# Supplementary material for: Validation of an updated Associative Transcriptomics platform for the polyploid crop species Brassica napus by dissection of the genetic architecture of erucic acid and tocopherol isoform variation in seeds
Source: Plant J. 2017 Dec 2;93(1):181–92. doi: 10.1111/tpj.13767 (PMC5767744; doi:10.1111/tpj.13767)
Supplement: Supplementary file 4 — Appendix S1. List of cultivars, crop type classifications and Illumina read mapping statistics. [file TPJ-93-181-s004.xlsx]

## Sheet: accessions
York accession_id	Cultivar name	Crop type description with accession	Crop type for cladogram	Total no. sequence reads	No. sequence reads mapped	% sequence reads mapped	Total CDS in reference	No. CDS with reads mapped	% CDS with reads mapped	Reference sequences exlcuding gaps / bases	Reference sequence with mapped reads / bases	Reference sequence with mapped reads / %	Redundancy of coverage
a-0000001	Alesi	Modern winter OSR	WOSR	54571219	36354799	0.66619	116098	67742	0.58349	118657829	63742095	0.537192	57.0342
a-0000002	Remy	Modern winter OSR	WOSR	40339296	26583864	0.659007	116098	65838	0.56709	118657829	60289501	0.508095	44.0937
a-0000003	Robust	Modern winter OSR	WOSR	52400846	34589030	0.660085	116098	66785	0.575247	118657829	61568651	0.518876	56.1796
a-0000004	Alaska	Modern winter OSR	WOSR	37054378	24152485	0.651812	116098	64628	0.556668	118657829	59788180	0.503871	40.3968
a-0000005	Pirola	Modern winter OSR	WOSR	55858689	37785556	0.676449	116098	67298	0.579665	118657829	63175006	0.532413	59.8109
a-0000007	Milena	Modern winter OSR	WOSR	69291634	45666740	0.659051	116098	67961	0.585376	118657829	64613741	0.544538	70.6765
a-0000008	Allure	Modern winter OSR	WOSR	70000000	45059551	0.643708	116098	67573	0.582034	118657829	62923267	0.530292	71.6103
a-0000009	Agalon	Modern winter OSR	WOSR	46816375	30316653	0.647565	116098	65719	0.566065	118657829	61665592	0.519693	49.163
a-0000011	Picasso	Modern winter OSR	WOSR	56251924	36987707	0.657537	116098	68166	0.587142	118657829	64525842	0.543798	57.3223
a-0000012	Lord	Modern winter OSR	WOSR	65238196	40454755	0.620108	116098	68286	0.588176	118657829	63087685	0.531677	64.1246
a-0000014	Rodeo	Modern winter OSR	WOSR	53960805	33067260	0.612801	116098	67332	0.579958	118657829	60856146	0.512871	54.3368
a-0000015	Rapid	Modern winter OSR	WOSR	57863603	36518755	0.631118	116098	68173	0.587202	118657829	61841962	0.521179	59.0517
a-0000016	Boston	Modern winter OSR	WOSR	52757392	32909595	0.623791	116098	66371	0.571681	118657829	61068095	0.514657	53.89
a-0000017	Escort	Modern winter OSR	WOSR	57358080	35357078	0.616427	116098	68466	0.589726	118657829	63612922	0.536104	55.5816
a-0000018	Montego	Modern winter OSR	WOSR	35085936	24076913	0.686227	116098	64912	0.559114	118657829	59788671	0.503875	40.27
a-0000020	Pacific	Modern winter OSR	WOSR	44245941	30197546	0.682493	116098	68298	0.588279	118657829	64505958	0.54363	46.8136
a-0000021	Savannah	Modern winter OSR	WOSR	46531795	31301180	0.672684	116098	66267	0.570785	118657829	62385140	0.525757	50.1741
a-0000022	Missouri	Modern winter OSR	WOSR	42093466	26330956	0.625535	116098	65230	0.561853	118657829	60185345	0.507218	43.7498
a-0000023	Manitoba	Modern winter OSR	WOSR	55689717	34714945	0.623364	116098	67308	0.579752	118657829	62847374	0.529652	55.2369
a-0000024	Ladoga	Modern winter OSR	WOSR	43578086	23783971	0.545778	116098	67377	0.580346	118657829	59617002	0.502428	39.8946
a-0000025	Atlantic	Modern winter OSR	WOSR	39985849	26733293	0.668569	116098	66516	0.57293	118657829	62037773	0.522829	43.092
a-0000026	Cooper	Modern winter OSR	WOSR	70000000	44147813	0.630683	116098	68637	0.591199	118657829	64422669	0.542928	68.5284
a-0000027	Licapo	Modern winter OSR	WOSR	43180961	27504784	0.636966	116098	65190	0.561508	118657829	60341611	0.508535	45.5818
a-0000028	Capitol	Modern winter OSR	WOSR	60105684	39940362	0.664502	116098	67183	0.578675	118657829	62407287	0.525943	63.9995
a-0000029	Idol	Modern winter OSR	WOSR	41550137	27658018	0.665654	116098	65877	0.567426	118657829	60308191	0.508253	45.8611
a-0000030	Vivol	Modern winter OSR	WOSR	47114571	32661039	0.693226	116098	64745	0.557675	118657829	60105997	0.506549	54.3391
a-0000031	BRISTOL	Modern winter OSR	WOSR	42086553	28084107	0.667294	116098	66089	0.569252	118657829	61054782	0.514545	45.9982
a-0000032	Lirajet	Modern winter OSR	WOSR	50627274	34698130	0.685364	116098	66983	0.576952	118657829	62681439	0.528254	55.3563
a-0000033	Lisabeth	Modern winter OSR	WOSR	50296331	34234774	0.680661	116098	67469	0.581138	118657829	63768643	0.537416	53.6859
a-0000034	Lipid	Modern winter OSR	WOSR	70000000	45525214	0.65036	116098	69366	0.597478	118657829	65527910	0.552243	69.4745
a-0000035	Lipton	Modern winter OSR	WOSR	49204909	33016186	0.670994	116098	68075	0.586358	118657829	64369975	0.542484	51.2913
a-0000036	Lisek	Modern winter OSR	WOSR	48771482	29110853	0.596883	116098	66293	0.571009	118657829	60366647	0.508746	48.2234
a-0000037	Contact	Modern winter OSR	WOSR	55182447	34861636	0.631752	116098	66849	0.575798	118657829	63259434	0.533125	55.109
a-0000038	Lion	Modern winter OSR	WOSR	47366645	30034898	0.634094	116098	67022	0.577288	118657829	62420036	0.526051	48.1174
a-0000039	OASE	Modern winter OSR	WOSR	42519926	29006199	0.682179	116098	67159	0.578468	118657829	63258829	0.53312	45.8532
a-0000040	Apex	Modern winter OSR	WOSR	37302221	25541238	0.684711	116098	65303	0.562482	118657829	59840938	0.504315	42.6819
a-0000042	Magnum	Modern winter OSR	WOSR	56369587	35213540	0.62469	116098	66494	0.57274	118657829	61309594	0.516692	57.4356
a-0000044	Laser	Modern winter OSR	WOSR	42326037	28075008	0.663303	116098	65979	0.568304	118657829	60557392	0.510353	46.361
a-0000045	Fortis	Modern winter OSR	WOSR	39156502	24901302	0.635943	116098	65376	0.56311	118657829	59921559	0.504995	41.5565
a-0000046	Smart	Modern winter OSR	WOSR	57993951	38438917	0.662809	116098	68302	0.588313	118657829	62502163	0.526743	61.5001
a-0000047	Roxet	Modern winter OSR	WOSR	50765996	34765611	0.684821	116098	66495	0.572749	118657829	61323078	0.516806	56.6925
a-0000048	NK Bravour	Modern winter OSR	WOSR	31982764	16865663	0.527336	116098	65760	0.566418	118657829	56166422	0.473348	30.028
a-0000049	NK Fair	Modern winter OSR	WOSR	45640224	29299589	0.641969	116098	67051	0.577538	118657829	62658665	0.528062	46.7606
a-0000050	Aviso	Modern winter OSR	WOSR	56867477	37201010	0.65417	116098	68180	0.587262	118657829	63970805	0.53912	58.1531
a-0000051	Sansibar	Modern winter OSR	WOSR	39155831	26286135	0.671321	116098	64371	0.554454	118657829	58813356	0.495655	44.6942
a-0000052	SWGospel	Modern winter OSR	WOSR	68248826	45221705	0.6626	116098	67940	0.585195	118657829	63999147	0.539359	70.6599
a-0000053	Verona	Modern winter OSR	WOSR	70000000	47631310	0.680447	116098	69816	0.601354	118657829	65441103	0.551511	72.785
a-0000054	Tenor	Modern winter OSR	WOSR	66094745	43618208	0.659935	116098	68416	0.589295	118657829	65039661	0.548128	67.064
a-0000055	Expert	Modern winter OSR	WOSR	51718189	34692431	0.670797	116098	66306	0.571121	118657829	61967385	0.522236	55.985
a-0000056	Musette	Modern winter OSR	WOSR	70000000	43327070	0.618958	116098	69610	0.59958	118657829	66448746	0.560003	65.2037
a-0000057	Kvintett	Modern winter OSR	WOSR	55955726	37147055	0.663865	116098	66982	0.576944	118657829	62929240	0.530342	59.0299
a-0000058	Falstaff	Modern winter OSR	WOSR	48544520	29854583	0.614994	116098	67554	0.58187	118657829	60733459	0.511837	49.1567
a-0000059	SW Sinatra	Modern winter OSR	WOSR	34005747	21566146	0.634191	116098	64821	0.55833	118657829	58728576	0.494941	36.7217
a-0000060	Viking	Modern winter OSR	WOSR	48874619	32616589	0.667352	116098	66443	0.572301	118657829	62446019	0.52627	52.2317
a-0000061	Aragon	Modern winter OSR	WOSR	43402188	28511615	0.656917	116098	66624	0.57386	118657829	62791849	0.529184	45.4066
a-0000062	Aurum	Modern winter OSR	WOSR	38897123	20452311	0.525805	116098	66192	0.570139	118657829	57516388	0.484725	35.5591
a-0000065	Rasmus	Modern winter OSR	WOSR	49387332	31233866	0.632427	116098	66207	0.570268	118657829	59040331	0.497568	52.9026
a-0000066	Gefion	Modern winter OSR	WOSR	55126771	34161097	0.619683	116098	67201	0.57883	118657829	62282789	0.524894	54.8484
a-0000067	Nugget	Modern winter OSR	WOSR	49060232	33927334	0.691545	116098	66493	0.572732	118657829	62224926	0.524406	54.5237
a-0000068	Zephir	Modern winter OSR	WOSR	40379499	26217466	0.649277	116098	66468	0.572516	118657829	60970237	0.513832	43.0004
a-0000069	SLM 0413	Modern winter OSR	WOSR	70000000	45814005	0.654486	116098	68714	0.591862	118657829	64507982	0.543647	71.0207
a-0000070	SLM 0512	Modern winter OSR	WOSR	27015045	17734790	0.656478	116098	64488	0.555462	118657829	59442153	0.500954	29.8354
a-0000071	LSF 0519	Modern winter OSR	WOSR	66430081	40514955	0.609889	116098	67928	0.585092	118657829	62009659	0.522592	65.3365
a-0000072	Beluga	Modern winter OSR	WOSR	48794479	31535464	0.646292	116098	66770	0.575118	118657829	61965463	0.52222	50.892
a-0000073	Amor	Modern winter OSR	WOSR	43559026	28542134	0.655252	116098	67109	0.578038	118657829	62350217	0.525462	45.7771
a-0000074	Ascona	Modern winter OSR	WOSR	40330304	27479367	0.681358	116098	65214	0.561715	118657829	60913516	0.513354	45.1121
a-0000075	Campari	Modern winter OSR	WOSR	51883538	32927675	0.634646	116098	65578	0.56485	118657829	59157462	0.498555	55.6611
a-0000076	Caramba	Modern winter OSR	WOSR	58413151	37553393	0.642893	116098	67669	0.582861	118657829	63399032	0.534301	59.2334
a-0000077	Duell	Modern winter OSR	WOSR	40312753	26810342	0.665059	116098	66100	0.569347	118657829	61303529	0.516641	43.7338
a-0000078	Express 617	Modern winter OSR	WOSR	42912839	26681051	0.62175	116098	66384	0.571793	118657829	60632096	0.510983	44.0048
a-0000079	Jessica	Modern winter OSR	WOSR	37136418	24918920	0.67101	116098	64715	0.557417	118657829	60399885	0.509026	41.2566
a-0000080	Orlando	Modern winter OSR	WOSR	45149553	21678625	0.480151	116098	66517	0.572938	118657829	56823547	0.478886	38.1508
a-0000081	Pollen	Modern winter OSR	WOSR	43336158	28894513	0.666753	116098	65244	0.561974	118657829	58152594	0.490086	49.6874
a-0000082	Prince	Modern winter OSR	WOSR	49486654	29786727	0.601914	116098	66412	0.572034	118657829	61136195	0.515231	48.7219
a-0000083	Wotan	Modern winter OSR	WOSR	36122101	23210741	0.642563	116098	65833	0.567047	118657829	58108665	0.489716	39.9437
a-0000084	NK Nemax	Modern winter OSR	WOSR	45688930	27843083	0.609405	116098	67485	0.581276	118657829	60781175	0.512239	45.8087
a-0000085	NK Passion	Modern winter OSR	WOSR	66502169	44574098	0.670265	116098	68387	0.589045	118657829	65148711	0.549047	68.419
a-0000089	AMBER X COMMANCHE DH LINE	Winter OSR	WOSR	50988846	31432398	0.616456	116098	67080	0.577788	118657829	62311079	0.525132	50.4443
a-0000090	APEX-93_5 X GINYOU_3 DH LINE	Winter OSR	WOSR	45065543	29584612	0.65648	116098	67012	0.577202	118657829	63223535	0.532822	46.7937
a-0000091	BIENVENU DH4	Winter OSR	WOSR	46424808	28258161	0.608687	116098	67871	0.584601	118657829	61682479	0.519835	45.8123
a-0000093	CANBERRA x COURAGE DH LINE	Winter OSR	WOSR	44147546	28432671	0.644037	116098	65461	0.563843	118657829	60692536	0.511492	46.8471
a-0000096	HANSEN X GASPARD DH LINE	Winter OSR	WOSR	61311942	41417320	0.675518	116098	67460	0.581061	118657829	63247486	0.533024	65.4845
a-0000097	MADRIGAL x RECITAL DH LINE	Winter OSR	WOSR	46320203	28407232	0.61328	116098	65900	0.567624	118657829	60643998	0.511083	46.8426
a-0000098	RAFAL DH1	Winter OSR	WOSR	42781917	28741010	0.671803	116098	65791	0.566685	118657829	61766678	0.520544	46.5316
a-0000099	TAPIDOR DH	Winter OSR	WOSR	42977939	29496794	0.686324	116098	65334	0.562749	118657829	59094745	0.498027	49.9144
a-0000101	EUROL	Winter OSR	WOSR	40794192	27217799	0.667198	116098	66259	0.570716	118657829	61301841	0.516627	44.3996
a-0000102	Lesira	Winter OSR	no	55163786	37612766	0.681838	116098	69086	0.595066	118657829	65377566	0.550976	57.5316
a-0000105	LICROWN X EXPRESS DH LINE	Winter OSR	WOSR	49007450	33543303	0.684453	116098	67358	0.580182	118657829	63623520	0.536193	52.7215
a-0000106	SHANNON x WINNER DH LINE	Winter OSR	WOSR	42445609	26161204	0.616347	116098	66616	0.573791	118657829	60389545	0.508939	43.3208
a-0000107	JANETZKIS SCHLESISCHER	Winter OSR	WOSR	61070250	37141912	0.608183	116098	66703	0.57454	118657829	59633443	0.502566	62.2837
a-0000108	LEMBKES MALCHOWER (LENORA)	Winter OSR	WOSR	53631508	32166571	0.59977	116098	67492	0.581336	118657829	62609852	0.52765	51.3762
a-0000109	NORIN	Winter OSR	WOSR	46135058	29892244	0.647929	116098	65672	0.56566	118657829	60973114	0.513857	49.0253
a-0000110	OLIMPIADE	Winter OSR	WOSR	47600432	31217969	0.655834	116098	66973	0.576866	118657829	64072822	0.53998	48.7226
a-0000112	Mansholt	Winter OSR	no	39618835	25035261	0.631903	116098	65275	0.562241	118657829	58900977	0.496394	42.504
a-0000113	Samourai	Winter OSR	WOSR	44635427	29071116	0.651301	116098	65418	0.563472	118657829	59986150	0.505539	48.463
a-0000114	Sollux	Winter OSR	WOSR	46175646	28784333	0.623366	116098	66239	0.570544	118657829	61595211	0.519099	46.7314
a-0000115	Akela	Winter OSR	WOSR	39812185	26847666	0.674358	116098	65943	0.567994	118657829	60933695	0.513524	44.0605
a-0000116	Erox	Winter OSR	WOSR	52837185	35389565	0.669785	116098	68056	0.586194	118657829	63600736	0.536001	55.6433
a-0000117	Maplus	Winter OSR	WOSR	69613618	47397642	0.680867	116098	68776	0.592396	118657829	64904155	0.546986	73.0271
a-0000118	Askari	Winter OSR	WOSR	53469488	36329342	0.679441	116098	67195	0.578778	118657829	63800804	0.537687	56.9418
a-0000119	Lirabon	Winter OSR	WOSR	41005997	22420395	0.546759	116098	66414	0.572051	118657829	58873583	0.496163	38.0823
a-0000121	JetNeuf	Winter OSR	WOSR	39422953	24699733	0.626532	116098	65965	0.568184	118657829	60518628	0.510026	40.8134
a-0000122	Cobra	Winter OSR	WOSR	42938655	26389708	0.614591	116098	65732	0.566177	118657829	60794380	0.51235	43.4081
a-0000123	Falcon	Winter OSR	WOSR	51631989	35585381	0.689212	116098	66939	0.576573	118657829	63497875	0.535134	56.0418
a-0000124	Mohican	Winter OSR	WOSR	48454067	31482977	0.649749	116098	66041	0.568838	118657829	61478730	0.518118	51.2095
a-0000125	Flip	Winter OSR	WOSR	57883540	35841049	0.619192	116098	66737	0.574833	118657829	62205870	0.524246	57.6168
a-0000126	Zenith	Winter OSR	no	53251973	35136132	0.659809	116098	66715	0.574644	118657829	62517196	0.52687	56.2023
a-0000127	Phil	Winter OSR	WOSR	70000000	46566003	0.665229	116098	69641	0.599847	118657829	66271285	0.558507	70.2657
a-0000128	Leopard	Winter OSR	WOSR	66570907	42111546	0.632582	116098	67900	0.584851	118657829	63428698	0.534551	66.3919
a-0000129	RESYN-H048	Winter OSR	WOSR	49518643	31738420	0.640939	116098	68161	0.587099	118657829	63326059	0.533686	50.1191
a-0000130	Resyn-G_ S4	Winter OSR	WOSR	49356320	31362015	0.63542	116098	66612	0.573757	118657829	62458260	0.526373	50.2128
a-0000131	Resyn-G_ H226	Winter OSR	no	51145613	32478427	0.635019	116098	67254	0.579286	118657829	60237031	0.507653	53.9177
a-0000132	Anja	Winter OSR	WOSR	65850020	42592635	0.646813	116098	67450	0.580975	118657829	62642764	0.527928	67.9929
a-0000133	Baltia	Winter OSR	WOSR	42863373	28318664	0.660673	116098	66570	0.573395	118657829	61300098	0.516612	46.1968
a-0000135	Brink	Winter OSR	WOSR	42491898	29560559	0.695675	116098	66172	0.569967	118657829	61504513	0.518335	48.0624
a-0000136	Ceres	Winter OSR	WOSR	45048352	29065108	0.645198	116098	66460	0.572447	118657829	60998063	0.514067	47.6492
a-0000137	Coriander	Winter OSR	WOSR	56981259	36888401	0.647378	116098	68402	0.589175	118657829	64329150	0.54214	57.3432
a-0000138	Diamant	Winter OSR	WOSR	64028942	42770038	0.66798	116098	68605	0.590923	118657829	64162645	0.540737	66.6588
a-0000139	Dippes	Winter OSR	WOSR	70000000	42515943	0.607371	116098	67613	0.582379	118657829	63389904	0.534224	67.0705
a-0000140	Doral	Winter OSR	WOSR	54362795	36210486	0.666089	116098	67017	0.577245	118657829	61996052	0.522478	58.4077
a-0000141	Edita	Winter OSR	WOSR	19159608	11970108	0.624757	116098	62633	0.539484	118657829	54213024	0.456885	22.0798
a-0000143	Gross-Luesewitzer	Winter OSR	WOSR	48952430	33757924	0.689607	116098	63823	0.549734	118657829	56244708	0.474008	60.0197
a-0000144	G™lzower Älquell	Winter OSR	WOSR	46079474	29694220	0.644413	116098	65440	0.563662	118657829	60369018	0.508766	49.1878
a-0000145	Hokkai 3-Go	Winter OSR	WOSR	54621673	32790047	0.600312	116098	66867	0.575953	118657829	61387866	0.517352	53.4145
a-0000146	Janpol	Winter OSR	WOSR	70000000	43191179	0.617017	116098	69111	0.595282	118657829	65668770	0.55343	65.7713
a-0000147	Jantar	Winter OSR	WOSR	56618622	34637143	0.611762	116098	67782	0.583834	118657829	63446921	0.534705	54.5923
a-0000148	Jupiter	Winter OSR	WOSR	47935522	31946008	0.666437	116098	66365	0.571629	118657829	61911446	0.521765	51.5995
a-0000149	Krapphauser	Winter OSR	WOSR	62460070	32995306	0.528262	116098	68675	0.591526	118657829	61964166	0.522209	53.249
a-0000150	Kromerska	Winter OSR	WOSR	44799756	30783949	0.687145	116098	67290	0.579597	118657829	63607741	0.53606	48.3965
a-0000151	Librador	Winter OSR	WOSR	61278878	39531316	0.645105	116098	69227	0.596281	118657829	65618162	0.553003	60.2445
a-0000152	Libritta	Winter OSR	WOSR	35257473	18837765	0.534291	116098	65125	0.560949	118657829	56349476	0.474891	33.4302
a-0000153	Liglory	Winter OSR	WOSR	46802643	18761309	0.40086	116098	65580	0.564868	118657829	53090705	0.447427	35.3382
a-0000154	Liporta	Winter OSR	WOSR	39271926	25935717	0.660414	116098	64101	0.552128	118657829	53769009	0.453143	48.2354
a-0000155	Lirafit	Winter OSR	WOSR	41770178	24571429	0.588253	116098	64703	0.557314	118657829	58022390	0.488989	42.3482
a-0000156	Lirakotta	Winter OSR	WOSR	21524298	13868391	0.644313	116098	63540	0.547296	118657829	57310035	0.482986	24.1989
a-0000157	Madora	Winter OSR	WOSR	70000000	45045807	0.643512	116098	69678	0.600165	118657829	65302284	0.550341	68.9804
a-0000160	Matador	Winter OSR	WOSR	47904144	32984500	0.688552	116098	68158	0.587073	118657829	64481132	0.543421	51.1537
a-0000161	Mestnij	Winter OSR	WOSR	47330539	32930899	0.695764	116098	64553	0.556022	118657829	59659805	0.502789	55.1978
a-0000162	Moldavia	Winter OSR	WOSR	45432620	28817185	0.634284	116098	64941	0.559364	118657829	58469274	0.492755	49.286
a-0000163	Mytnickij	Winter OSR	WOSR	42374558	26714567	0.630439	116098	65449	0.563739	118657829	60432216	0.509298	44.2058
a-0000164	Nemertschanskij 1	Winter OSR	WOSR	52315013	35669734	0.681826	116098	66705	0.574558	118657829	62399624	0.525879	57.1634
a-0000165	Norde	Winter OSR	WOSR	53647972	35122622	0.654687	116098	67050	0.577529	118657829	62849013	0.529666	55.8841
a-0000166	Panter	Winter OSR	WOSR	42567859	26517717	0.622952	116098	67577	0.582069	118657829	61802867	0.520849	42.9069
a-0000168	Ramses	Winter OSR	WOSR	42397761	26944420	0.635515	116098	65965	0.568184	118657829	59899314	0.504807	44.9829
a-0000169	Sarepta	Winter OSR	WOSR	64679515	40882082	0.632072	116098	66654	0.574118	118657829	62617880	0.527718	65.2882
a-0000170	Skrzeszowicki	Winter OSR	WOSR	70000000	45324355	0.647491	116098	69230	0.596307	118657829	65336054	0.550626	69.3711
a-0000171	Skziverskij	Winter OSR	WOSR	36565354	22063178	0.60339	116098	66491	0.572714	118657829	60930833	0.5135	36.2102
a-0000172	Slovenska Krajova	Winter OSR	WOSR	39962358	27024309	0.676244	116098	65326	0.56268	118657829	60782766	0.512252	44.4605
a-0000173	Sobotkowski	Winter OSR	WOSR	70000000	40425309	0.577504	116098	69148	0.5956	118657829	62863223	0.529786	64.3068
a-0000174	Sonnengold	Winter OSR	WOSR	56989740	36991716	0.649094	116098	66797	0.57535	118657829	62823574	0.529452	58.8819
a-0000175	Start	Winter OSR	WOSR	43985957	27670333	0.629072	116098	65248	0.562008	118657829	60148648	0.506908	46.0033
a-0000176	Trebicska	Winter OSR	WOSR	56855646	34946771	0.614658	116098	66896	0.576203	118657829	62466476	0.526442	55.9448
a-0000178	Vinnickij 15/59	Winter OSR	WOSR	65460259	23517883	0.35927	116098	67539	0.581741	118657829	51917019	0.437536	45.299
a-0000179	Wolynski	Winter OSR	WOSR	52795561	32206177	0.610017	116098	67012	0.577202	118657829	61896192	0.521636	52.0326
a-0000180	V8	Winter OSR	WOSR	41609182	28243046	0.67877	116098	66509	0.572869	118657829	62319217	0.525201	45.32
a-0000183	K26-96	Winter OSR	WOSR	48353367	32880243	0.679999	116098	65859	0.567271	118657829	61343498	0.516978	53.6002
a-0000184	R53	Winter OSR	no	59185753	41262547	0.69717	116098	66609	0.573731	118657829	62922481	0.530285	65.5768
a-0000185	CANARD	Winter fodder	Fodder	42040077	28698364	0.682643	116098	64183	0.552835	118657829	59915732	0.504945	47.8979
a-0000186	MOANA, MOANA RAPE	Winter fodder	no	53914343	36421317	0.67554	116098	68001	0.585721	118657829	64198573	0.54104	56.7323
a-0000187	WINFRED	Winter fodder	no	70000000	44855450	0.640792	116098	68176	0.587228	118657829	62403982	0.525915	71.8791
a-0000188	EMERALD	Winter fodder	Fodder	61908211	43139551	0.696831	116098	67124	0.578167	118657829	64182178	0.540901	67.2142
a-0000189	FORA	Winter fodder	Fodder	49760868	32522860	0.653583	116098	66592	0.573584	118657829	62435369	0.52618	52.0904
a-0000190	Aphid Resistant Rape	Winter fodder	Fodder	46245723	31938751	0.690631	116098	65992	0.568416	118657829	62023050	0.522705	51.495
a-0000191	Binera	Winter fodder	no	41579510	27813034	0.668912	116098	66895	0.576194	118657829	62269006	0.524778	44.6659
a-0000193	Dwarf Essex	Winter fodder	Fodder	70000000	47901972	0.684314	116098	69151	0.595626	118657829	65435721	0.551466	73.2046
a-0000194	English Giant	Winter fodder	no	64584142	43423640	0.672358	116098	68470	0.58976	118657829	64543565	0.543947	67.278
a-0000195	Liragrôn	Winter fodder	no	35518351	22582666	0.635803	116098	65259	0.562103	118657829	59947484	0.505213	37.6707
a-0000196	Michinaku natane	Winter fodder	no	55072346	33662069	0.611234	116098	67381	0.58038	118657829	60807945	0.512465	55.358
a-0000197	Nunsdale	Winter fodder	no	70000000	43468115	0.620973	116098	68991	0.594248	118657829	65353086	0.550769	66.5127
a-0000199	Parapluie	Winter fodder	no	69775087	44019907	0.630883	116098	70380	0.606212	118657829	66924399	0.564012	65.7756
a-0000200	Samo	Winter fodder	Fodder	41059420	27892954	0.679331	116098	65955	0.568098	118657829	62068762	0.52309	44.9388
a-0000201	Silona	Winter fodder	no	65824592	41861719	0.635959	116098	70131	0.604067	118657829	65736517	0.554001	63.6811
a-0000202	Chuosenshu	Exotics Winter vegetable	no	59960143	41242080	0.687825	116098	69025	0.594541	118657829	64901135	0.54696	63.546
a-0000203	Taisetsu	Exotics Winter vegetable	no	49220945	33836178	0.687435	116098	68646	0.591276	118657829	65358443	0.550814	51.7702
a-0000204	Q100	Exotics synthetic	no	42366951	29173523	0.688592	116098	66264	0.570759	118657829	62025895	0.522729	47.0344
a-0000206	BRAUNER SCHNITTKOHL	Exotics Siberian kale	no	38892672	23321734	0.599643	116098	65255	0.562068	118657829	60508728	0.509943	38.5428
a-0000207	CHEMBERE DZAGUMHANA	Exotics unspecified	no	66279478	40101108	0.605031	116098	67250	0.579252	118657829	61251083	0.516199	65.47
a-0000208	COUVE NABICA	Exotics cauve nabica	no	52609417	35695999	0.67851	116098	66760	0.575031	118657829	61151440	0.51536	58.3731
a-0000209	RAGGED JACK	Exotics rape kale	Kale	38776796	24379623	0.628717	116098	66071	0.569097	118657829	59291254	0.499683	41.1184
a-0000210	RED RUSSIAN	Exotics Siberian kale	Kale	41925416	28203394	0.672704	116098	67347	0.580088	118657829	63876243	0.538323	44.1532
a-0000211	SIBERISCHE BOERENKOOL	Exotics Siberian kale	Kale	36830885	22939042	0.622821	116098	65137	0.561052	118657829	59239074	0.499243	38.7228
a-0000212	SLAPSKA, SLAPY	Exotics unspecified	no	43530245	28271767	0.649474	116098	65685	0.565772	118657829	60443913	0.509397	46.7736
a-0000213	ABUKUMA NATANE	Exotics Winter OSR	WOSR	51047283	34803803	0.681795	116098	67997	0.585686	118657829	64299700	0.541892	54.1275
a-0000214	PI271452	Exotics unspecified	no	58224988	38675828	0.664248	116098	65504	0.564213	118657829	59902503	0.504834	64.5646
a-0000216	E94197	Exotics unspecified	no	40689713	25032161	0.615196	116098	62829	0.541172	118657829	55751301	0.469849	44.8997
a-0000217	EVVIN	Exotics var. napus	no	55712149	37709613	0.676865	116098	68258	0.587934	118657829	64729942	0.545518	58.2568
a-0000218	GROENE GRONINGER SNIJMOES	Exotics unspecified	no	47760714	32878379	0.688398	116098	65770	0.566504	118657829	61315575	0.516743	53.6216
a-0000219	GRæNER SCHNITTKOHL	Exotics Siberian kale	no	49528925	34191663	0.690337	116098	67122	0.578149	118657829	62744827	0.528788	54.4932
a-0000221	RAPID CYCLING RAPE (CrGC5)	Exotics rape kale	no	42052519	20511521	0.48776	116098	66399	0.571922	118657829	54762649	0.461517	37.4553
a-0000222	RUSSIAN KALE	Exotics Spring vegetable	no	42843351	29334628	0.684695	116098	66598	0.573636	118657829	61569987	0.518887	47.6444
a-0000224	WILD ACCESSION	Exotics wild accession	no	41744733	28629545	0.685824	116098	65953	0.56808	118657829	61191559	0.515698	46.7868
a-0000226	SWU Chinese 1	Exotics Semiwinter OSR	Semiwinter OSR	40863118	26532906	0.649312	116098	65431	0.563584	118657829	59856938	0.50445	44.3272
a-0000227	SWU Chinese 2	Exotics Semiwinter OSR	Semiwinter OSR	55034440	37389600	0.679385	116098	68217	0.587581	118657829	64193843	0.541	58.2448
a-0000228	SWU Chinese 3	Exotics Semiwinter OSR	Semiwinter OSR	43104995	19723745	0.457574	116098	66258	0.570708	118657829	56367332	0.475041	34.9914
a-0000229	SWU Chinese 5	Exotics Semiwinter OSR	no	57251444	37230244	0.650294	116098	68223	0.587633	118657829	63909524	0.538604	58.2546
a-0000232	SWU Chinese 8	Exotics Semiwinter OSR	Semiwinter OSR	50751180	35199006	0.69356	116098	66723	0.574713	118657829	61545734	0.518682	57.1916
a-0000233	SWU Chinese 9	Exotics Semiwinter OSR	Semiwinter OSR	70000000	44734703	0.639067	116098	68533	0.590303	118657829	63937946	0.538843	69.9658
a-0000234	Zhouyou	Exotics Semiwinter OSR	Semiwinter OSR	41307886	24837942	0.601288	116098	64080	0.551947	118657829	57486744	0.484475	43.2064
a-0000235	Drakkar	Spring OSR	SpOSR	55864615	37230650	0.666444	116098	67742	0.58349	118657829	62175463	0.52399	59.88
a-0000236	STELLAR DH	Spring OSR	SpOSR	52891176	32851035	0.621106	116098	67586	0.582146	118657829	61978292	0.522328	53.0041
a-0000237	WESTAR DH	Spring OSR	SpOSR	50321508	33214594	0.660048	116098	66481	0.572628	118657829	62421739	0.526065	53.21
a-0000238	YUDAL	Spring OSR	SpOSR	34523024	23381007	0.677258	116098	65030	0.56013	118657829	60713531	0.511669	38.5104
a-0000239	BRUTOR	Spring OSR	SpOSR	23139031	13024865	0.562896	116098	63367	0.545806	118657829	54681243	0.460831	23.8196
a-0000241	COMET	Spring OSR	SpOSR	45557264	29088371	0.638501	116098	66234	0.570501	118657829	60319728	0.50835	48.2236
a-0000242	CRESOR	Spring OSR	SpOSR	61869677	40526035	0.655023	116098	68103	0.586599	118657829	63947612	0.538925	63.3738
a-0000247	INDUSTRY	Spring OSR	SpOSR	42965998	25390948	0.590954	116098	65886	0.567503	118657829	60366961	0.508748	42.061
a-0000248	KARAT	Spring OSR	SpOSR	55369620	28878535	0.521559	116098	66801	0.575385	118657829	59320029	0.499925	48.6826
a-0000249	MARINKA	Spring OSR	SpOSR	39218299	26539358	0.676709	116098	66365	0.571629	118657829	61054985	0.514547	43.468
a-0000250	NIKLAS	Spring OSR	SpOSR	36218446	24301254	0.670963	116098	64684	0.55715	118657829	59107862	0.498137	41.1134
a-0000251	TARGET	Spring OSR	SpOSR	61485873	38282736	0.622627	116098	69861	0.601742	118657829	65610994	0.552943	58.3481
a-0000253	KAROO-057DH	Spring OSR	SpOSR	40068950	24510490	0.611708	116098	65283	0.562309	118657829	58916959	0.496528	41.6018
a-0000254	MONTY-028DH	Spring OSR	SpOSR	70000000	42084452	0.601206	116098	68647	0.591285	118657829	62923362	0.530293	66.8821
a-0000255	N01D-1330	Spring OSR	SpOSR	68039588	43542479	0.639958	116098	69916	0.602215	118657829	66175165	0.557697	65.7988
a-0000256	N02D-1952	Spring OSR	SpOSR	49750574	33329945	0.669941	116098	67082	0.577805	118657829	59427913	0.500834	56.0847
a-0000257	SURPASS400-024DH	Spring OSR	SpOSR	52707905	36273992	0.688208	116098	66152	0.569794	118657829	61343087	0.516975	59.133
a-0000258	CUBS ROOT	Spring OSR	SpOSR	52318557	35529367	0.679097	116098	67469	0.581138	118657829	63016757	0.53108	56.3808
a-0000259	DUX	Spring OSR	SpOSR	64243779	40974107	0.637791	116098	67692	0.583059	118657829	62717440	0.528557	65.3313
a-0000260	ERGLU	Spring OSR	SpOSR	70000000	44314347	0.633062	116098	70248	0.605075	118657829	66755120	0.562585	66.3834
a-0000261	HELIOS	Spring OSR	SpOSR	56328447	27973335	0.496611	116098	67604	0.582301	118657829	58979983	0.497059	47.4285
a-0000262	KROKO	Spring OSR	SpOSR	47891022	31835569	0.66475	116098	67447	0.580949	118657829	63274201	0.533249	50.3137
a-0000264	LINETTA	Spring OSR	SpOSR	43786259	29642406	0.67698	116098	66128	0.569588	118657829	60949960	0.513662	48.634
a-0000265	MAZOWIECKI	Spring OSR	SpOSR	50030615	34189954	0.683381	116098	66559	0.5733	118657829	62608915	0.527643	54.6088
a-0000266	TANTAL	Spring OSR	no	46700409	32168791	0.688833	116098	65062	0.560406	118657829	61405236	0.517498	52.3877
a-0000267	WEIHENSTEPHANER	Spring OSR	SpOSR	66360225	42867935	0.645988	116098	68467	0.589735	118657829	64675852	0.545062	66.2812
a-0000268	Liho	Spring fodder	no	30028456	18653547	0.621196	116098	64323	0.554041	118657829	58160660	0.490154	32.0724
a-0000269	Alku	Spring OSR	SpOSR	45742175	30233578	0.660956	116098	66903	0.576263	118657829	61262566	0.516296	49.3508
a-0000270	Bronowski	Spring OSR	SpOSR	36506345	23861588	0.653629	116098	65807	0.566823	118657829	60784998	0.512271	39.2557
a-0000271	Ceska Krajova	Spring OSR	SpOSR	64549421	41589545	0.644305	116098	67798	0.583972	118657829	63998223	0.539351	64.9855
a-0000272	Duplo	Spring OSR	SpOSR	38235032	26396900	0.690385	116098	65352	0.562904	118657829	60792779	0.512337	43.4211
a-0000273	Janetzkis Sommerraps	Spring OSR	SpOSR	54579058	35924038	0.658202	116098	68092	0.586505	118657829	63005434	0.530984	57.0174
a-0000274	Line	Spring OSR	SpOSR	46440616	31767535	0.684046	116098	66171	0.569958	118657829	61159874	0.515431	51.9418
a-0000275	Marnoo	Spring OSR	SpOSR	67723669	42570420	0.62859	116098	69314	0.59703	118657829	65482770	0.551862	65.0101
a-0000276	Nugget	Spring OSR	SpOSR	42579193	28145938	0.661026	116098	66135	0.569648	118657829	60648593	0.511122	46.4082
a-0000277	Olga	Spring OSR	SpOSR	39888181	22333485	0.559902	116098	65557	0.56467	118657829	56482295	0.47601	39.5407
a-0000278	Spaeths Zollerngold	Spring OSR	SpOSR	65836451	42534607	0.646065	116098	68243	0.587805	118657829	64462813	0.543266	65.9832
a-0000279	Sval_fs Gulle	Spring OSR	SpOSR	70000000	44659482	0.637993	116098	67505	0.581448	118657829	63613647	0.53611	70.2042
a-0000280	Topas	Spring OSR	no	37337696	25427290	0.681009	116098	67125	0.578175	118657829	60947748	0.513643	41.7198
a-0000281	Tribute	Spring OSR	SpOSR	42513433	28872815	0.679146	116098	66008	0.568554	118657829	60305641	0.508231	47.8775
a-0000282	Wesway	Spring OSR	SpOSR	70000000	44466299	0.635233	116098	67365	0.580243	118657829	62725305	0.528623	70.8905
a-0000283	Fido	Spring OSR	SpOSR	62112820	39074308	0.629086	116098	68060	0.586229	118657829	62431364	0.526146	62.5876
a-0000284	Oro	Spring OSR	SpOSR	47969765	30146818	0.628455	116098	66971	0.576849	118657829	61729621	0.520232	48.8369
a-0000285	Tower	Spring OSR	SpOSR	58553971	39725026	0.678434	116098	67988	0.585609	118657829	63524731	0.535361	62.5347
a-0000286	Regina II	Spring OSR	SpOSR	46430971	30231445	0.651105	116098	66235	0.570509	118657829	61425053	0.517665	49.2168
a-0000287	Ability	Spring OSR	no	47214519	30647715	0.649116	116098	66642	0.574015	118657829	61072310	0.514693	50.1827
a-0000288	Campino	Spring OSR	SpOSR	67843894	44400447	0.65445	116098	67776	0.583783	118657829	63075713	0.531576	70.3923
a-0000289	Clipper	Spring OSR	SpOSR	44006756	30282180	0.688126	116098	66317	0.571216	118657829	62567549	0.527294	48.3992
a-0000290	Larissa	Spring OSR	SpOSR	42745468	29409551	0.688016	116098	65723	0.566099	118657829	62179078	0.52402	47.2981
a-0000291	Magma	Spring OSR	SpOSR	22560425	14879416	0.659536	116098	62231	0.536021	118657829	55735875	0.469719	26.6963
a-0000292	Monty	Spring OSR	SpOSR	70000000	44077314	0.629676	116098	68570	0.590622	118657829	63189135	0.532532	69.7546
a-0000293	Mozart	Spring OSR	SpOSR	39124133	27085787	0.692304	116098	64884	0.558873	118657829	60624078	0.510915	44.6783
a-0000294	Pauline	Spring OSR	SpOSR	48028526	32144558	0.669281	116098	66820	0.575548	118657829	62476412	0.526526	51.4507
a-0000295	Sophia	Spring OSR	SpOSR	60433992	38920423	0.644015	116098	68024	0.585919	118657829	63841203	0.538028	60.9644
a-0000296	Tribune	Spring OSR	SpOSR	44741804	29044509	0.649158	116098	65152	0.561181	118657829	60157673	0.506984	48.2806
a-0000297	Trigold	Spring OSR	SpOSR	57957413	32481185	0.560432	116098	67771	0.58374	118657829	60350936	0.508613	53.8205
a-0000298	Rivette	Spring OSR	SpOSR	53517763	33948588	0.634342	116098	67355	0.580156	118657829	61767760	0.520554	54.9617
a-0000300	Adamo	Spring OSR	SpOSR	38080012	26170649	0.687254	116098	65724	0.566108	118657829	60281037	0.508024	43.4144
a-0000301	Altex	Spring OSR	SpOSR	70000000	42210265	0.603004	116098	68648	0.591294	118657829	63441982	0.534663	66.5336
a-0000302	Andor	Spring OSR	SpOSR	22835644	15039776	0.65861	116098	64153	0.552576	118657829	57656303	0.485904	26.0852
a-0000303	Astor	Spring OSR	SpOSR	18885190	12393907	0.656277	116098	60978	0.525229	118657829	53627639	0.451952	23.111
a-0000305	Bingo	Spring OSR	SpOSR	52547063	32094609	0.610778	116098	66415	0.57206	118657829	61195033	0.515727	52.4464
a-0000306	Callypso	Spring OSR	SpOSR	56506247	35178729	0.622564	116098	68039	0.586048	118657829	63739779	0.537173	55.1912
a-0000307	Concord	Spring OSR	SpOSR	42410658	28801470	0.679109	116098	66349	0.571491	118657829	61498849	0.518287	46.8325
a-0000308	Conny	Spring OSR	SpOSR	66872812	43031335	0.64348	116098	70463	0.606927	118657829	66939562	0.564139	64.2839
a-0000309	Czyzowska	Spring OSR	SpOSR	66173060	44006701	0.665024	116098	68239	0.587771	118657829	64323416	0.542092	68.4147
a-0000310	Daichousen (fuku)	Spring OSR	SpOSR	43476023	28707704	0.660311	116098	67678	0.582939	118657829	62246471	0.524588	46.1194
a-0000311	Daichousen (mizuyasu)	Spring OSR	SpOSR	43180221	29628222	0.686153	116098	66400	0.571931	118657829	62141341	0.523702	47.6788
a-0000312	Daichousen (nakano)	Spring OSR	SpOSR	41911683	29084865	0.693956	116098	66384	0.571793	118657829	62131294	0.523617	46.8119
a-0000313	Erake	Spring OSR	SpOSR	35627116	23782234	0.667532	116098	65936	0.567934	118657829	60658104	0.511202	39.207
a-0000314	Furax	Spring OSR	SpOSR	46680359	30045815	0.64365	116098	67036	0.577409	118657829	61749181	0.520397	48.6578
a-0000315	Futura	Spring OSR	no	43054522	27799395	0.645679	116098	65762	0.566435	118657829	60753341	0.512004	45.7578
a-0000316	Galant	Spring OSR	SpOSR	36153845	23027076	0.636919	116098	66828	0.575617	118657829	61485445	0.518174	37.4513
a-0000317	Giant Xr707	Spring OSR	SpOSR	60433996	39976180	0.661485	116098	67659	0.582775	118657829	61878957	0.521491	64.6038
a-0000318	Gisora	Spring OSR	SpOSR	53599813	35440287	0.661202	116098	66028	0.568726	118657829	59425677	0.500815	59.638
a-0000321	Granit	Spring OSR	SpOSR	70000000	44348203	0.633546	116098	68401	0.589166	118657829	64330373	0.54215	68.9382
a-0000322	Gulliver	Spring OSR	SpOSR	37148949	24874996	0.669602	116098	63361	0.545754	118657829	56493898	0.476108	44.0313
a-0000323	Hankkija's Lauri	Spring OSR	SpOSR	48154944	33661020	0.699015	116098	66005	0.568528	118657829	61855035	0.521289	54.4192
a-0000326	Kajsa	Spring OSR	SpOSR	42627760	29951434	0.702627	116098	66535	0.573093	118657829	61737615	0.5203	48.5141
a-0000327	Korall	Spring OSR	SpOSR	70000000	43624838	0.623212	116098	68757	0.592232	118657829	64569384	0.544165	67.5627
a-0000328	Korinth	Spring OSR	SpOSR	40012364	27234933	0.680663	116098	64852	0.558597	118657829	59904368	0.50485	45.464
a-0000329	Kosa	Spring OSR	SpOSR	67619275	43536744	0.643851	116098	67720	0.5833	118657829	63067249	0.531505	69.0323
a-0000330	Kruglik	Spring OSR	SpOSR	43745190	27678241	0.632715	116098	67856	0.584472	118657829	60962647	0.513768	45.402
a-0000332	Lirafox	Spring OSR	SpOSR	44814024	31007554	0.691916	116098	66809	0.575453	118657829	62415606	0.526013	49.6792
a-0000333	Lirasol	Spring OSR	SpOSR	50186969	33872176	0.67492	116098	67882	0.584696	118657829	64393843	0.542685	52.6016
a-0000334	Liraspa	Spring OSR	SpOSR	59605683	38422781	0.644616	116098	67567	0.581982	118657829	62936184	0.530401	61.0504
a-0000335	Lirawell	Spring OSR	SpOSR	46729798	30093453	0.643989	116098	68021	0.585893	118657829	61965030	0.522216	48.5652
a-0000336	Lisandra	Spring OSR	SpOSR	49909551	32869826	0.658588	116098	66364	0.571621	118657829	61424715	0.517663	53.5124
a-0000337	Loras	Spring OSR	SpOSR	55948923	30238985	0.540475	116098	66688	0.574411	118657829	57447650	0.484145	52.6375
a-0000338	Mali	Spring OSR	SpOSR	35162447	24119316	0.68594	116098	65277	0.562258	118657829	61190448	0.515688	39.4168
a-0000339	Maris Haplona	Spring OSR	SpOSR	55290929	34460287	0.623254	116098	67125	0.578175	118657829	61174845	0.515557	56.3308
a-0000340	Masora	Spring OSR	SpOSR	50865072	34299684	0.674327	116098	66624	0.57386	118657829	62649637	0.527986	54.7484
a-0000342	Miyauchi Na	Spring OSR	SpOSR	46884851	31075860	0.662812	116098	66430	0.572189	118657829	62338008	0.525359	49.8506
a-0000343	Mlochowski	Spring OSR	SpOSR	45811544	31616090	0.690134	116098	65825	0.566978	118657829	62039525	0.522844	50.9612
a-0000345	Nakate Chousen	Spring OSR	SpOSR	39366170	27307889	0.693689	116098	65379	0.563136	118657829	60158703	0.506993	45.3931
a-0000346	Nosovskij 9	Spring OSR	SpOSR	41154836	26844602	0.652283	116098	66449	0.572353	118657829	61404862	0.517495	43.7174
a-0000347	Odin	Spring OSR	SpOSR	47541070	32492498	0.683462	116098	66325	0.571285	118657829	61906482	0.521723	52.4864
a-0000348	Olivia	Spring OSR	SpOSR	61618928	40560931	0.658254	116098	69194	0.595996	118657829	65789929	0.554451	61.6522
a-0000349	Omega	Spring OSR	SpOSR	37465936	24997302	0.667201	116098	66015	0.568614	118657829	61374825	0.517242	40.7289
a-0000350	Optima	Spring OSR	SpOSR	51243670	34217080	0.667733	116098	67544	0.581784	118657829	63433822	0.534594	53.9414
a-0000351	Orpal	Spring OSR	SpOSR	42008876	28192591	0.67111	116098	65818	0.566918	118657829	61316487	0.51675	45.9788
a-0000352	Orriba	Spring OSR	SpOSR	52641723	33024574	0.627346	116098	67028	0.57734	118657829	62260309	0.524705	53.0427
a-0000353	Pera	Spring OSR	SpOSR	39298076	26988985	0.686776	116098	64498	0.555548	118657829	60232120	0.507612	44.8083
a-0000354	Pivot	Spring OSR	SpOSR	45037953	30938009	0.686932	116098	66507	0.572852	118657829	62505212	0.526769	49.4967
a-0000355	Pobeda	Spring OSR	SpOSR	36156260	25428413	0.703292	116098	64622	0.556616	118657829	60112420	0.506603	42.3014
a-0000356	Puma	Spring OSR	SpOSR	40886307	28290386	0.691928	116098	65431	0.563584	118657829	61118342	0.515081	46.2879
a-0000357	Pura	Spring OSR	SpOSR	41837365	28771136	0.68769	116098	66556	0.573274	118657829	61453014	0.517901	46.8181
a-0000359	Reston	Spring OSR	SpOSR	66453694	42673431	0.642153	116098	68051	0.586151	118657829	64224951	0.541262	66.4437
a-0000360	Rsio	Spring OSR	SpOSR	45928635	29285473	0.63763	116098	67320	0.579855	118657829	61793463	0.52077	47.3925
a-0000361	Rucabo	Spring OSR	SpOSR	70000000	40289695	0.575567	116098	69602	0.599511	118657829	63725582	0.537053	63.2237
a-0000362	Sabine	Spring OSR	SpOSR	52490505	30424892	0.579627	116098	66006	0.568537	118657829	61250531	0.516195	49.6729
a-0000365	Sv 705152	Spring OSR	SpOSR	29916042	19070261	0.637459	116098	65211	0.561689	118657829	59012578	0.497334	32.3156
a-0000366	Sv 706118	Spring OSR	SpOSR	63551370	40540187	0.637912	116098	67429	0.580794	118657829	63378867	0.534131	63.9648
a-0000367	Sv 716	Spring OSR	SpOSR	62990471	41844376	0.664297	116098	67766	0.583697	118657829	64076380	0.54001	65.3039
a-0000368	Sv 75716	Spring OSR	SpOSR	33716975	23009829	0.68244	116098	65060	0.560389	118657829	60344424	0.508558	38.1308
a-0000369	Tanka	Spring OSR	SpOSR	55355291	34750776	0.627777	116098	66485	0.572663	118657829	62142548	0.523712	55.9211
a-0000370	Toro	Spring OSR	SpOSR	51467910	34480536	0.669942	116098	68363	0.588839	118657829	63683130	0.536696	54.1439
a-0000371	Triton	Spring OSR	SpOSR	41612766	28585285	0.686935	116098	64988	0.559768	118657829	59719808	0.503294	47.8657
a-0000372	Uranus	Spring OSR	SpOSR	40028531	25602235	0.6396	116098	65425	0.563533	118657829	59129850	0.498322	43.2983
a-0000376	Vega	Spring OSR	SpOSR	46049831	31252972	0.678677	116098	67187	0.578709	118657829	62133891	0.523639	50.2994
a-0000378	Wesbell	Spring OSR	SpOSR	70000000	43808341	0.625833	116098	67952	0.585299	118657829	63425955	0.534528	69.0701
a-0000380	Wesreo	Spring OSR	SpOSR	64014877	41753741	0.652251	116098	67171	0.578572	118657829	63010343	0.531026	66.2649
a-0000381	Wesroona	Spring OSR	SpOSR	44157771	29900602	0.677131	116098	67784	0.583852	118657829	63659060	0.536493	46.9699
a-0000382	Willi	Spring OSR	SpOSR	63083748	40460001	0.64137	116098	67011	0.577193	118657829	62197201	0.524173	65.0512
a-0000383	Ww 1286	Spring OSR	SpOSR	49356068	33340806	0.675516	116098	66876	0.576031	118657829	61925751	0.521885	53.84
a-0000385	Ww1289	Spring OSR	SpOSR	57227912	34496820	0.602797	116098	67979	0.585531	118657829	63385510	0.534187	54.4238
a-0000386	Zachodni	Spring OSR	SpOSR	50526149	31060906	0.614749	116098	65406	0.563369	118657829	60009696	0.505737	51.7598
a-0000387	Zairai Chousenshu	Spring OSR	SpOSR	47586783	25454989	0.534917	116098	66483	0.572646	118657829	58004485	0.488838	43.8845
a-0000388	Zephyr	Spring OSR	no	41382758	27855893	0.673128	116098	65970	0.568227	118657829	60183308	0.5072	46.2851
a-0000389	VIGE DH1	Swede	Swede	45345859	32174356	0.709532	116098	64243	0.553351	118657829	58271387	0.491088	55.2147
a-0000391	FORTIN FAMILY	swede	no	41023412	24126404	0.588113	116098	65612	0.565143	118657829	59179950	0.498745	40.7679
a-0000393	KOHALIK SININE	swede	no	49454801	28332519	0.572897	116098	67292	0.579614	118657829	60702308	0.511574	46.6745
a-0000394	LORD DERBY	swede	no	48732390	27998503	0.574536	116098	68506	0.59007	118657829	62161625	0.523873	45.0415
a-0000395	TURNIP/RUTABAGA HYBRID	synthetic swede	Swede	43777179	29951114	0.684172	116098	65908	0.567693	118657829	61057842	0.514571	49.0537
a-0000396	VOGESA	swede	Swede	41957496	29042495	0.692188	116098	65244	0.561974	118657829	57854102	0.487571	50.1995
a-0000397	BRONZE TOP	swede	no	38591668	20007130	0.518431	116098	65933	0.567908	118657829	56896246	0.479498	35.1642
a-0000398	HUGUENOT	swede	no	40558967	27801256	0.685453	116098	66049	0.568907	118657829	61242452	0.516127	45.3954
a-0000399	JAUNE A COLLET VERT	swede	Swede	60153601	38446512	0.639139	116098	66325	0.571285	118657829	57559712	0.48509	66.7941
a-0000401	PIKE	swede	Swede	56841122	35331442	0.621582	116098	67117	0.578106	118657829	61760052	0.520489	57.2076
a-0000402	SENSATION NZ	swede	Swede	53546213	36874056	0.68864	116098	67244	0.5792	118657829	63948402	0.538931	57.6622
a-0000403	Wilhelmsburger	swede	Swede	57962820	38101470	0.657343	116098	68555	0.590493	118657829	63964688	0.539068	59.5664
a-0000405	Aberdeenshire Prize	swede	no	56065436	34766004	0.620097	116098	65987	0.568373	118657829	61518942	0.518457	56.5127
a-0000406	Altasweet	swede	Swede	33830649	22531095	0.665997	116098	65612	0.565143	118657829	61021909	0.514268	36.923
a-0000409	Bangholm PT	swede	Swede	33724843	21337772	0.632702	116098	64524	0.555772	118657829	58988188	0.497128	36.173
a-0000411	Britannia	swede	Swede	46548974	29481004	0.633333	116098	65975	0.56827	118657829	60015383	0.505785	49.1224
a-0000412	Conqueror Bronze Green Top	swede	Swede	60414075	35907640	0.594359	116098	68327	0.588529	118657829	60455503	0.509494	59.3952
a-0000414	Drummonds Purple Top	swede	Swede	51706550	33265880	0.643359	116098	66644	0.574032	118657829	61404516	0.517492	54.175
a-0000415	Essex Model	swede	Swede	38708757	24287500	0.627442	116098	64579	0.556246	118657829	57599363	0.485424	42.1663
a-0000418	Parkside	swede	Swede	46973602	31045921	0.660923	116098	64905	0.559054	118657829	59119473	0.498235	52.5139
a-0000419	Peerless (Acme)	swede	Swede	51935154	33361027	0.642359	116098	66588	0.57355	118657829	61310046	0.516696	54.4136
a-0000420	Purple Top	swede	Swede	51169771	32556831	0.636251	116098	67207	0.578882	118657829	62363961	0.525578	52.2046
a-0000421	Scotia	swede	Swede	45407765	29073416	0.640274	116098	65873	0.567391	118657829	60116557	0.506638	48.3617
a-0000422	Tankard Bronze Top	swede	Swede	43178244	28694070	0.664549	116098	65457	0.563808	118657829	59911597	0.504911	47.894
a-0000423	The Bell	swede	Swede	40263609	27570784	0.684757	116098	65777	0.566564	118657829	61207659	0.515833	45.0447
a-0000424	Tina	swede	Swede	63476672	40769588	0.642277	116098	68975	0.59411	118657829	64450901	0.543166	63.2568
a-0000426	YORK	swede	Swede	55329618	37011166	0.668921	116098	68410	0.589244	118657829	63159569	0.532283	58.5995
a-0000430	Hollandse Gele Roodkop	swede	no	59968955	40615191	0.67727	116098	70469	0.606979	118657829	66412893	0.559701	61.1556
a-0000431	Brandhaug	swede	Swede	48017459	26658158	0.555176	116098	64712	0.557391	118657829	52783405	0.444837	50.5048
a-0000433	Laugabolsrofa	swede	Swede	40446718	27172370	0.671807	116098	66258	0.570708	118657829	61311554	0.516709	44.3185
a-0000435	Rotabaggeue	swede	Swede	45235056	23404755	0.517403	116098	66918	0.576392	118657829	57769063	0.486854	40.5143
a-0000439	Kalfafellsrofa	swede	Swede	55866347	38832078	0.695089	116098	66880	0.576065	118657829	60543612	0.510237	64.139
a-0000440	Magres Pajberg	swede	Swede	70000000	44764050	0.639486	116098	69048	0.594739	118657829	63945881	0.53891	70.003
a-0000441	Sator Oetofte	swede	no	46402821	30180586	0.650404	116098	66143	0.569717	118657829	61596939	0.519114	48.9969
a-0000442	Troendersk Kvithamar	swede	Swede	45279137	30465975	0.672848	116098	65706	0.565953	118657829	60322769	0.508376	50.5049
a-0000497	Cabernet	Winter OSR	WOSR	61930185	41164807	0.664697	116098	69955	0.602551	118657829	65755613	0.554162	62.6027
a-0000498	Cabriolet	Winter OSR	WOSR	39097345	22954563	0.587113	116098	65499	0.56417	118657829	58508899	0.493089	39.2326
a-0000499	Castille	Winter OSR	WOSR	55223775	34138886	0.618192	116098	67302	0.5797	118657829	62622415	0.527756	54.5154
a-0000500	Catana	Winter OSR	WOSR	44546455	27451522	0.616245	116098	66412	0.572034	118657829	60320893	0.50836	45.5091
a-0000501	Chuanyou 2	Exotics Semiwinter OSR	Semiwinter OSR	34980557	22950940	0.656106	116098	64990	0.559786	118657829	59193559	0.498859	38.7727
a-0000502	Dimension	Winter OSR	WOSR	52181297	35533573	0.680964	116098	68277	0.588098	118657829	64192628	0.540989	55.3546
a-0000504	Flash	Winter OSR	WOSR	41406136	26050000	0.629134	116098	65020	0.560044	118657829	59099044	0.498063	44.0785
a-0000505	Huron x Navajo	Winter OSR	WOSR	68452997	38675021	0.564987	116098	67572	0.582026	118657829	59970841	0.50541	64.4897
a-0000506	Inca x Contact	Winter OSR	WOSR	42434153	28823916	0.679262	116098	66283	0.570923	118657829	62608601	0.52764	46.0383
a-0000508	Ningyou 7	Exotics Semiwinter OSR	Semiwinter OSR	70000000	46308145	0.661545	116098	68691	0.591664	118657829	64285045	0.541768	72.0356
a-0000509	Palmedor	Winter OSR	WOSR	68257469	43265131	0.633852	116098	69558	0.599132	118657829	65246971	0.549875	66.3098
a-0000510	POH 285, Bolko	Winter OSR	WOSR	63243892	38523759	0.60913	116098	70209	0.604739	118657829	64930027	0.547204	59.3312
a-0000511	Quinta	Winter OSR	WOSR	55378342	35447633	0.640099	116098	68030	0.58597	118657829	63030597	0.531196	56.2388
a-0000512	Rocket	Winter OSR	WOSR	50691313	31690269	0.625162	116098	67106	0.578012	118657829	60890213	0.513158	52.0449
a-0000514	Shengliyoucai	Exotics Semiwinter OSR	Semiwinter OSR	53173120	34155818	0.642351	116098	68995	0.594282	118657829	65828301	0.554774	51.8862
a-0000515	Temple	Winter OSR	WOSR	48332516	32324780	0.6688	116098	65942	0.567986	118657829	61613307	0.519252	52.464
a-0000516	Vision	Winter OSR	WOSR	47696654	31828904	0.667319	116098	66010	0.568571	118657829	61473601	0.518075	51.7765
a-0000517	Xiangyou 15	Exotics Semiwinter OSR	Semiwinter OSR	56594822	35307053	0.623857	116098	66989	0.577004	118657829	62051473	0.522945	56.8996
a-0000518	Zhongshuang II	Exotics Semiwinter OSR	Semiwinter OSR	40635545	28110813	0.691779	116098	66002	0.568502	118657829	61808983	0.520901	45.4801
a-0000519	Bronze-535	Winter OSR	WOSR	44136867	27565348	0.624542	116098	66669	0.574248	118657829	62138910	0.523682	44.3608
a-0000521	Cracker-531	Winter OSR	WOSR	59314342	37858874	0.638275	116098	69331	0.597177	118657829	65592737	0.552789	57.7181
