# Supplementary material for: Validation of an updated Associative Transcriptomics platform for the polyploid crop species Brassica napus by dissection of the genetic architecture of erucic acid and tocopherol isoform variation in seeds
Source: Plant J. 2017 Dec 2;93(1):181–92. doi: 10.1111/tpj.13767 (PMC5767744; doi:10.1111/tpj.13767)
Supplement: Supplementary file 5 — Appendix S2. Ordered list of CDS gene model‐based Brassica AC pan‐transcriptome. [file TPJ-93-181-s005.xlsx]

## Sheet: panTranscriptomeV11
Legend: Light blue, chromosome 1 (At1g prefix); orange, chromosome 2 (At2g prefix); dark blue, chromosome 3 (At3g prefix); green, chromosome 4 (At4g prefix); red, chromosome 5 (At5g prefix).
Chromosome	Position (bp)	Gene	TAIR name	TAIR annotation
A01	A01_000003992_000002266	Cab020598.1	AT3G04630.3	WVD2-like 1
A01	A01_000005764_000004356	Cab047254.1	AT4G38360.2	Protein of unknown function (DUF300)
A01	A01_000007596_000004363	Cab020597.1	AT4G38360.2	Protein of unknown function (DUF300)
A01	A01_000009147_000008191	Cab020596.1	AT4G38250.1	Transmembrane amino acid transporter family protein
A01	A01_000011403_000009778	Cab020595.2	AT4G38220.1	Peptidase M20/M25/M40 family protein
A01	A01_000012765_000011917	Cab020594.1	AT4G38210.1	expansin A20
A01	A01_000019131_000015619	Cab020593.1	AT4G38190.1	cellulose synthase like D4
A01	A01_000021944_000019956	Cab020592.1	AT4G38400.1	expansin-like A2
A01	A01_000024271_000022281	Cab020591.1	AT4G38460.1	geranylgeranyl reductase
A01	A01_000032446_000028836	Cab020590.1	AT4G38470.1	ACT-like protein tyrosine kinase family protein
A01	A01_000033293_000032595	Cab020589.1
A01	A01_000035983_000033952	Cab020588.1	AT4G38670.3	Pathogenesis-related thaumatin superfamily protein
A01	A01_000048315_000046913	Cab020586.1
A01	A01_000054123_000052959	Cab020582.1
A01	A01_000063572_000063039	Cab020581.1
A01	A01_000077000_000074987	Cab020580.1	AT4G38770.1	proline-rich protein 4
A01	A01_000079019_000078723	Cab020579.1
A01	A01_000083533_000082364	Cab020578.1
A01	A01_000088358_000088041	Cab020577.1	AT4G38860.1	SAUR-like auxin-responsive protein family
A01	A01_000093230_000093339	BnaA01g05200D
A01	A01_000094861_000093230	Cab020576.1	AT4G38880.1	GLN phosphoribosyl pyrophosphate amidotransferase 3
A01	A01_000097996_000095110	Cab020575.1	AT4G38890.1	FMN-linked oxidoreductases superfamily protein
A01	A01_000100108_000098057	Cab020574.1	AT2G21240.2	basic pentacysteine 4
A01	A01_000105326_000101322	Cab020573.1	AT4G38950.2	ATP binding microtubule motor family protein
A01	A01_000108750_000106708	Cab020572.1	AT4G38970.2	fructose-bisphosphate aldolase 2
A01	A01_000115025_000112704	Cab020571.1	AT4G39000.1	glycosyl hydrolase 9B17
A01	A01_000119528_000116614	Cab020570.1	AT4G39010.1	glycosyl hydrolase 9B18
A01	A01_000129775_000126831	Cab020569.1	AT4G39030.1	MATE efflux family protein
A01	A01_000135472_000131405	Cab020568.1	AT4G39070.1	B-box zinc finger family protein
A01	A01_000138993_000143003.001	BnaA01g05310D
A01	A01_000143020_000139039	Cab020567.1	AT4G39080.1	vacuolar proton ATPase A3
A01	A01_000144697_000143032	Cab020566.1	AT4G39080.1	vacuolar proton ATPase A3
A01	A01_000146772_000145212.001	BnaA01g05330D	AT4G39120.1	myo-inositol monophosphatase like 2
A01	A01_000146772_000145212.002	BnaA01g05340D	AT4G39110.1	Malectin/receptor-like protein kinase family protein
A01	A01_000146772_000145212.003	BnaA01g05350D	AT4G39120.1	myo-inositol monophosphatase like 2
A01	A01_000146829_000145011	Cab020565.1	AT4G39090.1	Papain family cysteine protease
A01	A01_000154117_000152222	Cab020564.1	AT4G39110.1	Malectin/receptor-like protein kinase family protein
A01	A01_000155768_000155126	Cab020563.1
A01	A01_000158109_000156564	Cab020562.1	AT4G39140.5	RING/U-box superfamily protein
A01	A01_000158830_000158468	Cab020561.1
A01	A01_000162233_000159755	Cab020560.1	AT4G39150.2	DNAJ heat shock N-terminal domain-containing protein
A01	A01_000163371_000162361	Cab020559.1	AT4G39200.1	Ribosomal protein S25 family protein
A01	A01_000164388_000163736	Cab020558.1	AT4G39250.1	RAD-like 1
A01	A01_000167670_000166905	Cab020557.1
A01	A01_000168725_000168246	Cab020556.1
A01	A01_000170941_000170440	Cab020555.1	AT4G39320.1	microtubule-associated protein-related
A01	A01_000171955_000171563	Cab020554.1	AT4G39340.1	Protein of unknown function (DUF1278)
A01	A01_000180461_000175822	Cab020553.1	AT4G39350.1	cellulose synthase A2
A01	A01_000183811_000184819.001	BnaA01g05470D
A01	A01_000184155_000183811	Cab020552.1
A01	A01_000186719_000185367	Cab020551.1	AT4G39363.1	snoRNA
A01	A01_000190655_000188381	Cab020550.1	AT4G39390.3	nucleotide sugar transporter-KT 1
A01	A01_000199980_000195942	Cab020549.1	AT4G39400.1	Leucine-rich receptor-like protein kinase family protein
A01	A01_000202677_000202390	Cab020548.1
A01	A01_000210518_000207773	Cab020547.1	AT4G39410.1	WRKY DNA-binding protein 13
A01	A01_000233705_000220053	Cab020546.2	AT4G39420.2
A01	A01_000236573_000235062	Cab020545.1	AT4G39510.1	cytochrome P450, family 96, subfamily A, polypeptide 12
A01	A01_000240300_000237136	Cab020544.1	AT4G39520.1	GTP-binding protein-related
A01	A01_000244118_000242423	Cab020543.1	AT4G39540.2	shikimate kinase 2
A01	A01_000244507_000244325	Cab020542.1
A01	A01_000245358_000244837	Cab020541.1
A01	A01_000247210_000246059	Cab020540.1
A01	A01_000249298_000248129	Cab020539.1	AT5G38670.1	Galactose oxidase/kelch repeat superfamily protein
A01	A01_000252780_000251545	Cab020538.1
A01	A01_000254208_000253375	Cab020537.1
A01	A01_000262069_000260822	Cab020534.1
A01	A01_000264301_000263770	Cab020533.1
A01	A01_000269247_000264344	Cab020532.1	AT1G62020.1	Coatomer, alpha subunit
A01	A01_000274488_000271580	Cab020531.1	AT4G39620.2	Tetratricopeptide repeat (TPR)-like superfamily protein
A01	A01_000278395_000275691	Cab020530.1	AT4G39640.2	gamma-glutamyl transpeptidase 1
A01	A01_000279460_000278665	Cab020529.1
A01	A01_000279711_000279631	BnaA01g05650D
A01	A01_000283549_000280665	Cab020528.1	AT4G39640.2	gamma-glutamyl transpeptidase 1
A01	A01_000290939_000288744	Cab020527.1	AT4G39660.1	alanine:glyoxylate aminotransferase 2
A01	A01_000294200_000294415	BnaA01g05680D
A01	A01_000297567_000294139	Cab020526.1	AT4G39680.2	SAP domain-containing protein
A01	A01_000316583_000314345	Cab020525.2	AT4G39690.1
A01	A01_000319281_000318530	Cab020524.1	AT4G39700.1	Heavy metal transport/detoxification superfamily protein
A01	A01_000322161_000320541	Cab020523.2	AT4G39710.1	FK506-binding protein 16-2
A01	A01_000325196_000323953	Cab020522.1	AT4G39720.1	VQ motif-containing protein
A01	A01_000336323_000334976	Cab020521.1	AT4G39740.1	Thioredoxin superfamily protein
A01	A01_000337712_000336618	Cab020520.1
A01	A01_000347141_000345105	Cab020519.1	AT4G39770.1	Haloacid dehalogenase-like hydrolase (HAD) superfamily protein
A01	A01_000355071_000354536	Cab020518.1
A01	A01_000361021_000359864	Cab020517.1	AT4G39780.1	Integrase-type DNA-binding superfamily protein
A01	A01_000369485_000364417	Cab020516.1	AT4G39790.1	Protein of unknown function (DUF630 and DUF632)
A01	A01_000373576_000372915	Cab020515.1
A01	A01_000377776_000375257	Cab020514.4	AT4G39800.1	myo-inositol-1-phosphate synthase 1
A01	A01_000385572_000383924	Cab020513.1	AT4G39810.1	Polynucleotidyl transferase, ribonuclease H-like superfamily protein
A01	A01_000387552_000385741	Cab020512.1
A01	A01_000391955_000389960	Cab020511.1	AT4G39840.1
A01	A01_000396815_000392698	Cab020510.1	AT4G39860.1
A01	A01_000400818_000398881	Cab020509.1	AT4G39900.1
A01	A01_000405602_000403007	Cab020508.1	AT4G39910.1	ubiquitin-specific protease 3
A01	A01_000408464_000406533	Cab020507.1	AT4G39940.1	APS-kinase 2
A01	A01_000421851_000419582	Cab020506.1	AT4G39950.1	cytochrome P450, family 79, subfamily B, polypeptide 2
A01	A01_000424689_000422250	Cab020505.1	AT4G39952.1	Pentatricopeptide repeat (PPR) superfamily protein
A01	A01_000428523_000425818	Cab020504.6	AT4G39960.1	Molecular chaperone Hsp40/DnaJ family protein
A01	A01_000435128_000432651	Cab020503.1	AT4G39980.1	3-deoxy-D-arabino-heptulosonate 7-phosphate synthase 1
A01	A01_000437359_000436284	Cab020502.1	AT5G65270.1	RAB GTPase homolog A4A
A01	A01_000439504_000437708	Cab020501.1
A01	A01_000445078_000441865	Cab020500.2	AT4G40000.1	S-adenosyl-L-methionine-dependent methyltransferases superfamily protein
A01	A01_000448272_000445809	Cab020499.2	AT4G40010.1	SNF1-related protein kinase 2.7
A01	A01_000451943_000450183	Cab020498.1	AT4G40020.1	Myosin heavy chain-related protein
A01	A01_000453548_000452855	Cab020497.1	AT5G10980.1	Histone superfamily protein
A01	A01_000454668_000454393	Cab020496.1
A01	A01_000454668_000454393	Cab047808.1
A01	A01_000455381_000454965	Cab020495.1	AT4G40045.1
A01	A01_000455381_000454965	Cab047807.1	AT4G40045.1
A01	A01_000458759_000456289	Cab020494.1	AT4G40050.1	Protein of unknown function (DUF3550/UPF0682)
A01	A01_000463125_000461923	Cab020493.1
A01	A01_000471003_000469876	Cab020492.1	AT4G40060.1	homeobox protein 16
A01	A01_000476372_000474891	Cab020491.1	AT4G40080.1	ENTH/ANTH/VHS superfamily protein
A01	A01_000477348_000476660	Cab020490.1
A01	A01_000481924_000481367	Cab020489.1
A01	A01_000486280_000483275	Cab020488.1	AT4G38050.1	Xanthine/uracil permease family protein
A01	A01_000488191_000486405	Cab020487.1	AT4G38040.1	Exostosin family protein
A01	A01_000493869_000490351	Cab020486.1	AT4G38030.1	Rhamnogalacturonate lyase family protein
A01	A01_000495378_000494093	Cab020485.1	AT4G38020.1	tRNA/rRNA methyltransferase (SpoU) family protein
A01	A01_000497117_000496045	Cab020484.1
A01	A01_000501669_000499734	Cab020483.1	AT4G37980.1	elicitor-activated gene 3-1
A01	A01_000511346_000508133	Cab020482.1	AT4G37970.1	cinnamyl alcohol dehydrogenase 6
A01	A01_000522791_000519805	Cab020481.1	AT4G37940.1	AGAMOUS-like 21
A01	A01_000527038_000523383	Cab020480.2	AT4G37930.1	serine transhydroxymethyltransferase 1
A01	A01_000529335_000527579	Cab020479.1	AT4G37920.1
A01	A01_000533201_000529547	Cab020478.1	AT4G37910.1	mitochondrial heat shock protein 70-1
A01	A01_000535307_000533558	Cab020477.1	AT4G37880.1	LisH/CRA/RING-U-box domains-containing protein
A01	A01_000541968_000538852	Cab020476.1	AT4G37870.1	phosphoenolpyruvate carboxykinase 1
A01	A01_000544288_000542908	Cab020475.1	AT4G37860.1	SPT2 chromatin protein
A01	A01_000554540_000553031	Cab020474.1	AT4G37850.1	basic helix-loop-helix (bHLH) DNA-binding superfamily protein
A01	A01_000567110_000564960	Cab020473.1	AT4G37840.1	hexokinase-like 3
A01	A01_000569368_000567701	Cab020472.1
A01	A01_000574291_000573763	Cab020471.1
A01	A01_000579558_000579196	Cab020470.1
A01	A01_000592764_000591731	Cab020469.1	AT4G37790.1	Homeobox-leucine zipper protein family
A01	A01_000608290_000607123	Cab020468.1	AT4G37780.1	myb domain protein 87
A01	A01_000616084_000614025	Cab020467.1	AT4G37770.1	1-amino-cyclopropane-1-carboxylate synthase 8
A01	A01_000626488_000623826	Cab020466.1	AT4G37760.1	squalene epoxidase 3
A01	A01_000632882_000629983	Cab020465.1	AT4G37750.1	Integrase-type DNA-binding superfamily protein
A01	A01_000649800_000647458	Cab020464.1	AT4G37740.1	growth-regulating factor 2
A01	A01_000651439_000650009	Cab020463.1	AT4G37730.1	basic leucine-zipper 7
A01	A01_000657576_000655347.001	BnaA01g00330D
A01	A01_000657759_000655303	Cab020462.1	AT4G37680.2	heptahelical protein 4
A01	A01_000659352_000661932.001	BnaA01g00350D
A01	A01_000661807_000659352	Cab020461.1	AT4G37670.2	N-acetyl-l-glutamate synthase 2
A01	A01_000666357_000664395	Cab020460.1	AT4G37650.1	GRAS family transcription factor
A01	A01_000676174_000674763	Cab020459.1	AT4G37610.1	BTB and TAZ domain protein 5
A01	A01_000681894_000679790	Cab020458.1	AT4G37580.1	Acyl-CoA N-acyltransferases (NAT) superfamily protein
A01	A01_000683848_000682669	Cab020457.1	AT4G37580.1	Acyl-CoA N-acyltransferases (NAT) superfamily protein
A01	A01_000694331_000690764	Cab020456.1	AT4G37560.1	Acetamidase/Formamidase family protein
A01	A01_000697224_000694690	Cab020455.1	AT4G37550.1	Acetamidase/Formamidase family protein
A01	A01_000703348_000701746	Cab020454.1	AT4G37540.1	LOB domain-containing protein 39
A01	A01_000707835_000707117	Cab020453.1
A01	A01_000710837_000708955	Cab020452.1	AT4G37520.1	Peroxidase superfamily protein
A01	A01_000717135_000714361	Cab020451.1	AT4G37510.1	Ribonuclease III family protein
A01	A01_000719503_000717673	Cab020450.1	AT4G37490.1	CYCLIN B1;1
A01	A01_000720271_000719840	Cab020449.1
A01	A01_000728099_000727502	Cab020448.1
A01	A01_000735102_000729019	Cab020447.1	AT4G37460.1	Tetratricopeptide repeat (TPR)-like superfamily protein
A01	A01_000737751_000736797	Cab020446.1	AT4G37450.1	arabinogalactan protein 18
A01	A01_000741490_000740283	Cab020445.1	AT4G37445.1
A01	A01_000744229_000742491	Cab020444.1
A01	A01_000750567_000746084	Cab020443.1	AT4G37445.1
A01	A01_000752727_000750795	Cab020442.1
A01	A01_000760273_000758743	Cab020441.1
A01	A01_000763050_000760622	Cab020440.1	AT4G37430.1	cytochrome P450, family 91, subfamily A, polypeptide 2
A01	A01_000768033_000765329	Cab020439.1	AT4G37430.1	cytochrome P450, family 91, subfamily A, polypeptide 2
A01	A01_000772820_000771102	Cab020438.1	AT4G37420.1	Domain of unknown function (DUF23)
A01	A01_000777121_000775185	Cab020437.1	AT4G37410.1	cytochrome P450, family 81, subfamily F, polypeptide 4
A01	A01_000785305_000782883	Cab020436.1	AT4G37400.1	cytochrome P450, family 81, subfamily F, polypeptide 3
A01	A01_000795510_000792973	Cab020435.1	AT1G59500.1	Auxin-responsive GH3 family protein
A01	A01_000807098_000804889	Cab020434.1	AT4G37340.1	cytochrome P450, family 81, subfamily D, polypeptide 3
A01	A01_000811876_000808535	Cab020433.1	AT4G37330.1	cytochrome P450, family 81, subfamily D, polypeptide 4
A01	A01_000820496_000817734	Cab020432.1	AT4G37310.1	cytochrome P450, family 81, subfamily H, polypeptide 1
A01	A01_000822820_000820607	Cab020431.1	AT4G37300.1	maternal effect embryo arrest 59
A01	A01_000826760_000826343	Cab020430.1
A01	A01_000828609_000829678	BnaA01g00650D	AT4G37280.1	MRG family protein
A01	A01_000833860_000830356	Cab020429.7	AT4G37270.1	heavy metal atpase 1
A01	A01_000846349_000845139	Cab020428.1
A01	A01_000857346_000854404	Cab020427.1	AT4G37250.1	Leucine-rich repeat protein kinase family protein
A01	A01_000858920_000857753.001	BnaA01g00700D
A01	A01_000859835_000857778	Cab020426.1	AT4G36880.1	cysteine proteinase1
A01	A01_000865175_000862407	Cab020425.1	AT4G36890.1	Nucleotide-diphospho-sugar transferases superfamily protein
A01	A01_000873313_000872184	Cab020424.1	AT4G36900.1	related to AP2 10
A01	A01_000877275_000875491	Cab020423.1
A01	A01_000886852_000884861	Cab020422.1
A01	A01_000893550_000891410	Cab020421.1	AT4G36920.2	Integrase-type DNA-binding superfamily protein
A01	A01_000907860_000906149	Cab020420.2	AT4G36930.1	basic helix-loop-helix (bHLH) DNA-binding superfamily protein
A01	A01_000911103_000909663	Cab020419.2
A01	A01_000914531_000911583	Cab020418.1	AT4G36960.2	RNA-binding (RRM/RBD/RNP motifs) family protein
A01	A01_000916583_000914989	Cab020417.1	AT4G36970.1	Remorin family protein
A01	A01_000922223_000918722	Cab020416.1	AT4G36980.1
A01	A01_000927815_000926815	Cab020415.1	AT4G36988.1	conserved peptide upstream open reading frame 49
A01	A01_000931654_000928958	Cab020414.1	AT4G37000.1	accelerated cell death 2 (ACD2)
A01	A01_000935483_000933479	Cab020413.1	AT4G37040.1	methionine aminopeptidase 1D
A01	A01_000937612_000935670	Cab020412.1	AT4G37050.1	PATATIN-like protein 4
A01	A01_000938814_000937618	Cab020411.1	AT4G37050.1	PATATIN-like protein 4
A01	A01_000943123_000940763	Cab020410.1	AT4G37070.2	Acyl transferase/acyl hydrolase/lysophospholipase superfamily protein
A01	A01_000946439_000945037.001	BnaA01g00840D
A01	A01_000947487_000945037	Cab020409.1	AT4G37070.2	Acyl transferase/acyl hydrolase/lysophospholipase superfamily protein
A01	A01_000956263_000953732	Cab020408.1	AT4G37080.3	Protein of unknown function, DUF547
A01	A01_000958379_000956850	Cab020407.1	AT4G37090.1
A01	A01_000959591_000958445	Cab020406.1
A01	A01_000962573_000960033	Cab020405.1	AT4G37100.1	Pyridoxal phosphate (PLP)-dependent transferases superfamily protein
A01	A01_000966284_000964771	Cab020404.1
A01	A01_000969611_000967788	Cab020403.1
A01	A01_000973330_000970352	Cab020402.2	AT4G37130.1	hydroxyproline-rich glycoprotein family protein
A01	A01_000976316_000975725	Cab020401.1	AT4G37160.1	SKU5 similar 15
A01	A01_000979463_000977549	Cab020400.1	AT4G37160.1	SKU5 similar 15
A01	A01_000983132_000980692	Cab020399.1	AT4G37170.1	Pentatricopeptide repeat (PPR) superfamily protein
A01	A01_000989037_000987731	Cab020398.1	AT4G37180.1	Homeodomain-like superfamily protein
A01	A01_000993719_000993177	Cab020396.1
A01	A01_000993719_000993177	Cab020397.1
A01	A01_001001867_001001131	BnaA01g00930D	AT4G37200.1	Thioredoxin superfamily protein
A01	A01_001002078_001003704	BnaA01g00940D	AT4G37210.1	Tetratricopeptide repeat (TPR)-like superfamily protein
A01	A01_001004526_001006031	BnaA01g00950D
A01	A01_001016736_001019421	BnaA01g00970D	AT4G35910.1	Adenine nucleotide alpha hydrolases-like superfamily protein
A01	A01_001024518_001000337	Cab020395.1	AT4G36870.2	BEL1-like homeodomain 2
A01	A01_001036787_001031495	Cab020394.1	AT4G36860.1	LIM domain-containing protein
A01	A01_001042171_001039870	Cab020393.2	AT4G36850.1	PQ-loop repeat family protein / transmembrane family protein
A01	A01_001044006_001042904	Cab020392.1
A01	A01_001049223_001047518	Cab020391.1	AT4G36810.1	geranylgeranyl pyrophosphate synthase 1
A01	A01_001051103_001050201	Cab020390.1	AT4G36800.2	RUB1 conjugating enzyme 1
A01	A01_001051606_001051322	Cab020389.1
A01	A01_001052505_001051641	Cab020388.1	AT4G36800.2	RUB1 conjugating enzyme 1
A01	A01_001054786_001052724	Cab020387.1
A01	A01_001059150_001057303	Cab020386.1	AT4G36780.1	BES1/BZR1 homolog 2
A01	A01_001061431_001060046	Cab020385.1	AT4G36770.1	UDP-Glycosyltransferase superfamily protein
A01	A01_001063652_001062518	Cab020384.1
A01	A01_001065477_001063694.001	BnaA01g01080D	AT4G36750.1	Quinone reductase family protein
A01	A01_001067524_001063875	Cab020383.1	AT4G36760.1	aminopeptidase P1
A01	A01_001068334_001068036	Cab020382.1	AT4G36750.1	Quinone reductase family protein
A01	A01_001080794_001076975	Cab020381.1	AT4G36740.1	homeobox protein 40
A01	A01_001085744_001082986	Cab020380.1	AT4G36730.1	G-box binding factor 1
A01	A01_001087205_001085801	Cab020379.1	AT4G36720.1	HVA22-like protein K
A01	A01_001088947_001087484	Cab020378.1
A01	A01_001097319_001095363	Cab020377.1	AT4G36690.4	U2 snRNP auxilliary factor, large subunit, splicing factor
A01	A01_001100589_001099660	Cab020376.1	AT4G36670.1	Major facilitator superfamily protein
A01	A01_001101329_001100592	Cab020375.1	AT4G36670.1	Major facilitator superfamily protein
A01	A01_001102726_001101665	Cab020374.1	AT4G36660.1	Protein of unknown function (DUF1195)
A01	A01_001106814_001103341	Cab020373.2
A01	A01_001120649_001117263	Cab020372.1	AT4G36640.2	Sec14p-like phosphatidylinositol transfer family protein
A01	A01_001125399_001124245	Cab020371.1	AT4G36620.1	GATA transcription factor 19
A01	A01_001130788_001128100	Cab020370.1	AT4G36610.1	alpha/beta-Hydrolases superfamily protein
A01	A01_001136279_001133319	Cab020369.1	AT4G36580.1	AAA-type ATPase family protein
A01	A01_001139927_001138846	Cab020368.1	AT4G36570.1	RAD-like 3
A01	A01_001150648_001147524	Cab020367.1	AT4G36550.1	ARM repeat superfamily protein
A01	A01_001154483_001151239	Cab020366.1	AT4G36530.2	alpha/beta-Hydrolases superfamily protein
A01	A01_001164756_001161529	Cab020365.4
A01	A01_001168476_001168102	Cab020364.1	AT4G36500.1
A01	A01_001170469_001169034	Cab020363.1	AT4G36470.1	S-adenosyl-L-methionine-dependent methyltransferases superfamily protein
A01	A01_001176276_001173095	Cab020362.1	AT4G36480.2	long-chain base1
A01	A01_001182170_001176846	Cab020361.1	AT4G36430.1	Peroxidase superfamily protein
A01	A01_001182170_001181838	Cab048208.1	AT4G36430.1	Peroxidase superfamily protein
A01	A01_001185431_001184785	Cab020360.1	AT4G36430.1	Peroxidase superfamily protein
A01	A01_001188683_001188451	Cab047760.1
A01	A01_001190218_001191448.001	BnaA01g01290D
A01	A01_001191448_001186028	Cab020359.1	AT4G36440.1
A01	A01_001196482_001193311	Cab020358.1	AT4G36410.1	ubiquitin-conjugating enzyme 17
A01	A01_001200943_001197357	Cab020357.1	AT4G36390.1	Methylthiotransferase
A01	A01_001207819_001203776	Cab020356.1	AT4G36380.1	Cytochrome P450 superfamily protein
A01	A01_001214552_001214172	Cab020355.1
A01	A01_001223583_001218656	Cab020354.1	AT4G36360.2	beta-galactosidase 3
A01	A01_001233377_001225692	Cab020353.1	AT4G36290.1	compromised recognition of TCV 1
A01	A01_001237752_001239072	Cab047597.1	AT4G36260.1	Lateral root primordium (LRP) protein-related
A01	A01_001239072_001237752	Cab020352.1	AT4G36260.1	Lateral root primordium (LRP) protein-related
A01	A01_001244521_001241728	Cab020351.1	AT4G36250.1	aldehyde dehydrogenase 3F1
A01	A01_001248301_001247275	Cab020350.1
A01	A01_001249788_001248852	Cab020349.1
A01	A01_001249788_001249355.001	BnaA01g01390D
A01	A01_001258322_001255937	Cab020348.1	AT4G36220.1	ferulic acid 5-hydroxylase 1
A01	A01_001266129_001261904	Cab020347.1	AT4G36210.3	Protein of unknown function (DUF726)
A01	A01_001268960_001266619	Cab020346.1	AT4G36195.3	Serine carboxypeptidase S28 family protein
A01	A01_001273378_001269183	Cab020345.1	AT4G36180.1	Leucine-rich receptor-like protein kinase family protein
A01	A01_001290655_001287053	Cab020344.1	AT4G36160.1	NAC domain containing protein 76
A01	A01_001300880_001294474	Cab020343.1	AT4G36150.1	Disease resistance protein (TIR-NBS-LRR class) family
A01	A01_001306300_001301436	Cab020342.1	AT4G36140.1	disease resistance protein (TIR-NBS-LRR class), putative
A01	A01_001309259_001306979	Cab020341.1	AT2G18020.1	Ribosomal protein L2 family
A01	A01_001313154_001309741	Cab020340.2	AT4G36120.1	Plant protein of unknown function (DUF869)
A01	A01_001317346_001317032	Cab020339.1	AT4G36110.1	SAUR-like auxin-responsive protein family
A01	A01_001324681_001322963	Cab020338.1
A01	A01_001327521_001325631	Cab020337.1	AT4G36090.3	oxidoreductase, 2OG-Fe(II) oxygenase family protein
A01	A01_001348091_001329305	Cab020336.12	AT4G36080.1	phosphotransferases, alcohol group as acceptor;binding;inositol or phosphatidylinositol kinases
A01	A01_001348637_001348412	BnaA01g01530D
A01	A01_001349281_001351964	BnaA01g01540D	AT4G36050.2	endonuclease/exonuclease/phosphatase family protein
A01	A01_001356946_001358080	BnaA01g01560D
A01	A01_001363673_001362161	BnaA01g01580D	AT4G35987.1	S-adenosyl-L-methionine-dependent methyltransferases superfamily protein
A01	A01_001363882_001364445	BnaA01g01590D
A01	A01_001366110_001364555	BnaA01g01600D	AT4G35970.1	ascorbate peroxidase 5
A01	A01_001368494_001366995	Cab020335.1	AT4G35950.1	RAC-like 6
A01	A01_001370460_001368930	Cab020334.2	AT4G35940.2
A01	A01_001377722_001373911	Cab020333.1	AT4G35920.2	PLAC8 family protein
A01	A01_001384534_001383002	Cab020332.1	AT4G35900.1	Basic-leucine zipper (bZIP) transcription factor family protein
A01	A01_001400027_001396471	Cab020331.1
A01	A01_001403471_001400991	Cab020330.2	AT4G35880.1	Eukaryotic aspartyl protease family protein
A01	A01_001409751_001406877	Cab020329.4	AT4G35850.1	Pentatricopeptide repeat (PPR) superfamily protein
A01	A01_001421660_001416225	Cab020328.1	AT4G35830.1	aconitase 1
A01	A01_001423916_001422143	Cab020327.1
A01	A01_001423916_001423784	BnaA01g01720D
A01	A01_001427734_001424922	Cab020326.1	AT4G35810.1	2-oxoglutarate (2OG) and Fe(II)-dependent oxygenase superfamily protein
A01	A01_001433231_001431627	Cab020325.1	AT4G35810.1	2-oxoglutarate (2OG) and Fe(II)-dependent oxygenase superfamily protein
A01	A01_001444791_001438187	Cab020324.1	AT4G35800.1	RNA polymerase II large subunit
A01	A01_001451781_001445887	Cab020323.5	AT4G35790.2	phospholipase D delta
A01	A01_001452384_001452196	BnaA01g01770D
A01	A01_001456457_001455370	BnaA01g01780D	AT4G35770.1	Rhodanese/Cell cycle control phosphatase superfamily protein
A01	A01_001462300_001460737	Cab020322.1	AT4G35750.1	SEC14 cytosolic factor family protein / phosphoglyceride transfer family protein
A01	A01_001465401_001463258	Cab020321.1	AT4G35730.1	Regulator of Vps4 activity in the MVB pathway protein
A01	A01_001467744_001466910	Cab020320.1	AT4G35690.1	Arabidopsis protein of unknown function (DUF241)
A01	A01_001470214_001469456	Cab020319.1
A01	A01_001471886_001471044	Cab020318.1	AT4G35690.1	Arabidopsis protein of unknown function (DUF241)
A01	A01_001474680_001473787	Cab020317.1
A01	A01_001480687_001479881	Cab020316.1
A01	A01_001483520_001481306	Cab020315.1	AT4G35600.2	Protein kinase superfamily protein
A01	A01_001488422_001486095	Cab020314.1	AT4G35590.1	RWP-RK domain-containing protein
A01	A01_001489375_001489193	Cab020313.1
A01	A01_001499747_001497306	Cab020312.1	AT4G35540.1	zinc ion binding;transcription regulators
A01	A01_001501806_001499862	Cab020311.1	AT4G35530.1	phosphatidylinositolglycan-related
A01	A01_001504113_001502479	Cab020310.1
A01	A01_001512006_001509705	Cab020309.1	AT4G35500.1	Protein kinase superfamily protein
A01	A01_001517518_001516499	Cab020308.2	AT4G35480.1	RING-H2 finger A3B
A01	A01_001525455_001523258	Cab020307.1	AT4G35470.1	plant intracellular ras group-related LRR 4
A01	A01_001527163_001526855	Cab020305.1
A01	A01_001532242_001530210	Cab020304.1	AT4G35450.1	ankyrin repeat-containing protein 2
A01	A01_001538669_001532649	Cab020303.1	AT4G35440.1	chloride channel E
A01	A01_001540754_001539052	Cab020302.1	AT1G57690.1	F-box/RNI-like superfamily protein
A01	A01_001543012_001541861	Cab020301.1	AT4G35410.2	Clathrin adaptor complex small chain family protein
A01	A01_001545654_001544211	Cab020300.1	AT4G35390.1	AT-hook protein of GA feedback 1
A01	A01_001555806_001549213	Cab020299.1	AT4G35380.1	SEC7-like guanine nucleotide exchange family protein
A01	A01_001559901_001558707	Cab020298.1
A01	A01_001562351_001560168	Cab020297.1	AT4G35360.1	Uncharacterised conserved protein (UCP030210)
A01	A01_001563933_001562647	Cab020296.1	AT4G35350.1	xylem cysteine peptidase 1
A01	A01_001567367_001564325	Cab020295.1	AT4G35335.1	Nucleotide-sugar transporter family protein
A01	A01_001574872_001573977	Cab020294.1
A01	A01_001578720_001576103	Cab020293.1	AT4G35310.1	calmodulin-domain protein kinase 5
A01	A01_001585674_001582704	Cab020292.1	AT4G35300.4	tonoplast monosaccharide transporter2
A01	A01_001590975_001586538	Cab020291.1	AT4G35290.1	glutamate receptor 2
A01	A01_001594794_001592450	Cab020290.1	AT2G17200.1	ubiquitin family protein
A01	A01_001596185_001595358	Cab020289.1	AT4G35280.1	C2H2-like zinc finger protein
A01	A01_001608133_001602867	Cab020288.1	AT4G35270.1	Plant regulator RWP-RK family protein
A01	A01_001613722_001610415	Cab020287.4	AT4G35260.1	isocitrate dehydrogenase 1
A01	A01_001615108_001613001	BnaA01g02170D	AT5G60620.1	glycerol-3-phosphate acyltransferase 9
A01	A01_001628431_001625718	Cab020286.1
A01	A01_001632584_001631506	Cab020285.1
A01	A01_001638126_001635390	Cab020284.1	AT4G35230.1	BR-signaling kinase 1
A01	A01_001638933_001638398	Cab020283.1
A01	A01_001643566_001640285	Cab020282.2
A01	A01_001658997_001658434	Cab020281.1
A01	A01_001665605_001663877	Cab020280.1
A01	A01_001668436_001667134	Cab020279.1	AT4G35220.1	Cyclase family protein
A01	A01_001672346_001668953	Cab020278.1	AT4G35190.1	Putative lysine decarboxylase family protein
A01	A01_001678662_001676247	Cab020277.1	AT4G35180.1	LYS/HIS transporter 7
A01	A01_001679725_001678866	Cab020276.1
A01	A01_001682077_001680088	Cab020275.1	AT4G35140.1	Transducin/WD40 repeat-like superfamily protein
A01	A01_001685621_001683010	Cab020274.3	AT4G35130.1	Tetratricopeptide repeat (TPR)-like superfamily protein
A01	A01_001694407_001693208	Cab020273.1	AT4G35110.4	Arabidopsis phospholipase-like protein (PEARLI 4) family
A01	A01_001696020_001695811	Cab020272.1
A01	A01_001699462_001697583	Cab020271.1	AT4G35100.2	plasma membrane intrinsic protein 3
A01	A01_001711915_001709132	Cab020270.1	AT4G35090.1	catalase 2
A01	A01_001716092_001714131	Cab020269.1	AT4G35080.1	high-affinity nickel-transport family protein
A01	A01_001720500_001719227	Cab020268.1	AT4G35070.2	SBP (S-ribonuclease binding protein) family protein
A01	A01_001730741_001729799	Cab020267.1	AT4G35060.1	Heavy metal transport/detoxification superfamily protein
A01	A01_001734322_001733627	Cab020266.1	AT4G35040.1	Basic-leucine zipper (bZIP) transcription factor family protein
A01	A01_001755216_001749686	Cab020265.2	AT4G35030.3	Protein kinase superfamily protein
A01	A01_001759096_001757532	Cab020264.2	AT4G35020.3	RAC-like 3
A01	A01_001766081_001761853	Cab020263.1	AT4G35010.1	beta-galactosidase 11
A01	A01_001771777_001770404	Cab020262.1	AT4G34990.1	myb domain protein 32
A01	A01_001774191_001773205	Cab020261.1	AT4G34970.1	actin depolymerizing factor 9
A01	A01_001779248_001777437	Cab020260.1	AT4G34960.1	Cyclophilin-like peptidyl-prolyl cis-trans isomerase family protein
A01	A01_001787571_001784685	Cab020259.3	AT4G34950.1	Major facilitator superfamily protein
A01	A01_001790095_001788077	Cab020258.1	AT4G34940.1	armadillo repeat only 1
A01	A01_001794807_001791801	Cab020257.1	AT4G34910.1	P-loop containing nucleoside triphosphate hydrolases superfamily protein
A01	A01_001803830_001795836	Cab020256.1	AT4G34890.1	xanthine dehydrogenase 1
A01	A01_001805770_001804077	Cab020255.1	AT4G34880.1	Amidase family protein
A01	A01_001805849_001804510.001	BnaA01g02330D
A01	A01_001807410_001806669	Cab020254.1
A01	A01_001812962_001811035	Cab020253.1	AT4G34860.2	Plant neutral invertase family protein
A01	A01_001814545_001813193	Cab020252.1	AT4G34850.1	Chalcone and stilbene synthase family protein
A01	A01_001822100_001815306	Cab020251.1	AT4G34830.1	Pentatricopeptide repeat (PPR) superfamily protein
A01	A01_001822892_001822578	Cab020250.2	AT4G34810.1	SAUR-like auxin-responsive protein family
A01	A01_001825389_001824913	Cab020249.2
A01	A01_001827640_001827323	Cab020248.1	AT4G34790.1	SAUR-like auxin-responsive protein family
A01	A01_001832345_001832031	Cab020247.1	AT4G34770.1	SAUR-like auxin-responsive protein family
A01	A01_001844873_001844013	Cab020246.1	AT4G34760.1	SAUR-like auxin-responsive protein family
A01	A01_001846570_001845948	Cab020245.1
A01	A01_001851739_001850709	Cab020244.1	AT4G34750.2	SAUR-like auxin-responsive protein family
A01	A01_001853654_001852391	Cab020243.1	AT3G62870.1	Ribosomal protein L7Ae/L30e/S12e/Gadd45 family protein
A01	A01_001856216_001854549	Cab020242.1	AT4G34740.1	GLN phosphoribosyl pyrophosphate amidotransferase 2
A01	A01_001857723_001856640	Cab020241.1	AT4G34730.1	ribosome-binding factor A family protein
A01	A01_001859373_001858518	Cab020240.1	AT4G34720.1	ATPase, F0/V0 complex, subunit C protein
A01	A01_001870195_001863325	Cab020239.1	AT4G34710.2	arginine decarboxylase 2
A01	A01_001888879_001872770	Cab020238.1
A01	A01_001889505_001889347	Cab020237.1
A01	A01_001891292_001890218	Cab020236.1	AT4G34700.1	LYR family of Fe/S cluster biogenesis protein
A01	A01_001893829_001892133	Cab020235.1	AT4G34680.2	GATA transcription factor 3
A01	A01_001903140_001900657	Cab020234.1	AT4G34650.1	squalene synthase 2
A01	A01_001907760_001904377	Cab020233.1	AT4G34640.1	squalene synthase 1
A01	A01_001909995_001908525	Cab020232.1	AT4G34630.1
A01	A01_001912786_001910422	Cab020231.1	AT4G34620.1	small subunit ribosomal protein 16
A01	A01_001916207_001913540	Cab020230.1
A01	A01_001922509_001921119	Cab020229.1	AT4G34588.1	conserved peptide upstream open reading frame 2
A01	A01_001929878_001926637	Cab020228.1	AT4G34580.1	Sec14p-like phosphatidylinositol transfer family protein
A01	A01_001934076_001931342	Cab020227.1	AT2G16370.1	thymidylate synthase 1
A01	A01_001941631_001940999	Cab020226.1	AT4G34560.1
A01	A01_001949739_001948106	Cab020224.1	AT4G34540.1	NmrA-like negative transcriptional regulator family protein
A01	A01_001952612_001950436	Cab020223.1	AT4G34530.1	cryptochrome-interacting basic-helix-loop-helix 1
A01	A01_001955299_001954877	Cab020222.1
A01	A01_001964708_001958091	Cab020221.1	AT4G34490.1	cyclase associated protein 1
A01	A01_001970772_001965682	Cab020220.1	AT4G34480.1	O-Glycosyl hydrolases family 17 protein
A01	A01_001973613_001971535	Cab020219.1	AT4G34460.1	GTP binding protein beta 1
A01	A01_001979012_001973952	Cab020218.1	AT4G34450.1	coatomer gamma-2 subunit, putative / gamma-2 coat protein, putative / gamma-2 COP, putative
A01	A01_001982215_001979419	Cab020217.1	AT4G34440.1	Protein kinase superfamily protein
A01	A01_001988337_001982898	Cab020216.1	AT4G34430.3	DNA-binding family protein
A01	A01_001991048_001989079	Cab020215.1	AT4G34420.1	P-loop containing nucleoside triphosphate hydrolases superfamily protein
A01	A01_001992493_001991879	Cab020214.1	AT4G34419.1
A01	A01_001998537_001997640	Cab020213.1	AT4G34412.1
A01	A01_001999652_001998864	Cab020212.1	AT4G34410.1	redox responsive transcription factor 1
A01	A01_002003581_002002786	Cab020211.2
A01	A01_002005110_002004874	Cab020210.1
A01	A01_002011245_002008943	Cab020209.1	AT4G34390.1	extra-large GTP-binding protein 2
A01	A01_002011830_002011308	BnaA01g02750D
A01	A01_002015054_002013642	Cab020208.1	AT4G34380.1	Transducin/WD40 repeat-like superfamily protein
A01	A01_002019605_002016848	Cab020207.1	AT4G34370.1	RING/U-box superfamily protein
A01	A01_002023699_002021981	Cab020206.1	AT4G34360.1	S-adenosyl-L-methionine-dependent methyltransferases superfamily protein
A01	A01_002026832_002024566	Cab020205.1	AT4G34350.1	4-hydroxy-3-methylbut-2-enyl diphosphate reductase
A01	A01_002028958_002027626	Cab020204.1
A01	A01_002034114_002029270	Cab020203.4	AT4G34310.1	alpha/beta-Hydrolases superfamily protein
A01	A01_002041318_002037405	Cab020201.2	AT4G34280.1	transducin family protein / WD-40 repeat family protein
A01	A01_002043061_002041611	Cab020200.1	AT2G18990.1	thioredoxin domain-containing protein 9 homolog
A01	A01_002046984_002043333	Cab020199.1	AT4G34270.1	TIP41-like family protein
A01	A01_002047792_002046425	BnaA01g02850D	AT4G34265.2
A01	A01_002056292_002051897	Cab020198.1	AT4G34260.1	1,2-alpha-L-fucosidases
A01	A01_002061250_002059856	Cab020197.1	AT4G34250.1	3-ketoacyl-CoA synthase 16
A01	A01_002062941_002062363	Cab020196.1
A01	A01_002068667_002065825	Cab020195.1	AT4G34240.1	aldehyde dehydrogenase 3I1
A01	A01_002072067_002070257	Cab020194.1	AT4G34230.1	cinnamyl alcohol dehydrogenase 5
A01	A01_002074435_002073343	Cab020193.1
A01	A01_002078003_002075239	Cab020192.2	AT3G57230.2	AGAMOUS-like 16
A01	A01_002083078_002079614	Cab020191.1	AT4G34220.1	Leucine-rich repeat protein kinase family protein
A01	A01_002086781_002083494	Cab020190.1	AT4G34215.2	Domain of unknown function (DUF303)
A01	A01_002091738_002088539	Cab020189.3	AT4G34200.1	D-3-phosphoglycerate dehydrogenase
A01	A01_002092668_002093673	BnaA01g02940D
A01	A01_002100217_002098704	Cab020188.1
A01	A01_002105599_002103894	Cab020187.1
A01	A01_002118197_002116830	Cab020186.1	AT4G34160.1	CYCLIN D3;1
A01	A01_002124537_002119091	Cab020185.1	AT4G34140.3	D111/G-patch domain-containing protein
A01	A01_002127340_002125719	Cab020184.2	AT4G34138.1	UDP-glucosyl transferase 73B1
A01	A01_002129501_002128146	Cab020183.1	AT4G34131.1	UDP-glucosyl transferase 73B3
A01	A01_002133028_002130191	Cab020182.1
A01	A01_002139269_002137531	Cab020181.1	AT4G34135.1	UDP-glucosyltransferase 73B2
A01	A01_002140988_002139513	Cab020180.1	AT4G34120.1	Cystathionine beta-synthase (CBS) family protein
A01	A01_002145135_002141318	Cab020179.1	AT4G34110.1	poly(A) binding protein 2
A01	A01_002150988_002146414	Cab020178.1	AT4G34100.2	RING/U-box superfamily protein
A01	A01_002157850_002151588	Cab020177.1	AT4G34060.2	demeter-like protein 3
A01	A01_002159669_002159274	Cab020176.1
A01	A01_002166098_002163397	Cab020175.3	AT4G34020.2	Class I glutamine amidotransferase-like superfamily protein
A01	A01_002173947_002172130	Cab020174.1
A01	A01_002176921_002174319	Cab020173.1	AT4G33970.1	Leucine-rich repeat (LRR) family protein
A01	A01_002181223_002181026	Cab020172.1
A01	A01_002186837_002184517	Cab020171.1	AT4G33950.1	Protein kinase superfamily protein
A01	A01_002190766_002188408	Cab020170.1	AT4G33945.1	ARM repeat superfamily protein
A01	A01_002192439_002191301	Cab020169.1	AT4G33940.1	RING/U-box superfamily protein
A01	A01_002193885_002192855	Cab020168.1	AT4G33925.1
A01	A01_002195103_002194393	Cab020167.1	AT4G33865.1	Ribosomal protein S14p/S29e family protein
A01	A01_002196238_002195680	Cab020166.1	AT4G33865.1	Ribosomal protein S14p/S29e family protein
A01	A01_002214293_002212706	Cab020165.1	AT4G33880.1	ROOT HAIR DEFECTIVE 6-LIKE 2
A01	A01_002226430_002224738	Cab020164.1
A01	A01_002230150_002228863	Cab020163.1	AT4G33800.1
A01	A01_002244143_002232575	Cab020162.2	AT4G33790.1	Jojoba acyl CoA reductase-related male sterility protein
A01	A01_002253513_002248468	Cab020161.1	AT4G33770.1	Inositol 1,3,4-trisphosphate 5/6-kinase family protein
A01	A01_002255352_002253997	Cab020160.1	AT1G66920.2	Protein kinase superfamily protein
A01	A01_002260055_002256682	Cab020159.1	AT4G33760.1	tRNA synthetase class II (D, K and N) family protein
A01	A01_002264274_002262110	Cab020158.2	AT4G33740.3
A01	A01_002266054_002265536	Cab020157.1	AT4G33730.1	CAP (Cysteine-rich secretory proteins, Antigen 5, and Pathogenesis-related 1 protein) superfamily pr
A01	A01_002269227_002268703	Cab020156.1	AT4G33720.1	CAP (Cysteine-rich secretory proteins, Antigen 5, and Pathogenesis-related 1 protein) superfamily pr
A01	A01_002271888_002270974	Cab020155.1
A01	A01_002276294_002273045	Cab020154.2	AT4G33700.1	CBS domain-containing protein with a domain of unknown function (DUF21)
A01	A01_002282007_002277397	Cab020153.3	AT4G33680.1	Pyridoxal phosphate (PLP)-dependent transferases superfamily protein
A01	A01_002282549_002282157	BnaA01g03300D
A01	A01_002283856_002283444	Cab020152.1
A01	A01_002289719_002284885	Cab020151.1	AT4G33650.1	dynamin-related protein 3A
A01	A01_002290602_002291321	BnaA01g03330D	AT4G33640.1
A01	A01_002293125_002291471	Cab020150.1	AT4G33625.1
A01	A01_002298743_002293461	Cab020149.1	AT4G33620.1	Cysteine proteinases superfamily protein
A01	A01_002299942_002299490	Cab020148.1
A01	A01_002309643_002300379	Cab020147.1	AT4G33540.1	metallo-beta-lactamase family protein
A01	A01_002314161_002310664	Cab020146.1	AT4G33530.1	K+ uptake permease 5
A01	A01_002319266_002314755	Cab020145.1	AT4G33520.2	P-type ATP-ase 1
A01	A01_002324083_002321053	Cab020144.1	AT4G33510.1	3-deoxy-d-arabino-heptulosonate 7-phosphate synthase
A01	A01_002329440_002326017	Cab020143.1	AT4G33500.1	Protein phosphatase 2C family protein
A01	A01_002331720_002330653	Cab020142.1
A01	A01_002334191_002332178	Cab020141.1	AT4G33490.2	Eukaryotic aspartyl protease family protein
A01	A01_002337381_002334829	Cab020140.1	AT4G33480.1
A01	A01_002349488_002345944	Cab020139.1	AT4G33470.1	histone deacetylase 14
A01	A01_002350298_002349925	Cab020138.1
A01	A01_002354957_002351449	Cab020137.1	AT4G33460.1	ABC transporter family protein
A01	A01_002361438_002356914	Cab020136.2	AT4G33440.1	Pectin lyase-like superfamily protein
A01	A01_002365768_002362900	Cab020135.2	AT4G33430.1	BRI1-associated receptor kinase
A01	A01_002365768_002364929	Cab047581.1	AT4G33430.1	BRI1-associated receptor kinase
A01	A01_002367938_002366337	Cab020134.1	AT4G33420.1	Peroxidase superfamily protein
A01	A01_002367976_002367214	Cab047580.1	AT4G33420.1	Peroxidase superfamily protein
A01	A01_002370942_002369621	Cab020133.1	AT4G33410.1	SIGNAL PEPTIDE PEPTIDASE-LIKE 1
A01	A01_002379972_002377658	Cab020132.1	AT4G33390.1	Plant protein of unknown function (DUF827)
A01	A01_002383981_002382200	Cab020131.1	AT4G33380.1
A01	A01_002386511_002384521	Cab020130.1	AT4G33350.1	Tic22-like family protein
A01	A01_002391512_002388200	Cab020129.1	AT4G33330.1	plant glycogenin-like starch initiation protein 3
A01	A01_002398640_002394293	Cab020128.2	AT4G33300.2	ADR1-like 1
A01	A01_002402119_002399796	Cab020127.1	AT4G33270.1	Transducin family protein / WD-40 repeat family protein
A01	A01_002404168_002402534	Cab020126.1	AT4G33250.1	eukaryotic translation initiation factor 3K
A01	A01_002413163_002405714	Cab020125.4	AT4G33240.1	1-phosphatidylinositol-4-phosphate 5-kinases;zinc ion binding;1-phosphatidylinositol-3-phosphate 5-k
A01	A01_002423828_002424939	Cab020123.1	AT4G33210.1	F-box family protein
A01	A01_002424939_002417200	Cab020124.1	AT4G33210.1	F-box family protein
A01	A01_002439984_002427527	Cab020122.1	AT4G33200.1	myosin, putative
A01	A01_002443351_002441180	Cab020121.1	AT4G33180.1	alpha/beta-Hydrolases superfamily protein
A01	A01_002446602_002443636	Cab020120.1	AT4G33170.1	Tetratricopeptide repeat (TPR)-like superfamily protein
A01	A01_002447939_002446713	Cab020119.1	AT4G33160.1	F-box family protein
A01	A01_002457931_002452257	Cab020118.1	AT4G33150.2	lysine-ketoglutarate reductase/saccharopine dehydrogenase bifunctional enzyme
A01	A01_002458596_002458408	Cab020117.1
A01	A01_002461670_002461485	Cab020116.1
A01	A01_002462972_002462787	Cab020115.1
A01	A01_002464328_002464143	Cab020114.1
A01	A01_002466742_002464974	Cab020113.1	AT4G33140.1	Haloacid dehalogenase-like hydrolase (HAD) superfamily protein
A01	A01_002469703_002467766	Cab020112.1	AT4G33130.1
A01	A01_002479759_002476103	Cab020111.2
A01	A01_002484485_002480996	Cab020110.1	AT4G33110.2	S-adenosyl-L-methionine-dependent methyltransferases superfamily protein
A01	A01_002485156_002484697	Cab020109.1
A01	A01_002490196_002485926	Cab020108.1	AT4G33090.1	aminopeptidase M1
A01	A01_002491644_002490883	Cab020107.1	AT4G33080.1	AGC (cAMP-dependent, cGMP-dependent and protein kinase C) kinase family protein
A01	A01_002493966_002492131	Cab020106.1	AT4G33080.2	AGC (cAMP-dependent, cGMP-dependent and protein kinase C) kinase family protein
A01	A01_002497142_002494149	Cab020105.1	AT4G33080.2	AGC (cAMP-dependent, cGMP-dependent and protein kinase C) kinase family protein
A01	A01_002502245_002498643	Cab020104.1	AT4G33060.1	Cyclophilin-like peptidyl-prolyl cis-trans isomerase family protein
A01	A01_002505272_002503145	Cab020103.1	AT4G33050.2	calmodulin-binding family protein
A01	A01_002511582_002510636	Cab020102.1
A01	A01_002514596_002513715	Cab020101.1	AT4G33040.1	Thioredoxin superfamily protein
A01	A01_002520153_002517514	Cab020100.1	AT4G33030.1	sulfoquinovosyldiacylglycerol 1
A01	A01_002523366_002521164	Cab020099.1	AT4G33020.1	ZIP metal ion transporter family
A01	A01_002527682_002530488.001	BnaA01g03870D
A01	A01_002530974_002525222	Cab020098.2	AT4G33010.1	glycine decarboxylase P-protein 1
A01	A01_002532961_002531636	Cab020097.1	AT4G33000.2	calcineurin B-like protein 10
A01	A01_002538662_002536984	Cab020096.1	AT4G32980.1	homeobox gene 1
A01	A01_002539591_002538889	BnaA01g03940D
A01	A01_002541768_002541362	BnaA01g03900D
A01	A01_002543660_002539052	Cab020095.1
A01	A01_002544828_002544084	Cab020094.1
A01	A01_002547314_002545329	Cab020093.1
A01	A01_002550448_002550010	Cab020092.2
A01	A01_002551042_002550962	BnaA01g03970D
A01	A01_002552271_002551583.001	BnaA01g03990D
A01	A01_002552958_002551728	Cab020091.1
A01	A01_002560412_002558063	Cab020090.1	AT4G32940.1	gamma vacuolar processing enzyme
A01	A01_002561762_002560732	Cab020089.1	AT4G32930.1
A01	A01_002571007_002564142	Cab020088.1	AT4G32920.3	glycine-rich protein
A01	A01_002575533_002571814	Cab020087.1	AT4G32910.1
A01	A01_002578135_002576081	Cab020086.1	AT4G32900.2	Peptidyl-tRNA hydrolase II (PTH2) family protein
A01	A01_002581880_002580745	Cab020085.1	AT4G32890.1	GATA transcription factor 9
A01	A01_002595125_002589719	Cab020084.1	AT4G32880.1	homeobox gene 8
A01	A01_002598216_002597353	Cab020083.1	AT4G32870.1	Polyketide cyclase/dehydrase and lipid transport superfamily protein
A01	A01_002601066_002599449	Cab020082.1	AT1G20480.1	AMP-dependent synthetase and ligase family protein
A01	A01_002608604_002608038	Cab020081.1	AT4G32860.1
A01	A01_002609913_002609598	BnaA01g04090D
A01	A01_002614568_002610519	Cab020080.1	AT4G32850.10	nuclear poly(a) polymerase
A01	A01_002621578_002618642	Cab020079.1	AT4G32840.1	phosphofructokinase 6
A01	A01_002624043_002621985	Cab020078.1	AT4G32830.1	ataurora1
A01	A01_002634290_002624872	Cab020077.1	AT4G32820.1	Tetratricopeptide repeat (TPR)-like superfamily protein
A01	A01_002638153_002634618	Cab020076.1	AT4G32810.1	carotenoid cleavage dioxygenase 8
A01	A01_002641038_002640763	Cab020075.1
A01	A01_002648727_002647541	Cab020074.1	AT4G32800.1	Integrase-type DNA-binding superfamily protein
A01	A01_002657785_002654082	Cab020073.1	AT4G32780.1	phosphoinositide binding
A01	A01_002661126_002659076	Cab020072.1
A01	A01_002662668_002661529	Cab020071.1
A01	A01_002672908_002670725	Cab020070.1
A01	A01_002677492_002673445	Cab020069.1	AT4G32760.2	ENTH/VHS/GAT family protein
A01	A01_002678781_002678422	Cab020068.1	AT4G32750.1
A01	A01_002685859_002684687	Cab020067.1	AT4G32750.1
A01	A01_002691207_002686328	Cab020066.3	AT4G32730.2	Homeodomain-like protein
A01	A01_002695022_002692518	Cab020065.1	AT4G32720.2	La protein 1
A01	A01_002699314_002698585	BnaA01g04240D
A01	A01_002700841_002700093	BnaA01g04250D
A01	A01_002702609_002701902	BnaA01g04260D
A01	A01_002706216_002703112	Cab020064.3	AT4G32710.1	Protein kinase superfamily protein
A01	A01_002719139_002707248	Cab020063.1	AT4G32700.2	helicases;ATP-dependent helicases;nucleic acid binding;ATP binding;DNA-directed DNA polymerases;DNA
A01	A01_002721317_002719478	Cab020062.1	AT4G32690.1	hemoglobin 3
A01	A01_002723562_002721509	Cab020061.1
A01	A01_002727355_002724114	Cab020060.1	AT4G32670.1	RING/FYVE/PHD zinc finger superfamily protein
A01	A01_002731341_002727878	Cab020059.1
A01	A01_002734398_002731766	Cab020058.1	AT4G32660.3	Protein kinase superfamily protein
A01	A01_002740056_002736362	Cab020057.1	AT4G32650.1	potassium channel in Arabidopsis thaliana 3
A01	A01_002748878_002740609	Cab020056.1	AT4G32640.2	Sec23/Sec24 protein transport family protein
A01	A01_002752946_002749812	Cab020055.1	AT4G32630.1	ArfGap/RecO-like zinc finger domain-containing protein
A01	A01_002758919_002753964	Cab020054.1	AT4G32620.1	Enhancer of polycomb-like transcription factor protein
A01	A01_002769350_002767871	Cab020053.1
A01	A01_002783873_002783100	Cab020052.1
A01	A01_002792222_002790102	Cab020051.1	AT4G32610.1	copper ion binding
A01	A01_002798416_002792586	Cab020050.1	AT4G32600.1	RING/U-box superfamily protein
A01	A01_002798437_002797140	BnaA01g04450D	AT4G32590.1	2Fe-2S ferredoxin-like superfamily protein
A01	A01_002801593_002799690	Cab020049.1	AT4G32570.1	TIFY domain protein 8
A01	A01_002804805_002802774	Cab020048.1	AT4G32560.2	paramyosin-related
A01	A01_002812255_002805610	Cab020047.5	AT4G32551.2	LisH dimerisation motif;WD40/YVTN repeat-like-containing domain
A01	A01_002822130_002820208	Cab020046.1	AT4G32540.1	Flavin-binding monooxygenase family protein
A01	A01_002836654_002834375	Cab020045.1	AT4G29250.1	HXXXD-type acyl-transferase family protein
A01	A01_002838763_002837216	Cab020044.1	AT4G32530.1	ATPase, F0/V0 complex, subunit C protein
A01	A01_002845719_002839498	Cab020043.1	AT4G32510.1	HCO3- transporter family
A01	A01_002850205_002846361	Cab020042.1	AT4G32500.1	K+ transporter 5
A01	A01_002851816_002851424	Cab020041.1
A01	A01_002855993_002854692	Cab020040.1	AT4G32470.1	Cytochrome bd ubiquinol oxidase, 14kDa subunit
A01	A01_002863449_002860627	Cab020039.1	AT4G32460.2	Protein of unknown function, DUF642
A01	A01_002865303_002863720	Cab020038.1	AT4G32450.1	Pentatricopeptide repeat (PPR) superfamily protein
A01	A01_002868910_002866147	Cab020037.1	AT4G32440.1	Plant Tudor-like RNA-binding protein
A01	A01_002871852_002871743	BnaA01g34250D	ATCG01110.1	NAD(P)H dehydrogenase subunit H
A01	A01_002875208_002872890	Cab020036.1	AT4G32430.1	Pentatricopeptide repeat (PPR) superfamily protein
A01	A01_002880264_002875810	Cab020035.1	AT4G32420.3	Cyclophilin-like peptidyl-prolyl cis-trans isomerase family protein
A01	A01_002888437_002887276	BnaA01g04610D	AT4G32400.1	Mitochondrial substrate carrier family protein
A01	A01_002897110_002895186	BnaA01g04630D	AT4G32370.1	Pectin lyase-like superfamily protein
A01	A01_002900919_002898056	BnaA01g04640D	AT4G32350.1	Regulator of Vps4 activity in the MVB pathway protein
A01	A01_002902928_002904603	BnaA01g04650D	AT4G32340.1	Tetratricopeptide repeat (TPR)-like superfamily protein
A01	A01_002904609_002880836	Cab020034.1	AT4G32410.1	cellulose synthase 1
A01	A01_002907119_002905035	Cab020033.1	AT4G32330.3	TPX2 (targeting protein for Xklp2) protein family
A01	A01_002908301_002908116	Cab020032.1
A01	A01_002912780_002911038	Cab020031.1	AT4G32300.1	S-domain-2 5
A01	A01_002914612_002913923	Cab020030.1
A01	A01_002918532_002915311	Cab020029.1	AT4G32300.1	S-domain-2 5
A01	A01_002924024_002922904	Cab020028.1	AT5G04280.1	RNA-binding (RRM/RBD/RNP motifs) family protein with retrovirus zinc finger-like domain
A01	A01_002929727_002928152	Cab020027.1	AT4G32295.1
A01	A01_002932350_002931229	Cab020026.1	AT4G32290.1	Core-2/I-branching beta-1,6-N-acetylglucosaminyltransferase family protein
A01	A01_002933894_002933460	Cab048014.1
A01	A01_002935092_002933460	Cab020025.1	AT4G32290.1	Core-2/I-branching beta-1,6-N-acetylglucosaminyltransferase family protein
A01	A01_002938769_002935784	Cab020024.1	AT4G32285.2	ENTH/ANTH/VHS superfamily protein
A01	A01_002941609_002940373	Cab020023.3
A01	A01_002948077_002947024	Cab020022.1	AT4G32272.2	Nucleotide/sugar transporter family protein
A01	A01_002949920_002948819	Cab020021.1	AT4G32270.1	Ubiquitin-like superfamily protein
A01	A01_002952221_002950171	Cab020020.1	AT4G32250.3	Protein kinase superfamily protein
A01	A01_002955023_002953499	Cab020019.1	AT4G32260.1	ATPase, F0 complex, subunit B/B', bacterial/chloroplast
A01	A01_002958705_002955863	Cab020018.1
A01	A01_002964624_002959908	Cab020017.1	AT4G32180.1	pantothenate kinase 2
A01	A01_002968744_002964951	Cab020016.1	AT4G32160.1	Phox (PX) domain-containing protein
A01	A01_002972685_002970680	Cab020015.3	AT4G32150.1	vesicle-associated membrane protein 711
A01	A01_002978950_002976713	Cab020014.1	AT4G32120.1	Galactosyltransferase family protein
A01	A01_002981943_002981397	Cab020013.1
A01	A01_002986106_002985594	Cab020012.1
A01	A01_002988192_002987642	Cab020011.1
A01	A01_002992199_002989211	Cab020010.1	AT4G32070.1	Octicosapeptide/Phox/Bem1p (PB1) domain-containing protein / tetratricopeptide repeat (TPR)-containi
A01	A01_002995481_002992823	Cab020009.1	AT4G32060.1	calcium-binding EF hand family protein
A01	A01_003000197_002995912	Cab020008.1	AT4G32050.1	neurochondrin family protein
A01	A01_003003891_003000834	Cab020007.1	AT4G32040.1	KNOTTED1-like homeobox gene 5
A01	A01_003007327_003005154	Cab020006.1
A01	A01_003010546_003009935	Cab020005.1
A01	A01_003024765_003024562	Cab020004.1
A01	A01_003028853_003026219	Cab020003.1	AT4G32000.1	Protein kinase superfamily protein
A01	A01_003031987_003029161	Cab020002.1	AT4G31990.3	aspartate aminotransferase 5
A01	A01_003033829_003032143	BnaA01g04920D	AT4G31985.1	Ribosomal protein L39 family protein
A01	A01_003037071_003035097	Cab020001.1	AT4G31980.1
A01	A01_003046625_003039686	Cab020000.1	AT2G25170.1	chromatin remodeling factor CHD3 (PICKLE)
A01	A01_003046731_003042723.001	BnaA01g04950D
A01	A01_003052471_003050512	Cab019999.1
A01	A01_003063721_003058474	Cab019998.1	AT4G31900.2	chromatin remodeling factor, putative
A01	A01_003070452_003069179	Cab019997.1
A01	A01_003076302_003073852	Cab019996.1	AT4G31890.2	ARM repeat superfamily protein
A01	A01_003080575_003086253.001	BnaA01g04990D
A01	A01_003085879_003080728	Cab019995.1	AT4G31880.1
A01	A01_003091732_003090909	Cab019994.1
A01	A01_003092620_003091841	Cab019993.1
A01	A01_003099622_003099230	Cab019989.1
A01	A01_003110218_003100234	Cab019988.1
A01	A01_003111452_003110431	Cab019987.1	AT4G31840.1	early nodulin-like protein 15
A01	A01_003112213_003111911	Cab019986.1	AT4G31830.1
A01	A01_003123690_003119306	Cab019985.1	AT4G31820.1	Phototropic-responsive NPH3 family protein
A01	A01_003125144_003123996	Cab019984.1	AT3G43710.1	Galactose oxidase/kelch repeat superfamily protein
A01	A01_003127626_003125244	Cab019983.1	AT4G31800.1	WRKY DNA-binding protein 18
A01	A01_003135301_003133296	Cab019982.1	AT4G31790.2	Tetrapyrrole (Corrin/Porphyrin) Methylases
A01	A01_003138706_003136201	Cab019981.1	AT4G31780.2	monogalactosyl diacylglycerol synthase 1
A01	A01_003143530_003141611	Cab019980.3	AT4G31750.1	HOPW1-1-interacting 2
A01	A01_003148934_003148434	Cab019979.1	AT4G31730.1	glutamine dumper 1
A01	A01_003159267_003156676	Cab019978.1	AT5G37170.1	O-methyltransferase family protein
A01	A01_003161530_003160240	Cab019977.1	AT4G31700.1	ribosomal protein S6
A01	A01_003165513_003162347	Cab019976.1	AT4G31670.1	ubiquitin-specific protease 18
A01	A01_003173803_003170492	Cab019975.1
A01	A01_003176942_003174282	Cab019974.1
A01	A01_003180876_003178975	Cab019973.2
A01	A01_003183445_003181616	Cab019972.1
A01	A01_003184393_003184172	Cab019971.1
A01	A01_003191539_003186175	Cab019970.1
A01	A01_003193700_003192061	Cab019969.1	AT4G31600.1	UDP-N-acetylglucosamine (UAA) transporter family
A01	A01_003199209_003195842	Cab019968.1	AT4G31590.1	Cellulose-synthase-like C5
A01	A01_003207664_003200028	Cab019967.1	AT4G31570.1
A01	A01_003211584_003209234	Cab019966.1
A01	A01_003220157_003217896	Cab019965.1	AT4G31550.2	WRKY DNA-binding protein 11
A01	A01_003224366_003221666	Cab019964.1	AT4G31540.1	exocyst subunit exo70 family protein G1
A01	A01_003226901_003224814	Cab019963.1
A01	A01_003230572_003229143	Cab019962.1	AT4G32090.1	Beta-1,3-N-Acetylglucosaminyltransferase family protein
A01	A01_003235108_003234818	Cab019961.1
A01	A01_003238935_003238687	Cab019960.1
A01	A01_003240090_003238987	Cab019959.1
A01	A01_003242573_003240844	Cab019958.1
A01	A01_003247992_003243945	Cab019957.1	AT4G31480.2	Coatomer, beta subunit
A01	A01_003249911_003248274	Cab019956.1	AT4G31460.1	Ribosomal L28 family
A01	A01_003258002_003255922	Cab019955.1
A01	A01_003260082_003258363	Cab019954.1
A01	A01_003261656_003261267	BnaA01g05790D	AT4G31450.1	RING/U-box superfamily protein
A01	A01_003262171_003261119	Cab019953.1
A01	A01_003265452_003262696	Cab019952.1	AT4G31440.1
A01	A01_003269073_003265879	Cab019951.1	AT4G31430.3
A01	A01_003271980_003270179	Cab019950.1	AT4G31420.1	Zinc finger protein 622
A01	A01_003272731_003272414	Cab019949.1
A01	A01_003274023_003272986	Cab019948.1	AT4G31410.2	Protein of unknown function (DUF1644)
A01	A01_003278781_003275090.001	BnaA01g05850D
A01	A01_003278787_003275101	Cab019947.2	AT4G31390.1	Protein kinase superfamily protein
A01	A01_003281500_003280809	Cab019946.1	AT4G31380.1	FPF1-like protein 1
A01	A01_003283842_003282037	Cab019945.1
A01	A01_003294683_003294089	Cab019944.1
A01	A01_003294683_003294089	Cab044912.1
A01	A01_003297558_003296133	Cab019943.1	AT4G31360.1	selenium binding
A01	A01_003298853_003298479	Cab019942.1	AT4G31380.1	FPF1-like protein 1
A01	A01_003303624_003302280	Cab019941.1	AT4G31360.1	selenium binding
A01	A01_003306267_003304281	Cab019940.1	AT4G31350.2	Core-2/I-branching beta-1,6-N-acetylglucosaminyltransferase family protein
A01	A01_003308871_003307723	Cab019939.1
A01	A01_003313171_003309316	Cab019938.1	AT4G31340.1	myosin heavy chain-related
A01	A01_003316674_003315136	Cab019937.1	AT4G31330.1	Protein of unknown function, DUF599
A01	A01_003323589_003323023	Cab019936.1	AT4G31320.1	SAUR-like auxin-responsive protein family
A01	A01_003328181_003325827	Cab019935.1	AT4G31300.3	N-terminal nucleophile aminohydrolases (Ntn hydrolases) superfamily protein
A01	A01_003331495_003330165	Cab019934.1	AT4G31290.1	ChaC-like family protein
A01	A01_003338764_003333508	Cab019933.1	AT4G31250.1	Leucine-rich repeat protein kinase family protein
A01	A01_003342366_003339227	Cab019932.1	AT4G31250.1	Leucine-rich repeat protein kinase family protein
A01	A01_003342890_003344818	BnaA01g05980D	AT4G31240.2	protein kinase C-like zinc finger protein
A01	A01_003353517_003345042	Cab019931.2	AT4G31210.1	DNA topoisomerase, type IA, core
A01	A01_003356352_003353816	Cab019930.1	AT4G31200.1	SWAP (Suppressor-of-White-APricot)/surp RNA-binding domain-containing protein
A01	A01_003359279_003356831	Cab019929.1	AT4G31180.2	Class II aminoacyl-tRNA and biotin synthetases superfamily protein
A01	A01_003361669_003360351	Cab019928.2	AT4G31170.3	Protein kinase superfamily protein
A01	A01_003364916_003362808	Cab019927.1	AT4G31140.1	O-Glycosyl hydrolases family 17 protein
A01	A01_003372631_003371326	Cab019926.1	AT4G31130.1	Protein of unknown function (DUF1218)
A01	A01_003377263_003374715	Cab019925.1	AT4G31100.1	wall-associated kinase, putative
A01	A01_003389477_003380791	Cab019923.2	AT4G31100.1	wall-associated kinase, putative
A01	A01_003391328_003390129	BnaA01g06070D
A01	A01_003394451_003391846	Cab019922.1	AT4G31110.1	Wall-associated kinase family protein
A01	A01_003395446_003394907	Cab019921.1
A01	A01_003397790_003396721	Cab019920.1	AT4G31050.1	Biotin/lipoate A/B protein ligase family
A01	A01_003400030_003398186	Cab019919.4	AT4G31040.1	CemA-like proton extrusion protein-related
A01	A01_003409974_003403656	Cab019918.1	AT4G31000.1	Calmodulin-binding protein
A01	A01_003413376_003411244	Cab019917.1	AT2G24280.1	alpha/beta-Hydrolases superfamily protein
A01	A01_003418656_003416735	Cab019916.1	AT4G30993.2	Calcineurin-like metallo-phosphoesterase superfamily protein
A01	A01_003422559_003420511	Cab019915.1	AT4G30980.1	LJRHL1-like 2
A01	A01_003433990_003431786	Cab019914.1	AT5G04590.1	sulfite reductase
A01	A01_003442355_003440473	Cab019913.1	AT4G30960.1	SOS3-interacting protein 3
A01	A01_003453581_003451520	Cab019912.1
A01	A01_003458685_003456596	Cab019911.1	AT4G30950.1	fatty acid desaturase 6
A01	A01_003459912_003459532	Cab019910.1
A01	A01_003462368_003461014	Cab019909.2	AT4G30930.1	Ribosomal protein L21
A01	A01_003465648_003463029	Cab019908.1	AT4G30920.1	Cytosol aminopeptidase family protein
A01	A01_003467788_003465964	Cab019907.1	AT4G30900.2	DNAse I-like superfamily protein
A01	A01_003474631_003471110	Cab019906.1	AT4G30890.3	ubiquitin-specific protease 24
A01	A01_003475051_003474719	Cab019905.1	AT4G30880.1	Bifunctional inhibitor/lipid-transfer protein/seed storage 2S albumin superfamily protein
A01	A01_003484556_003482427	Cab019904.1	AT4G30850.2	heptahelical transmembrane protein2
A01	A01_003485081_003485546.001	BnaA01g06290D	AT4G30840.1	Transducin/WD40 repeat-like superfamily protein
A01	A01_003485311_003485081	Cab019903.1	AT4G30840.1	Transducin/WD40 repeat-like superfamily protein
A01	A01_003487662_003485416	Cab019902.1	AT4G30830.1	Protein of unknown function, DUF593
A01	A01_003490693_003488054	Cab019901.1	AT4G30825.1	Tetratricopeptide repeat (TPR)-like superfamily protein
A01	A01_003495278_003492532	Cab019900.1	AT4G30810.1	serine carboxypeptidase-like 29
A01	A01_003496557_003495719	Cab019899.1
A01	A01_003500026_003500699	Cab047829.1
A01	A01_003500699_003500026	Cab019898.1
A01	A01_003504068_003500953	Cab019897.1	AT4G30810.1	serine carboxypeptidase-like 29
A01	A01_003529315_003529776	BnaA01g06360D
A01	A01_003530044_003520425	Cab019896.1	AT4G30790.1
A01	A01_003536965_003534486	Cab019895.2	AT4G30710.1	Family of unknown function (DUF566)
A01	A01_003539010_003539967	Cab043544.1	AT4G30700.1	Pentatricopeptide repeat (PPR) superfamily protein
A01	A01_003539967_003537580	Cab019894.1	AT4G30700.1	Pentatricopeptide repeat (PPR) superfamily protein
A01	A01_003543896_003540815	Cab019893.2	AT2G24050.1	MIF4G domain-containing protein / MA3 domain-containing protein
A01	A01_003555959_003545722	Cab019892.1
A01	A01_003562701_003561479	Cab019891.1
A01	A01_003563680_003563381	Cab019890.1	AT4G30120.1	heavy metal atpase 3
A01	A01_003568631_003567933	Cab019889.1
A01	A01_003572812_003570436	Cab019888.1
A01	A01_003579783_003574263	Cab019887.1	AT4G30110.1	heavy metal atpase 2
A01	A01_003582205_003581916	Cab019886.1	AT4G30710.2	Family of unknown function (DUF566)
A01	A01_003584996_003582645	Cab019885.1	AT4G30700.1	Pentatricopeptide repeat (PPR) superfamily protein
A01	A01_003589054_003585844	Cab019884.1	AT2G24050.1	MIF4G domain-containing protein / MA3 domain-containing protein
A01	A01_003591010_003589877	Cab019883.1
A01	A01_003605505_003595087	Cab019882.2
A01	A01_003607692_003607165	Cab019881.1
A01	A01_003608591_003608284	Cab019880.1	AT4G30650.1	Low temperature and salt responsive protein family
A01	A01_003610280_003609094	Cab019879.1
A01	A01_003620525_003619332	Cab019878.1
A01	A01_003623200_003620791	Cab019877.2
A01	A01_003626515_003624635	Cab019876.1	AT4G30630.1
A01	A01_003637600_003638797	Cab047651.1	AT4G30600.1	signal recognition particle receptor alpha subunit family protein
A01	A01_003638906_003635971	Cab019875.1	AT4G30600.1	signal recognition particle receptor alpha subunit family protein
A01	A01_003641814_003639964	Cab019874.2
A01	A01_003648608_003646981	Cab019873.1	AT4G30530.1	Class I glutamine amidotransferase-like superfamily protein
A01	A01_003659184_003656104	Cab019872.1	AT4G30520.1	Leucine-rich repeat protein kinase family protein
A01	A01_003660588_003659694	Cab019871.1	AT4G30520.1	Leucine-rich repeat protein kinase family protein
A01	A01_003662301_003661897	Cab019870.1
A01	A01_003667825_003668026	BnaA01g06580D
A01	A01_003668145_003665336	Cab019869.1	AT4G30500.1	Protein of unknown function (DUF788)
A01	A01_003673387_003672827	Cab019868.1	AT4G30480.3	Tetratricopeptide repeat (TPR)-like superfamily protein
A01	A01_003674875_003674032	Cab019867.2
A01	A01_003677283_003676652	Cab019866.1	AT4G30450.1	glycine-rich protein
A01	A01_003679956_003679693	Cab019865.1
A01	A01_003681584_003680295	Cab019864.2	AT4G30440.1	UDP-D-glucuronate 4-epimerase 1
A01	A01_003686348_003684836	Cab019863.1
A01	A01_003686677_003686403	Cab019862.1
A01	A01_003692860_003692250	Cab019861.1	AT4G30420.1	nodulin MtN21 /EamA-like transporter family protein
A01	A01_003695498_003694850	Cab019860.1	AT4G30420.1	nodulin MtN21 /EamA-like transporter family protein
A01	A01_003698090_003697506	Cab019859.1
A01	A01_003701261_003700737	Cab019858.2	AT4G30410.1	sequence-specific DNA binding transcription factors
A01	A01_003704850_003703453	Cab019857.1	AT4G30400.1	RING/U-box superfamily protein
A01	A01_003711627_003711053	Cab019856.1	AT4G30380.1	Barwin-related endoglucanase
A01	A01_003714255_003713017	Cab019855.1	AT4G30370.1	RING/U-box superfamily protein
A01	A01_003718749_003715033	Cab019854.2	AT4G30360.1	cyclic nucleotide-gated channel 17
A01	A01_003724569_003722229	Cab019853.1
A01	A01_003725151_003724712	BnaA01g06690D
A01	A01_003737422_003734730	Cab019852.1	AT4G30340.1	diacylglycerol kinase 7
A01	A01_003739115_003738143	Cab019851.1	AT4G30320.1	CAP (Cysteine-rich secretory proteins, Antigen 5, and Pathogenesis-related 1 protein) superfamily pr
A01	A01_003744754_003743568	Cab019850.1
A01	A01_003747222_003746179	Cab019849.1	AT1G65310.1	xyloglucan endotransglucosylase/hydrolase 17
A01	A01_003749674_003748546	Cab019848.1	AT4G30280.1	xyloglucan endotransglucosylase/hydrolase 18
A01	A01_003757002_003755960	Cab019847.2	AT4G30270.1	xyloglucan endotransglucosylase/hydrolase 24
A01	A01_003764339_003762457	Cab019846.1	AT4G30250.1	P-loop containing nucleoside triphosphate hydrolases superfamily protein
A01	A01_003768407_003765940	Cab019845.1	AT4G30240.1	Syntaxin/t-SNARE family protein
A01	A01_003769692_003768660	Cab019844.1
A01	A01_003780434_003776813	Cab019843.1	AT4G30210.2	P450 reductase 2
A01	A01_003795973_003794561	Cab019842.1	AT4G30200.4	vernalization5/VIN3-like
A01	A01_003807536_003807006	Cab019841.1	AT4G23410.1	tetraspanin5
A01	A01_003821584_003816659	Cab019840.1	AT4G30190.1	H(+)-ATPase 2
A01	A01_003823194_003822706	Cab019839.1	AT4G30180.1	sequence-specific DNA binding transcription factors;transcription regulators
A01	A01_003825389_003825219	Cab047201.1
A01	A01_003831244_003829502	Cab019838.1	AT4G30170.1	Peroxidase family protein
A01	A01_003838851_003838441	Cab019837.1
A01	A01_003846928_003841691	Cab019836.1	AT4G30160.1	villin 4
A01	A01_003860617_003853817	Cab019835.1	AT4G30150.1
A01	A01_003864027_003861683	Cab019834.1	AT4G30130.1	Protein of unknown function (DUF630 and DUF632)
A01	A01_003869923_003866784	Cab019833.1	AT4G30120.1	heavy metal atpase 3
A01	A01_003882648_003878065	Cab019832.1	AT4G30110.1	heavy metal atpase 2
A01	A01_003886613_003883764	Cab019831.1	AT4G30090.1	embryo defective 1353
A01	A01_003893476_003890147	Cab019830.1	AT4G30080.1	auxin response factor 16
A01	A01_003897387_003896977	Cab019829.1
A01	A01_003901646_003900354	Cab019828.1	AT4G30030.1	Eukaryotic aspartyl protease family protein
A01	A01_003908037_003903776	Cab019827.1	AT4G30020.1	PA-domain containing subtilase family protein
A01	A01_003913003_003911636	Cab019826.1	AT2G25680.1	molybdate transporter 1
A01	A01_003913754_003913269	Cab019825.1
A01	A01_003921566_003921208	BnaA01g06960D
A01	A01_003929795_003923112	Cab019824.1	AT4G29990.1	Leucine-rich repeat transmembrane protein kinase protein
A01	A01_003932432_003931177	Cab019823.2
A01	A01_003936568_003933177	Cab019822.2	AT4G29950.1	Ypt/Rab-GAP domain of gyp1p superfamily protein
A01	A01_003940621_003939226	Cab019821.1
A01	A01_003947817_003944327	Cab019820.1	AT4G29940.2	pathogenesis related homeodomain protein A
A01	A01_003956907_003955279	Cab019819.2	AT4G29930.3	basic helix-loop-helix (bHLH) DNA-binding superfamily protein
A01	A01_003958929_003958348	Cab019818.1
A01	A01_003973600_003970225	Cab019817.1	AT4G29920.1	Double Clp-N motif-containing P-loop nucleoside triphosphate hydrolases superfamily protein
A01	A01_003981635_003977351	Cab019816.1
A01	A01_003987280_003985307	Cab019815.5
A01	A01_003992101_003993402	BnaA01g07060D
A01	A01_003996941_003995096	Cab019814.1
A01	A01_003999496_003998636	Cab019813.1
A01	A01_004014301_004006137	Cab019812.1	AT4G29900.1	autoinhibited Ca(2+)-ATPase 10
A01	A01_004015759_004015238	Cab019811.1	AT4G29870.1	Oligosaccharyltransferase complex/magnesium transporter family protein
A01	A01_004020203_004015936	Cab019810.1	AT4G29860.1	Transducin/WD40 repeat-like superfamily protein
A01	A01_004022008_004020434	Cab019809.4	AT4G29840.1	Pyridoxal-5'-phosphate-dependent enzyme family protein
A01	A01_004023345_004022096	BnaA01g07150D	AT4G29830.1	Transducin/WD40 repeat-like superfamily protein
A01	A01_004025122_004023544	Cab019808.1	AT4G29820.1	homolog of CFIM-25
A01	A01_004027688_004025457	Cab019807.1	AT4G29810.1	MAP kinase kinase 2
A01	A01_004031935_004028306	Cab019806.1	AT4G29800.2	PATATIN-like protein 8
A01	A01_004038515_004032586	Cab019805.1	AT4G29790.1
A01	A01_004042437_004040811	Cab019804.1	AT4G29780.1
A01	A01_004053231_004046484	Cab019803.2	AT4G29735.1
A01	A01_004057220_004054111	Cab019802.1	AT4G29730.1	nucleosome/chromatin assembly factor group C5
A01	A01_004065847_004063787	Cab019801.1	AT4G29720.1	polyamine oxidase 5
A01	A01_004075780_004074394	Cab019800.1
A01	A01_004076938_004076627	Cab019799.1
A01	A01_004081621_004079949	Cab019798.1	AT4G29700.1	Alkaline-phosphatase-like family protein
A01	A01_004083161_004082755	Cab019797.1
A01	A01_004086423_004083779	Cab019796.1	AT4G29690.1	Alkaline-phosphatase-like family protein
A01	A01_004087602_004087086	Cab019795.1
A01	A01_004090150_004088648	Cab019794.2	AT4G29680.1	Alkaline-phosphatase-like family protein
A01	A01_004092466_004090490	Cab019793.1	AT4G29670.1	atypical CYS HIS rich thioredoxin 2
A01	A01_004094754_004093952	Cab019792.1	AT4G29660.1	embryo defective 2752
A01	A01_004095554_004095027	Cab019791.1	AT4G29658.1	prenylated RAB acceptor 1.C
A01	A01_004105492_004103545	Cab019790.1
A01	A01_004111128_004109573	Cab019789.1
A01	A01_004123208_004120808	Cab019788.1
A01	A01_004124505_004123744	Cab019787.1	AT4G29540.2	bacterial transferase hexapeptide repeat-containing protein
A01	A01_004126063_004124749	Cab019786.1	AT4G29530.1	Pyridoxal phosphate phosphatase-related protein
A01	A01_004133874_004130543	Cab019785.1	AT4G29490.1	Metallopeptidase M24 family protein
A01	A01_004135200_004134592	Cab019784.1	AT4G29480.1	Mitochondrial ATP synthase subunit G protein
A01	A01_004135458_004135671	BnaA01g07370D
A01	A01_004136601_004135963	Cab019783.1
A01	A01_004138166_004137550	Cab019782.1
A01	A01_004144587_004143527	Cab019781.1
A01	A01_004148527_004145567	Cab019780.1
A01	A01_004150027_004149289	Cab019779.1
A01	A01_004151404_004150454	Cab019778.1	AT4G29460.1	Phospholipase A2 family protein
A01	A01_004155848_004152311	Cab019777.1	AT4G29450.1	Leucine-rich repeat protein kinase family protein
A01	A01_004158459_004156803	Cab019776.1
A01	A01_004164450_004163281	BnaA01g07430D	AT4G29430.1	ribosomal protein S15A E
A01	A01_004164475_004159462	Cab019775.2	AT4G29440.2	Regulator of Vps4 activity in the MVB pathway protein
A01	A01_004166517_004164630	Cab019774.1	AT4G29420.1	F-box/RNI-like superfamily protein
A01	A01_004169255_004167269	Cab019773.1	AT4G29410.2	Ribosomal L28e protein family
A01	A01_004171966_004170253	Cab019772.1	AT4G29400.1	Protein of unknown function (DUF3531)
A01	A01_004172181_004172965	Cab047852.1	AT2G19750.1	Ribosomal protein S30 family protein
A01	A01_004172965_004172181	Cab019769.1	AT2G19750.1	Ribosomal protein S30 family protein
A01	A01_004172965_004172181	Cab019771.1	AT2G19750.1	Ribosomal protein S30 family protein
A01	A01_004174957_004173423	Cab019770.1	AT4G29380.1	protein kinase family protein / WD-40 repeat family protein
A01	A01_004182880_004176789	Cab019768.1	AT4G29380.1	protein kinase family protein / WD-40 repeat family protein
A01	A01_004186830_004185679	Cab019767.1
A01	A01_004188049_004187036	Cab019766.1
A01	A01_004219599_004216216	Cab019764.1	AT4G29310.1	Protein of unknown function (DUF1005)
A01	A01_004232815_004225208	Cab019763.1	AT4G29310.1	Protein of unknown function (DUF1005)
A01	A01_004241752_004241403	Cab019762.1
A01	A01_004246717_004244540	Cab019761.1
A01	A01_004248338_004246818	Cab019760.1	AT4G29260.1	HAD superfamily, subfamily IIIB acid phosphatase
A01	A01_004255641_004249450	Cab019759.1	AT4G29230.1	NAC domain containing protein 75
A01	A01_004265355_004261344	Cab019758.1	AT4G29220.1	phosphofructokinase 1
A01	A01_004268440_004265667	Cab019757.1	AT4G29210.1	gamma-glutamyl transpeptidase 4
A01	A01_004285023_004281636	Cab019756.1
A01	A01_004288551_004287052	Cab019755.1	AT4G29190.1	Zinc finger C-x8-C-x5-C-x3-H type family protein
A01	A01_004293313_004291589	Cab019754.2
A01	A01_004295810_004294653	Cab019753.4	AT4G29160.3	SNF7 family protein
A01	A01_004306616_004304696	Cab019752.1	AT4G29140.1	MATE efflux family protein
A01	A01_004328864_004328033	BnaA01g24620D
A01	A01_004339799_004337034.990	BnaA01g07710D
A01	A01_004339799_004337034.991	BnaA01g07720D	AT5G04200.1	metacaspase 9
A01	A01_004339799_004337034.992	BnaA01g07730D	AT5G04190.1	phytochrome kinase substrate 4
A01	A01_004339799_004337034.993	BnaA01g07740D
A01	A01_004339799_004337034.994	BnaA01g07750D	AT5G04130.1	DNA GYRASE B2
A01	A01_004339799_004337034.995	BnaA01g07760D
A01	A01_004339799_004337034.996	BnaA01g07770D
A01	A01_004339799_004337034.997	BnaA01g07780D
A01	A01_004339799_004337034.998	BnaA01g07790D
A01	A01_004339799_004337034.999	BnaA01g07800D
A01	A01_004340006_004335626	Cab019751.1	AT4G29100.1	basic helix-loop-helix (bHLH) DNA-binding superfamily protein
A01	A01_004353495_004352881	Cab019750.1
A01	A01_004363103_004362495	Cab019749.1
A01	A01_004377551_004376255	Cab019748.1	AT4G29080.1	phytochrome-associated protein 2
A01	A01_004378944_004378188	Cab019747.1	AT4G29070.2	Phospholipase A2 family protein
A01	A01_004383697_004379831	Cab019746.1	AT4G29060.1	elongation factor Ts family protein
A01	A01_004387296_004384707	Cab019745.1	AT4G26870.1	Class II aminoacyl-tRNA and biotin synthetases superfamily protein
A01	A01_004390156_004387790	Cab019744.1	AT4G29050.1	Concanavalin A-like lectin protein kinase family protein
A01	A01_004392794_004390263	Cab019743.1	AT4G29040.1	regulatory particle AAA-ATPase 2A
A01	A01_004396234_004394868	BnaA01g07870D
A01	A01_004398838_004398383	BnaA01g07880D
A01	A01_004401698_004400949	Cab019742.1
A01	A01_004404039_004402871	Cab019741.1	AT4G29020.1	glycine-rich protein
A01	A01_004412792_004408498	Cab019740.3	AT4G29010.1	Enoyl-CoA hydratase/isomerase family
A01	A01_004418624_004416739	Cab019739.1	AT4G28990.1	RNA-binding protein-related
A01	A01_004420804_004418695	Cab019738.1	AT4G28980.1	CDK-activating kinase 1AT
A01	A01_004422668_004421443	Cab019737.1	AT4G28950.1	RHO-related protein from plants 9
A01	A01_004429727_004423585	Cab019736.1	AT3G23890.2	topoisomerase II
A01	A01_004433257_004430835	Cab019735.1	AT4G28940.1	Phosphorylase superfamily protein
A01	A01_004443305_004445440.001	BnaA01g07990D	AT4G05540.1	P-loop containing nucleoside triphosphate hydrolases superfamily protein
A01	A01_004443305_004445440.002	BnaA01g08000D	AT4G05530.1	indole-3-butyric acid response 1
A01	A01_004445252_004443909	Cab019734.1	AT4G28910.3	novel interactor of JAZ
A01	A01_004448653_004447295	Cab019733.1	AT4G28890.1	RING/U-box superfamily protein
A01	A01_004453251_004450862	Cab019732.1	AT4G28880.1	casein kinase I-like 3
A01	A01_004455429_004453918	Cab019731.1	AT4G28850.1	xyloglucan endotransglucosylase/hydrolase 26
A01	A01_004464015_004462328	Cab019730.1	AT4G28840.1
A01	A01_004476074_004474768	Cab019729.1	AT4G28830.1	S-adenosyl-L-methionine-dependent methyltransferases superfamily protein
A01	A01_004477599_004476334	Cab019728.1
A01	A01_004480864_004480138.001	BnaA01g08080D	AT3G53890.2	Ribosomal protein S21e
A01	A01_004490046_004477804	Cab019727.1	AT4G28800.1	basic helix-loop-helix (bHLH) DNA-binding superfamily protein
A01	A01_004500194_004498276	Cab019726.1	AT4G28800.1	basic helix-loop-helix (bHLH) DNA-binding superfamily protein
A01	A01_004507583_004505290	Cab019725.1	AT4G28780.1	GDSL-like Lipase/Acylhydrolase superfamily protein
A01	A01_004513209_004511804	Cab019724.1	AT4G28770.2	Tetraspanin family protein
A01	A01_004516404_004513531	Cab019723.1	AT4G28760.2	Protein of unknown function (DUF3741)
A01	A01_004523850_004523048	Cab019722.1	AT4G28750.1	Photosystem I reaction centre subunit IV / PsaE protein
A01	A01_004525507_004524228	Cab019721.1	AT4G28730.1	Glutaredoxin family protein
A01	A01_004532945_004531447	Cab019720.1	AT4G28720.1	Flavin-binding monooxygenase family protein
A01	A01_004563653_004562466	Cab019719.1
A01	A01_004578267_004564419	Cab019718.1	AT4G28710.1	Myosin family protein with Dil domain
A01	A01_004582602_004581850	Cab019717.1	AT4G28703.1	RmlC-like cupins superfamily protein
A01	A01_004590034_004588529	Cab019716.1	AT4G28700.1	ammonium transporter 1;4
A01	A01_004591983_004590729	Cab019715.1	AT2G20310.1	RPM1 interacting protein 13
A01	A01_004597065_004593485	Cab019714.1	AT4G28680.1	L-tyrosine decarboxylase
A01	A01_004608699_004602165	Cab019713.2	AT4G28670.1	Protein kinase family protein with domain of unknown function (DUF26)
A01	A01_004615045_004611930	Cab019712.1	AT4G28650.1	Leucine-rich repeat transmembrane protein kinase family protein
A01	A01_004616749_004615355	Cab019711.1	AT4G28640.1	indole-3-acetic acid inducible 11
A01	A01_004617973_004617198	Cab019710.1
A01	A01_004622304_004619669	Cab019709.1	AT4G28630.1	ABC transporter of the mitochondrion 1
A01	A01_004625213_004623368	Cab019708.1	AT4G28610.1	phosphate starvation response 1
A01	A01_004628084_004625640	Cab019707.1	AT4G28600.1	no pollen germination related 2
A01	A01_004629312_004628110	Cab019706.1	AT4G28600.1	no pollen germination related 2
A01	A01_004632803_004631271	Cab019705.1
A01	A01_004635320_004633995	Cab019704.1
A01	A01_004640987_004640787	Cab019703.1
A01	A01_004644636_004641843	Cab019702.1	AT4G28540.1	casein kinase I-like 6
A01	A01_004668712_004665306	Cab019701.1	AT4G28530.1	NAC domain containing protein 74
A01	A01_004674288_004672292	Cab019700.1	AT4G28520.1	cruciferin 3
A01	A01_004677273_004675191	Cab019699.1	AT4G28510.1	prohibitin 1
A01	A01_004680191_004677391	Cab019698.1	AT4G28500.1	NAC domain containing protein 73
A01	A01_004687455_004684361	Cab019697.1	AT4G28490.1	Leucine-rich receptor-like protein kinase family protein
A01	A01_004690157_004689474	Cab019696.1	AT4G28485.1	DUF679 domain membrane protein 7
A01	A01_004690157_004689993	Cab019694.1
A01	A01_004691866_004690304	Cab019695.1	AT4G28480.1	DNAJ heat shock family protein
A01	A01_004693847_004692182	Cab019693.1	AT4G28480.1	DNAJ heat shock family protein
A01	A01_004699546_004694319	Cab019692.1	AT4G28470.1	26S proteasome regulatory subunit S2 1B
A01	A01_004700415_004700194	Cab019691.1
A01	A01_004707401_004703498	Cab019690.1	AT4G28430.1	Reticulon family protein
A01	A01_004709675_004707733	Cab019689.1	AT4G28420.2	Tyrosine transaminase family protein
A01	A01_004711527_004710676	Cab019688.1	AT4G28420.2	Tyrosine transaminase family protein
A01	A01_004712033_004711671	Cab019687.1	AT2G20610.2	Tyrosine transaminase family protein
A01	A01_004718329_004718085	Cab019686.1
A01	A01_004719038_004718597	Cab019685.1
A01	A01_004730211_004730601	Cab022112.1
A01	A01_004731512_004731886	Cab022113.1	AT4G28405.1	Expressed protein
A01	A01_004732214_004733622	Cab022114.1	AT4G28400.1	Protein phosphatase 2C family protein
A01	A01_004741347_004742147	Cab022115.1	AT4G17490.1	ethylene responsive element binding factor 6
A01	A01_004746932_004748013	Cab022116.1	AT4G17500.1	ethylene responsive element binding factor 1
A01	A01_004748157_004749945	Cab022117.1	AT4G17510.1	ubiquitin C-terminal hydrolase 3
A01	A01_004750234_004752872	Cab022118.1	AT4G17520.1	Hyaluronan / mRNA binding family
A01	A01_004758457_004760030	Cab022119.1	AT4G17540.1
A01	A01_004760180_004762126	Cab022120.1	AT4G17550.1	Major facilitator superfamily protein
A01	A01_004763088_004764224	Cab022121.1
A01	A01_004773622_004776685	Cab022122.1	AT4G17570.3	GATA transcription factor 26
A01	A01_004781629_004784775	Cab022123.2	AT2G07170.1	ARM repeat superfamily protein
A01	A01_004786947_004802710	Cab022124.1	AT4G17610.1	tRNA/rRNA methyltransferase (SpoU) family protein
A01	A01_004810042_004813073	Cab022125.1	AT4G17615.1	calcineurin B-like protein 1
A01	A01_004813913_004816960	Cab022126.1	AT4G17620.1	glycine-rich protein
A01	A01_004817473_004818891	Cab022127.1	AT4G17640.1	casein kinase II beta chain 2
A01	A01_004819518_004820514	Cab022128.1
A01	A01_004823806_004824905	Cab022129.1	AT4G17670.1	Protein of unknown function (DUF581)
A01	A01_004837920_004840364	Cab022130.1
A01	A01_004842820_004849024	Cab022131.1
A01	A01_004851518_004853505	Cab022132.1
A01	A01_004854643_004855686	Cab022133.1	AT4G17690.1	Peroxidase superfamily protein
A01	A01_004863533_004867128	Cab022134.1	AT4G17695.1	Homeodomain-like superfamily protein
A01	A01_004879634_004881835	Cab022135.1	AT4G17720.1	RNA-binding (RRM/RBD/RNP motifs) family protein
A01	A01_004882762_004884092	Cab022136.1	AT4G17730.1	syntaxin of plants 23
A01	A01_004884539_004886198	Cab022137.1	AT4G17750.1	heat shock factor 1
A01	A01_004891380_004890979	BnaA01g08650D
A01	A01_004892721_004893210	BnaA01g08660D
A01	A01_004893929_004895516	Cab022138.1	AT4G17785.1	myb domain protein 39
A01	A01_004904693_004906146	Cab022139.2	AT4G17790.1	SNARE associated Golgi protein family
A01	A01_004910557_004911822	Cab022140.1	AT4G17800.1	Predicted AT-hook DNA-binding family protein
A01	A01_004933120_004936119	Cab022141.1	AT4G17810.1	C2H2 and C2HC zinc fingers superfamily protein
A01	A01_004941464_004943982	Cab022142.1	AT4G17830.1	Peptidase M20/M25/M40 family protein
A01	A01_004949816_004950749	Cab022143.1
A01	A01_004954380_004957271	Cab022144.1
A01	A01_004956978_004957145	BnaA01g08730D
A01	A01_004956978_004957145.001	BnaA01g08740D
A01	A01_004961606_004962181	Cab022145.2
A01	A01_004969730_004970422	Cab022146.1	AT4G17880.1	Basic helix-loop-helix (bHLH) DNA-binding family protein
A01	A01_004975471_004976364	Cab022148.1
A01	A01_004979716_004981984	Cab022149.2	AT4G17890.1	ARF-GAP domain 8
A01	A01_004987138_004989292	Cab022150.1	AT4G17900.1	PLATZ transcription factor family protein
A01	A01_004994986_004996198	Cab022151.1	AT4G17905.1	RING/U-box superfamily protein
A01	A01_004999077_004999793	Cab022152.1
A01	A01_005001037_005001921	Cab022153.1	AT4G17920.1	RING/U-box superfamily protein
A01	A01_005005463_005006994	Cab022154.3	AT4G17950.1	AT hook motif DNA-binding family protein
A01	A01_005009539_005011227	Cab022155.1	AT4G17960.1
A01	A01_005015728_005016894	Cab022156.1
A01	A01_005027044_005029628	Cab022158.1	AT5G46570.1	BR-signaling kinase 2
A01	A01_005037291_005040095	Cab022159.1	AT4G18010.1	myo-inositol polyphosphate 5-phosphatase 2
A01	A01_005040217_005038974.001	BnaA01g08880D
A01	A01_005042611_005043837	Cab022160.1
A01	A01_005059010_005061649	Cab022161.1	AT4G18020.6	CheY-like two-component responsive regulator family protein
A01	A01_005069300_005071761	Cab022162.1
A01	A01_005073550_005077837	Cab022163.1	AT1G11130.1	Leucine-rich repeat protein kinase family protein
A01	A01_005080917_005084116	Cab022164.1	AT4G18030.1	S-adenosyl-L-methionine-dependent methyltransferases superfamily protein
A01	A01_005085433_005086771	Cab022165.1	AT4G18040.1	eukaryotic translation initiation factor 4E
A01	A01_005086926_005087859	Cab022166.1	AT4G18100.1	Ribosomal protein L32e
A01	A01_005088862_005091094	BnaA01g08930D	AT4G18120.2	MEI2-like 3
A01	A01_005092973_005097438	Cab022167.4	AT4G18130.1	phytochrome E
A01	A01_005107707_005109112	Cab022168.1	AT4G18160.1	Ca2+ activated outward rectifying K+ channel 6
A01	A01_005109813_005110159	Cab022169.1
A01	A01_005109813_005110159.001	BnaA01g08980D
A01	A01_005113494_005113906	Cab022170.1
A01	A01_005126021_005127744	Cab022171.1	AT4G18170.1	WRKY DNA-binding protein 28
A01	A01_005134000_005136288	Cab022172.1	AT4G18190.1	purine permease 6
A01	A01_005137022_005138206	Cab022173.1	AT4G18195.1	purine permease 8
A01	A01_005138733_005140268	Cab022174.1	AT4G18210.1	purine permease 10
A01	A01_005140609_005143232	Cab022175.1	AT4G18230.1
A01	A01_005157473_005166362	Cab022176.2	AT1G45100.1	RNA-binding (RRM/RBD/RNP motifs) family protein
A01	A01_005161668_005162017	Cab047892.1
A01	A01_005167073_005169934	Cab022177.1	AT4G18250.1	receptor serine/threonine kinase, putative
A01	A01_005191189_005194217	Cab022178.1	AT4G18290.1	potassium channel in Arabidopsis thaliana 2
A01	A01_005194925_005195221	Cab022179.1	AT4G18335.1
A01	A01_005201920_005203789	Cab022180.1	AT4G18340.1	Glycosyl hydrolase superfamily protein
A01	A01_005219125_005224363	Cab022181.1
A01	A01_005224013_005224149	BnaA01g09080D
A01	A01_005229073_005227128	Cab042049.1	AT4G18350.1	nine-cis-epoxycarotenoid dioxygenase 2
A01	A01_005233429_005231324	Cab042048.1	AT4G18360.1	Aldolase-type TIM barrel family protein
A01	A01_005237960_005236503	Cab042047.3	AT4G18370.1	DEGP protease 5
A01	A01_005241883_005239610	Cab042046.1	AT4G18375.2	RNA-binding KH domain-containing protein
A01	A01_005247129_005245352	Cab042045.2	AT4G18380.2	F-box family protein
A01	A01_005254770_005251938	Cab042044.1	AT4G18390.2	TEOSINTE BRANCHED 1, cycloidea and PCF transcription factor 2
A01	A01_005264538_005264350	Cab042043.1
A01	A01_005265801_005264559	Cab042042.1	AT4G18400.1
A01	A01_005266120_005266356	BnaA01g09190D
A01	A01_005267263_005266475	Cab042041.1
A01	A01_005270861_005270187	Cab042040.1	AT4G18425.1	Protein of unknown function (DUF679)
A01	A01_005275777_005274567	Cab042039.1	AT4G18430.1	RAB GTPase homolog A1E
A01	A01_005279633_005277287	Cab042038.2	AT1G36280.1	L-Aspartase-like family protein
A01	A01_005281011_005280097	Cab042037.1	AT4G18450.1	Integrase-type DNA-binding superfamily protein
A01	A01_005296296_005291904	Cab042036.1	AT4G18470.1	negative regulator of systemic acquired resistance (SNI1)
A01	A01_005297957_005296777	Cab042035.1	AT4G09020.1	isoamylase 3
A01	A01_005304054_005302874	Cab042034.1
A01	A01_005308926_005304440	Cab042033.2	AT4G18465.1	RNA helicase family protein
A01	A01_005316997_005313603	Cab042032.1
A01	A01_005319819_005317457	Cab042031.1
A01	A01_005322764_005321787	Cab042030.1
A01	A01_005325248_005323534	Cab042029.1
A01	A01_005325663_005325264	Cab042028.1
A01	A01_005328743_005328340	Cab042027.1	AT4G18770.1	myb domain protein 98
A01	A01_005334797_005336024	BnaA01g09340D
A01	A01_005336112_005329834	Cab042026.1	AT4G18490.2
A01	A01_005337909_005337143	Cab042025.1
A01	A01_005343238_005341773	Cab042024.1
A01	A01_005345379_005345143	Cab042023.1
A01	A01_005367077_005364321	Cab042022.3	AT4G18530.1	Protein of unknown function (DUF707)
A01	A01_005370273_005368437	Cab042021.1	AT4G18540.1
A01	A01_005377071_005374605	Cab042020.1	AT4G18550.1	alpha/beta-Hydrolases superfamily protein
A01	A01_005383787_005383179	Cab042019.1
A01	A01_005398072_005394524	Cab042018.2	AT4G18570.1	Tetratricopeptide repeat (TPR)-like superfamily protein
A01	A01_005398683_005397683	BnaA01g09380D
A01	A01_005399259_005400192	BnaA01g09390D	AT4G18590.1	Nucleic acid-binding, OB-fold-like protein
A01	A01_005402460_005401215	Cab042017.2	AT4G18593.1	dual specificity protein phosphatase-related
A01	A01_005403247_005402729	Cab042016.1	AT4G18596.1	Pollen Ole e 1 allergen and extensin family protein
A01	A01_005411626_005403652	Cab042015.1	AT4G18600.1	SCAR family protein
A01	A01_005416363_005415776	Cab042014.1	AT4G18610.1	Protein of unknown function (DUF640)
A01	A01_005418054_005417159	Cab042013.1
A01	A01_005430891_005430555	Cab042012.1
A01	A01_005432037_005431537	Cab042011.1
A01	A01_005443796_005441618	Cab042009.1	AT4G18630.1	Protein of unknown function (DUF688)
A01	A01_005448419_005444414	Cab042008.1	AT4G18640.1	Leucine-rich repeat protein kinase family protein
A01	A01_005451952_005450955	Cab042007.1	AT4G18650.1	transcription factor-related
A01	A01_005460293_005461499.001	BnaA01g09510D	AT5G06710.1	homeobox from Arabidopsis thaliana
A01	A01_005462116_005460375	Cab042006.1
A01	A01_005466506_005463576	Cab042005.2	AT4G18670.1	Leucine-rich repeat (LRR) family protein
A01	A01_005468820_005468162	Cab042004.1
A01	A01_005473434_005471137	Cab042003.2
A01	A01_005481939_005479623	Cab042002.1	AT4G18710.1	Protein kinase superfamily protein
A01	A01_005484970_005483996	BnaA01g09550D	AT4G18740.3	Rho termination factor
A01	A01_005490064_005482724	Cab042001.2	AT4G18750.1	Pentatricopeptide repeat (PPR) superfamily protein
A01	A01_005495070_005493436	Cab042000.1	AT4G18770.1	myb domain protein 98
A01	A01_005497312_005496239	Cab041999.1
A01	A01_005501940_005500289	Cab041998.1
A01	A01_005504616_005503442.001	BnaA01g09630D
A01	A01_005504878_005503414	Cab041997.1	AT4G18800.1	RAB GTPase homolog A1D
A01	A01_005510494_005509307	Cab041996.1
A01	A01_005515840_005515203	Cab041995.1
A01	A01_005521237_005520506	Cab041993.1
A01	A01_005524697_005521616	Cab041992.1	AT4G18810.1	NAD(P)-binding Rossmann-fold superfamily protein
A01	A01_005540530_005536549	Cab041991.1	AT4G18820.1	AAA-type ATPase family protein
A01	A01_005546119_005542961	Cab041990.1	AT4G18840.1	Pentatricopeptide repeat (PPR-like) superfamily protein
A01	A01_005548027_005548221	BnaA01g09670D
A01	A01_005551168_005550204	Cab041989.2
A01	A01_005555165_005553911	Cab041988.1	AT4G18880.1	heat shock transcription factor A4A
A01	A01_005569025_005566421	Cab041987.1	AT4G18890.1	BES1/BZR1 homolog 3
A01	A01_005573242_005570547	Cab041986.1	AT4G18905.1	Transducin/WD40 repeat-like superfamily protein
A01	A01_005585601_005583227	Cab041985.1	AT4G18910.1	NOD26-like intrinsic protein 1;2
A01	A01_005589151_005586017	Cab041984.1	AT4G18920.1	Protein of unknown function (DUF1264)
A01	A01_005593765_005591389	Cab041983.1	AT4G18950.1	Integrin-linked protein kinase family
A01	A01_005599284_005599895	BnaA01g09750D	AT4G18960.2	K-box region and MADS-box transcription factor family protein
A01	A01_005604786_005599943	Cab041982.1	AT4G18960.1	K-box region and MADS-box transcription factor family protein
A01	A01_005606529_005606283	Cab041981.1
A01	A01_005609014_005607275	Cab041980.1	AT4G18975.4	Pentatricopeptide repeat (PPR) superfamily protein
A01	A01_005614435_005613887	Cab041979.1	AT4G18980.1	AtS40-3
A01	A01_005634788_005632668	Cab041978.1	AT4G18990.1	xyloglucan endotransglucosylase/hydrolase 29
A01	A01_005636802_005635761	Cab041977.1	AT4G19003.1	E2F/DP family winged-helix DNA-binding domain
A01	A01_005639963_005637563	Cab041976.1	AT4G19010.1	AMP-dependent synthetase and ligase family protein
A01	A01_005649221_005643418	Cab041975.2	AT4G19020.1	chromomethylase 2
A01	A01_005656536_005650026	Cab041974.2	AT4G19040.1	ENHANCED DISEASE RESISTANCE 2
A01	A01_005661551_005658010	Cab041973.1	AT4G19050.1	NB-ARC domain-containing disease resistance protein
A01	A01_005665319_005663052	Cab041972.1	AT4G19060.1	P-loop containing nucleoside triphosphate hydrolases superfamily protein
A01	A01_005671386_005667499	Cab041971.1	AT4G19120.2	S-adenosyl-L-methionine-dependent methyltransferases superfamily protein
A01	A01_005677244_005675923	Cab041970.1	AT4G19140.1
A01	A01_005678696_005677446	Cab041969.1	AT4G19150.1	Ankyrin repeat family protein
A01	A01_005685284_005682393	Cab041968.1	AT4G19160.2
A01	A01_005689235_005687154	Cab041967.1	AT4G19170.1	nine-cis-epoxycarotenoid dioxygenase 4
A01	A01_005698072_005692918	Cab041966.1	AT4G19180.1	GDA1/CD39 nucleoside phosphatase family protein
A01	A01_005703004_005698636	Cab041965.1	AT4G19185.1	nodulin MtN21 /EamA-like transporter family protein
A01	A01_005705871_005703367	Cab041964.1	AT4G19190.1	zinc knuckle (CCHC-type) family protein
A01	A01_005709067_005707322	Cab041963.1
A01	A01_005715763_005712592	Cab041962.1
A01	A01_005725912_005723357	Cab041961.1	AT1G03280.1	Transcription factor TFIIE, alpha subunit
A01	A01_005728021_005726930	Cab041960.1
A01	A01_005732852_005729030	Cab041959.1	AT4G19210.1	RNAse l inhibitor protein 2
A01	A01_005735008_005734775	Cab041958.1
A01	A01_005751141_005748865	Cab041957.1	AT4G19230.1	cytochrome P450, family 707, subfamily A, polypeptide 1
A01	A01_005757952_005756025	Cab041956.1	AT4G19350.1	embryo defective 3006
A01	A01_005759508_005758250	Cab041955.1
A01	A01_005770765_005769563	Cab041954.1
A01	A01_005773851_005773132	Cab041953.1
A01	A01_005777358_005776163	Cab041952.1	AT4G19370.1	Protein of unknown function (DUF1218)
A01	A01_005779875_005777945	Cab041951.1	AT4G19380.1	Long-chain fatty alcohol dehydrogenase family protein
A01	A01_005793286_005791443	Cab041950.1	AT4G19390.1	Uncharacterised protein family (UPF0114)
A01	A01_005796322_005796071	Cab041949.1
A01	A01_005803844_005801200	Cab041948.1	AT4G19410.2	Pectinacetylesterase family protein
A01	A01_005809272_005804785	Cab041947.1	AT4G19410.1	Pectinacetylesterase family protein
A01	A01_005815566_005812343	Cab041946.1	AT4G19420.1	Pectinacetylesterase family protein
A01	A01_005824527_005823954	Cab041944.1
A01	A01_005839547_005838857	Cab041943.1	AT4G19430.1
A01	A01_005843409_005843221	Cab041942.1	AT4G19440.2	Tetratricopeptide repeat (TPR)-like superfamily protein
A01	A01_005858056_005853466	Cab041941.1	AT4G19450.1	Major facilitator superfamily protein
A01	A01_005860085_005858546	Cab041940.1	AT4G19460.1	UDP-Glycosyltransferase superfamily protein
A01	A01_005868399_005862574	Cab041939.1
A01	A01_005875522_005868989	Cab041938.1	AT4G19490.2	VPS54
A01	A01_005877946_005876376	Cab041937.1	AT4G19540.1	IND1(iron-sulfur protein required for NADH dehydrogenase)-like
A01	A01_005881381_005878613	Cab041936.1
A01	A01_005884195_005882567	Cab041935.1
A01	A01_005887956_005885762	Cab041934.1
A01	A01_005896306_005888800	Cab041933.2	AT4G19610.1	nucleotide binding;nucleic acid binding;RNA binding
A01	A01_005901140_005897586	Cab041932.2
A01	A01_005902540_005901808	Cab041931.1
A01	A01_005905205_005903860	Cab041930.1
A01	A01_005910018_005909420	Cab041929.1
A01	A01_005911193_005910619	Cab041928.1
A01	A01_005914065_005912941	Cab041927.1	AT4G19640.1	Ras-related small GTP-binding family protein
A01	A01_005916759_005915403	Cab041926.1	AT4G19645.2	TRAM, LAG1 and CLN8 (TLC) lipid-sensing domain containing protein
A01	A01_005924434_005923827	Cab041925.1
A01	A01_005924434_005923827	Cab047984.1
A01	A01_005927882_005927217	Cab041924.1
A01	A01_005928095_005929063	BnaA01g10190D
A01	A01_005932024_005929279	Cab041923.1	AT4G19650.1	Mitochondrial transcription termination factor family protein
A01	A01_005935120_005932320	Cab041922.1	AT3G18100.3	myb domain protein 4r1
A01	A01_005935135_005932320.001	BnaA01g10220D	AT5G45110.1	NPR1-like protein 3
A01	A01_005944656_005942397	Cab041921.1	AT4G19670.2	RING/U-box superfamily protein
A01	A01_005951997_005953264.001	BnaA01g10250D	AT3G51670.1	SEC14 cytosolic factor family protein / phosphoglyceride transfer family protein
A01	A01_005953269_005951997	Cab041920.1	AT4G19680.2	iron regulated transporter 2
A01	A01_005962566_005961350	Cab041919.1	AT4G19690.2	iron-regulated transporter 1
A01	A01_005968253_005965166	Cab041918.1	AT4G19690.2	iron-regulated transporter 1
A01	A01_005973994_005973782	Cab041917.1
A01	A01_005977814_005976543	Cab041916.1	AT4G19690.2	iron-regulated transporter 1
A01	A01_005981628_005981159	Cab041915.1
A01	A01_005987387_005986100	Cab041914.1	AT4G19700.1	SBP (S-ribonuclease binding protein) family protein
A01	A01_006009318_006004738	Cab041912.1	AT4G19710.2	aspartate kinase-homoserine dehydrogenase ii
A01	A01_006013500_006011515	Cab041911.1	AT4G19810.1	Glycosyl hydrolase family protein with chitinase insertion domain
A01	A01_006021588_006021280	Cab041909.1
A01	A01_006025812_006025069	Cab041908.1
A01	A01_006029867_006027884	Cab041907.1	AT4G19840.1	phloem protein 2-A1
A01	A01_006031965_006031374	Cab041906.1	AT4G19850.2	lectin-related
A01	A01_006036410_006033606	Cab041905.1	AT4G19860.1	alpha/beta-Hydrolases superfamily protein
A01	A01_006049321_006039726	Cab041904.1	AT1G80070.1	Pre-mRNA-processing-splicing factor
A01	A01_006052485_006049756	Cab041903.1	AT4G19890.1	Pentatricopeptide repeat (PPR-like) superfamily protein
A01	A01_006053690_006053265	Cab041902.1
A01	A01_006082038_006078304	Cab041901.1	AT4G19960.2	K+ uptake permease 9
A01	A01_006086028_006083373	Cab041900.1	AT4G19970.1
A01	A01_006089928_006089298	Cab041899.1
A01	A01_006096323_006094874	BnaA01g10340D	AT4G19985.1	Acyl-CoA N-acyltransferases (NAT) superfamily protein
A01	A01_006105093_006105662	BnaA01g10350D
A01	A01_006111633_006109056	Cab041898.1	AT4G20020.2
A01	A01_006111739_006112698	BnaA01g10370D	AT4G20030.1	RNA-binding (RRM/RBD/RNP motifs) family protein
A01	A01_006114319_006112790	Cab041897.1	AT4G20040.1	Pectin lyase-like superfamily protein
A01	A01_006118652_006116545	Cab041896.1	AT4G20050.2	Pectin lyase-like superfamily protein
A01	A01_006128562_006124303	Cab041895.1	AT4G20060.1	ARM repeat superfamily protein
A01	A01_006131194_006129359	Cab041894.1	AT4G20090.1	Pentatricopeptide repeat (PPR) superfamily protein
A01	A01_006137979_006134171	Cab041893.1	AT4G20110.1	VACUOLAR SORTING RECEPTOR 7
A01	A01_006144893_006140884	Cab041892.1	AT4G20140.1	Leucine-rich repeat transmembrane protein kinase
A01	A01_006155581_006151368	Cab041891.1	AT4G20160.1
A01	A01_006159695_006157621	Cab041890.4	AT4G20170.1	Domain of unknown function (DUF23)
A01	A01_006163243_006162068	Cab041889.1	AT4G20190.1
A01	A01_006167174_006163797	Cab041888.1	AT4G20235.1	cytochrome P450, family 71, subfamily A, polypeptide 28
A01	A01_006172204_006168869	Cab041887.1
A01	A01_006185552_006182771	Cab041886.1	AT4G20260.3	plasma-membrane associated cation-binding protein 1
A01	A01_006195131_006191407	Cab041885.2	AT4G20270.1	Leucine-rich receptor-like protein kinase family protein
A01	A01_006197854_006197025	Cab041884.2
A01	A01_006202564_006199510	Cab041883.1	AT4G20300.2	Protein of unknown function (DUF1639)
A01	A01_006203227_006205556.001	BnaA01g10520D
A01	A01_006205700_006203202	Cab041882.1	AT4G20310.3	Peptidase M50 family protein
A01	A01_006211923_006209029	Cab041881.1
A01	A01_006236615_006232949	Cab041880.1	AT4G20320.2	CTP synthase family protein
A01	A01_006260379_006255823	Cab041879.3	AT4G20400.1	JUMONJI 14
A01	A01_006262024_006260664	BnaA01g10600D	AT4G20410.1	gamma-soluble NSF attachment protein
A01	A01_006264144_006263824	Cab041878.1
A01	A01_006267726_006264297	Cab041877.1	AT4G20430.1	Subtilase family protein
A01	A01_006270780_006269621	Cab041876.1
A01	A01_006272703_006272205	BnaA01g10640D
A01	A01_006275727_006272765	Cab041875.1	AT4G20460.1	NAD(P)-binding Rossmann-fold superfamily protein
A01	A01_006280675_006278495	Cab041874.1	AT4G20740.1	Pentatricopeptide repeat (PPR-like) superfamily protein
A01	A01_006282772_006281339	Cab041873.1	AT4G20760.1	NAD(P)-binding Rossmann-fold superfamily protein
A01	A01_006285874_006282961	Cab041872.1	AT4G20770.1	Pentatricopeptide repeat (PPR) superfamily protein
A01	A01_006288076_006287510	Cab041871.2	AT4G20780.1	calmodulin like 42
A01	A01_006298808_006297181	Cab041870.1	AT4G20790.1	Leucine-rich repeat protein kinase family protein
A01	A01_006304445_006302862	Cab041869.1	AT4G20800.1	FAD-binding Berberine family protein
A01	A01_006306839_006305259	Cab041868.1	AT4G20800.1	FAD-binding Berberine family protein
A01	A01_006309198_006308401	Cab041867.1
A01	A01_006315996_006313877	Cab041866.1	AT4G20820.1	FAD-binding Berberine family protein
A01	A01_006322140_006320135	Cab041865.1	AT4G20830.1	FAD-binding Berberine family protein
A01	A01_006334418_006325682	Cab041864.1	AT4G20850.1	tripeptidyl peptidase ii
A01	A01_006340000_006338085	Cab041863.1	AT4G20860.1	FAD-binding Berberine family protein
A01	A01_006346622_006344624	Cab041862.1	AT4G20870.1	fatty acid hydroxylase 2
A01	A01_006353453_006351482	Cab041861.1
A01	A01_006357366_006355843	Cab041860.1	AT4G20890.1	tubulin beta-9 chain
A01	A01_006368030_006357900	Cab041859.1	AT4G20910.2	double-stranded RNA binding protein-related / DsRBD protein-related
A01	A01_006371711_006369043	Cab041858.1	AT4G20910.2	double-stranded RNA binding protein-related / DsRBD protein-related
A01	A01_006375976_006372368	Cab041857.1	AT4G20920.1	double-stranded RNA-binding domain (DsRBD)-containing protein
A01	A01_006384413_006380400	Cab041856.1	AT4G20940.1	Leucine-rich receptor-like protein kinase family protein
A01	A01_006388015_006386764	Cab041855.1	AT4G20970.1	basic helix-loop-helix (bHLH) DNA-binding superfamily protein
A01	A01_006392019_006389371	Cab041854.1
A01	A01_006394811_006393537	Cab041853.1
A01	A01_006397174_006395950	Cab041852.1	AT4G21020.1	Late embryogenesis abundant protein (LEA) family protein
A01	A01_006418056_006418793.001	BnaA01g10900D	AT5G07135.1	pre-tRNA
A01	A01_006418793_006418056	Cab041851.1
A01	A01_006425144_006424014	Cab041850.1
A01	A01_006432399_006433124	Cab023999.1
A01	A01_006439188_006439940	Cab024000.1
A01	A01_006442778_006443449	Cab024001.1
A01	A01_006445600_006446865	Cab024002.1
A01	A01_006449459_006450095	Cab024003.1	AT4G21060.1	Galactosyltransferase family protein
A01	A01_006450727_006451020	Cab024004.1
A01	A01_006454293_006457434	Cab024005.1
A01	A01_006460232_006462645	Cab024006.1
A01	A01_006464679_006467158	Cab024007.1	AT4G21060.2	Galactosyltransferase family protein
A01	A01_006468123_006469874	Cab024008.1	AT4G21065.1	Tetratricopeptide repeat (TPR)-like superfamily protein
A01	A01_006470409_006474693	Cab024009.1	AT4G21070.1	breast cancer susceptibility1
A01	A01_006479825_006481423	Cab024010.3	AT4G20860.1	FAD-binding Berberine family protein
A01	A01_006487086_006489040	Cab024011.1
A01	A01_006491740_006493993	Cab024012.1
A01	A01_006494822_006496399	Cab024013.1	AT1G47620.1	cytochrome P450, family 96, subfamily A, polypeptide 8
A01	A01_006498068_006499969	Cab024014.1
A01	A01_006504204_006508905	Cab024015.1	AT4G21150.3	ribophorin II (RPN2) family protein
A01	A01_006509734_006511427	Cab024016.1	AT4G21160.4	Calcium-dependent ARF-type GTPase activating protein family
A01	A01_006516075_006518203	Cab024017.2	AT4G21170.1	Tetratricopeptide repeat (TPR)-like superfamily protein
A01	A01_006518368_006523222	Cab024018.1	AT4G21180.1	DnaJ / Sec63 Brl domains-containing protein
A01	A01_006523470_006521860.001	BnaA01g11110D	AT4G13360.1	ATP-dependent caseinolytic (Clp) protease/crotonase family protein
A01	A01_006533996_006542871	Cab024019.1	AT4G21200.1	gibberellin 2-oxidase 8
A01	A01_006544760_006546374	Cab024020.2	AT4G21210.1	PPDK regulatory protein
A01	A01_006551669_006555080	Cab024021.1	AT4G21215.2
A01	A01_006560765_006560230	BnaA01g11150D
A01	A01_006560820_006562640	Cab024022.1	AT4G21230.1	cysteine-rich RLK (RECEPTOR-like protein kinase) 27
A01	A01_006564151_006565732	Cab024023.1	AT4G21250.1	Sulfite exporter TauE/SafE family protein
A01	A01_006568718_006569847	Cab024024.1	AT4G21280.1	photosystem II subunit QA
A01	A01_006570445_006574188	Cab024025.1	AT4G21300.1	Tetratricopeptide repeat (TPR)-like superfamily protein
A01	A01_006573879_006573206	BnaA01g11210D	AT4G21310.1	Protein of unknown function (DUF1218)
A01	A01_006574942_006575097	BnaA01g34130D	ATCG00790.1	ribosomal protein L16
A01	A01_006574942_006575097.001	BnaA01g34140D	ATCG00780.1	ribosomal protein L14
A01	A01_006574942_006575097.002	BnaA01g34150D	ATCG00160.1	ribosomal protein S2
A01	A01_006574942_006575097.003	BnaA01g34160D	ATCG00170.1	DNA-directed RNA polymerase family protein
A01	A01_006574942_006575097.004	BnaA01g34170D	ATCG00120.1	ATP synthase subunit alpha
A01	A01_006574942_006575097.005	BnaA01g34180D	ATCG00130.1	ATPase, F0 complex, subunit B/B', bacterial/chloroplast
A01	A01_006574942_006575097.006	BnaA01g34190D	ATCG00140.1	ATP synthase subunit C family protein
A01	A01_006574942_006575097.007	BnaA01g34200D	ATCG00150.1	ATPase, F0 complex, subunit A protein
A01	A01_006574942_006575097.008	BnaA01g34210D	ATCG00160.1	ribosomal protein S2
A01	A01_006574942_006575097.009	BnaA01g34220D	ATCG00170.1	DNA-directed RNA polymerase family protein
A01	A01_006574942_006575097.010	BnaA01g34230D	ATCG00180.1	DNA-directed RNA polymerase family protein
A01	A01_006574942_006575097.011	BnaA01g34240D	ATCG01130.1	Ycf1 protein
A01	A01_006575282_006577450	Cab024026.1	AT4G21330.1	basic helix-loop-helix (bHLH) DNA-binding superfamily protein
A01	A01_006576636_006577450	Cab024027.1	AT4G21330.1	basic helix-loop-helix (bHLH) DNA-binding superfamily protein
A01	A01_006581533_006583149	Cab024028.1	AT4G21340.1	basic helix-loop-helix (bHLH) DNA-binding superfamily protein
A01	A01_006585026_006586147	Cab024029.1	AT4G21350.1	plant U-box 8
A01	A01_006587392_006591074	Cab024030.1	AT4G21380.1	receptor kinase 3
A01	A01_006594053_006599121	Cab024031.1	AT4G21390.1	S-locus lectin protein kinase family protein
A01	A01_006600508_006603996	Cab024032.1	AT4G21410.1	cysteine-rich RLK (RECEPTOR-like protein kinase) 29
A01	A01_006605564_006606166	BnaA01g11260D	AT4G21420.1	transposable element gene
A01	A01_006606551_006610935	Cab024033.1	AT4G21430.1	Zinc finger, RING-type;Transcription factor jumonji/aspartyl beta-hydroxylase
A01	A01_006622552_006624063	Cab024034.1	AT4G21440.1	MYB-like 102
A01	A01_006633732_006634575	Cab024035.1	AT4G21445.1
A01	A01_006633732_006634780.001	BnaA01g11300D	AT1G20470.1	SAUR-like auxin-responsive protein family
A01	A01_006635717_006637911	Cab024036.1	AT4G21450.1	PapD-like superfamily protein
A01	A01_006638145_006639978	Cab024037.1	AT4G21470.1	riboflavin kinase/FMN hydrolase
A01	A01_006640295_006643401	Cab024038.1	AT4G21480.1	sugar transporter protein 12
A01	A01_006646344_006647021	Cab024039.1
A01	A01_006650483_006650680	Cab024040.1	AT4G30440.1	UDP-D-glucuronate 4-epimerase 1
A01	A01_006657018_006658221	Cab024041.1
A01	A01_006658490_006661711	Cab024042.1	AT4G21520.1	Transducin/WD40 repeat-like superfamily protein
A01	A01_006662092_006668410	Cab024043.1	AT4G21530.1	Transducin/WD40 repeat-like superfamily protein
A01	A01_006669244_006674515	Cab024044.1	AT4G21550.1	VP1/ABI3-like 3
A01	A01_006674985_006675614	Cab024045.1
A01	A01_006677119_006678243	Cab024046.2	AT4G21570.1	Protein of unknown function (DUF300)
A01	A01_006681356_006682573	Cab024047.1
A01	A01_006683455_006684016	Cab024048.1	AT5G62390.1	BCL-2-associated athanogene 7
A01	A01_006684786_006686568	Cab024049.2	AT5G62390.1	BCL-2-associated athanogene 7
A01	A01_006688009_006689499	Cab024050.2	AT4G21580.1	oxidoreductase, zinc-binding dehydrogenase family protein
A01	A01_006690338_006692656	Cab024051.1	AT4G21585.1	endonuclease 4
A01	A01_006700026_006701983	Cab024052.1	AT4G21600.1	endonuclease 5
A01	A01_006702787_006703911	Cab024053.1
A01	A01_006705164_006709689	Cab024054.1	AT4G21650.1	Subtilase family protein
A01	A01_006711113_006715390	Cab024055.2	AT4G21660.2	proline-rich spliceosome-associated (PSP) family protein
A01	A01_006720462_006725254	Cab024056.2	AT4G21670.1	C-terminal domain phosphatase-like 1
A01	A01_006728060_006725724	BnaA01g11510D	AT4G21680.1	NITRATE TRANSPORTER 1.8
A01	A01_006755421_006758043	Cab024058.1
A01	A01_006759213_006759458	Cab024059.1
A01	A01_006761996_006764356	Cab024060.1	AT4G21700.1	Protein of unknown function (DUF2921)
A01	A01_006766677_006767936	Cab024061.1
A01	A01_006775052_006775848	Cab024063.1	AT1G48400.1	F-box/RNI-like/FBD-like domains-containing protein
A01	A01_006776246_006782478	Cab024064.1	AT4G21710.1	DNA-directed RNA polymerase family protein
A01	A01_006782731_006784254	Cab024065.1	AT4G21720.1
A01	A01_006784766_006785589	Cab024066.1	AT4G21740.1
A01	A01_006784989_006785414.001	BnaA01g11560D
A01	A01_006790467_006792241	Cab024067.1
A01	A01_006792713_006796487	Cab024068.1
A01	A01_006799671_006800203	Cab024069.1
A01	A01_006800891_006801644	Cab024070.1
A01	A01_006803615_006803992	Cab024071.1
A01	A01_006806248_006807015	Cab024072.1
A01	A01_006810048_006811123	Cab024073.1	AT4G21745.1	PAK-box/P21-Rho-binding family protein
A01	A01_006830514_006833639	Cab024074.1	AT4G21750.2	Homeobox-leucine zipper family protein / lipid-binding START domain-containing protein
A01	A01_006836194_006839414	Cab024075.1	AT4G21760.1	beta-glucosidase 47
A01	A01_006839731_006841905	Cab024076.1	AT4G21770.1	Pseudouridine synthase family protein
A01	A01_006845187_006845764	Cab024077.1	AT4G21780.1
A01	A01_006848753_006853039	Cab024078.1	AT4G21790.1	tobamovirus multiplication 1
A01	A01_006857841_006860120	Cab024079.1	AT4G21790.1	tobamovirus multiplication 1
A01	A01_006860844_006862436	Cab024080.1	AT4G21800.2	P-loop containing nucleoside triphosphate hydrolases superfamily protein
A01	A01_006862811_006864400	Cab024081.1	AT4G21810.1	DERLIN-2.1
A01	A01_006865552_006873897	Cab024082.1	AT4G21820.1	binding;calmodulin binding
A01	A01_006874532_006875089	Cab024083.1	AT4G21870.1	HSP20-like chaperones superfamily protein
A01	A01_006875996_006880626	Cab024084.1	AT4G21880.1	Pentatricopeptide repeat (PPR) superfamily protein
A01	A01_006880734_006882629	Cab024085.1	AT4G21890.1
A01	A01_006883315_006884749	Cab024086.1
A01	A01_006889486_006890280	Cab024087.1
A01	A01_006895386_006896186	Cab024088.1
A01	A01_006898504_006901469	Cab024089.1	AT4G21900.1	proteinaceous RNase P 3
A01	A01_006903553_006903981	Cab024090.1
A01	A01_006906432_006910147	Cab024091.1	AT4G21910.2	MATE efflux family protein
A01	A01_006919906_006920669	Cab024092.1
A01	A01_006920055_006920576.001	BnaA01g11780D
A01	A01_006920826_006925769	Cab024093.1	AT4G21940.1	calcium-dependent protein kinase 15
A01	A01_006930723_006933264	Cab024094.1	AT4G21960.1	Peroxidase superfamily protein
A01	A01_006938165_006939406	Cab024095.1	AT4G21970.1	Protein of unknown function, DUF584
A01	A01_006938246_006938410	BnaA01g11810D	AT4G21970.1	Protein of unknown function, DUF584
A01	A01_006941288_006942428	Cab024096.1	AT4G21980.2	Ubiquitin-like superfamily protein
A01	A01_006942686_006944252	Cab024097.1	AT4G21990.1	APS reductase 3
A01	A01_006944808_006946052	Cab024098.1	AT4G22000.1
A01	A01_006948359_006948907	Cab024099.1
A01	A01_006958820_006963538	Cab024100.1	AT4G22010.1	SKU5 similar 4
A01	A01_006972007_006973593	Cab024101.2	AT4G22020.1
A01	A01_006976399_006979975	Cab024102.1	AT4G22070.1	WRKY DNA-binding protein 31
A01	A01_006981386_006983877	Cab024103.1
A01	A01_006985066_006985790	Cab024104.1
A01	A01_006988522_006992599	Cab024105.1	AT4G22080.1	root hair specific 14
A01	A01_006995492_006995940	Cab024106.1	AT4G22115.1	SCR-like 14
A01	A01_006996796_006998174	Cab024107.1
A01	A01_006998815_007001591	Cab024108.1	AT4G22120.6	ERD (early-responsive to dehydration stress) family protein
A01	A01_007001591_006998815	Cab024111.1	AT4G22120.6	ERD (early-responsive to dehydration stress) family protein
A01	A01_007004325_007005646	Cab024109.1	AT4G22110.2	GroES-like zinc-binding dehydrogenase family protein
A01	A01_007005646_007004325	Cab024110.1	AT4G22110.2	GroES-like zinc-binding dehydrogenase family protein
A01	A01_007023137_007024088	Cab024112.1
A01	A01_007027188_007028175	Cab024113.1
A01	A01_007030372_007030704	Cab024114.1
A01	A01_007038548_007042261	Cab024115.1	AT4G22130.1	STRUBBELIG-receptor family 8
A01	A01_007042914_007044932	Cab024116.1	AT4G22140.2	PHD finger family protein / bromo-adjacent homology (BAH) domain-containing protein
A01	A01_007047719_007048949	Cab024117.1	AT4G22150.1	plant UBX domain-containing protein 3
A01	A01_007049416_007051143	Cab024118.1
A01	A01_007051240_007052773	Cab024119.1
A01	A01_007053347_007056226	Cab024120.1
A01	A01_007069779_007072641	Cab024121.1	AT4G23270.1	cysteine-rich RLK (RECEPTOR-like protein kinase) 19
A01	A01_007069779_007072641.001	BnaA01g12000D
A01	A01_007077397_007078702	Cab024122.1	AT4G22190.1
A01	A01_007083273_007088606	Cab024123.2	AT4G22200.1	potassium transport 2/3
A01	A01_007093698_007094111	Cab024124.1
A01	A01_007113188_007114374	Cab024125.1	AT4G22220.1	SufE/NifU family protein
A01	A01_007114153_007113264.001	BnaA01g12050D
A01	A01_007115161_007116209	Cab024126.2	AT4G22240.1	Plastid-lipid associated protein PAP / fibrillin family protein
A01	A01_007117061_007117882	Cab024127.1
A01	A01_007119016_007120849	Cab024128.2	AT4G22260.1	Alternative oxidase family protein
A01	A01_007132026_007134308	Cab024129.1	AT4G22270.1	Protein of unknown function (DUF3537)
A01	A01_007134956_007137343	Cab024130.1	AT4G22290.1	Ubiquitin-specific protease family C19-related protein
A01	A01_007140587_007151041	Cab024131.1
A01	A01_007151491_007152683	Cab024132.1
A01	A01_007158138_007160351	Cab024133.2	AT4G22340.3	cytidinediphosphate diacylglycerol synthase 2
A01	A01_007161615_007166778	Cab024134.1	AT4G22350.2	Ubiquitin C-terminal hydrolases superfamily protein
A01	A01_007167659_007168907	Cab024135.1	AT4G22370.1
A01	A01_007169337_007169888	Cab024136.1	AT4G12600.1	Ribosomal protein L7Ae/L30e/S12e/Gadd45 family protein
A01	A01_007170158_007172404	Cab024137.1	AT4G12590.1	Protein of unknown function DUF106, transmembrane
A01	A01_007172463_007172651	BnaA01g12210D
A01	A01_007179228_007180822	Cab024138.1	AT1G53790.2	F-box and associated interaction domains-containing protein
A01	A01_007180822_007179228.001	BnaA01g12230D
A01	A01_007185800_007186419	Cab024139.1
A01	A01_007187583_007190204	Cab024140.2
A01	A01_007193981_007192798	BnaA01g12250D
A01	A01_007203978_007204322	Cab024141.2
A01	A01_007210225_007211078	Cab024142.1	AT4G22530.1	S-adenosyl-L-methionine-dependent methyltransferases superfamily protein
A01	A01_007211791_007216054	Cab024143.1	AT4G22540.1	OSBP(oxysterol binding protein)-related protein 2A
A01	A01_007236817_007237452	Cab024144.1
A01	A01_007240439_007240932	BnaA01g12300D
A01	A01_007240447_007240932	Cab024145.1
A01	A01_007241402_007243032	Cab024146.1	AT4G22580.1	Exostosin family protein
A01	A01_007243719_007246906	Cab024147.1	AT4G22592.1	conserved peptide upstream open reading frame 27
A01	A01_007253736_007255746	Cab024148.1
A01	A01_007257513_007258337	Cab024149.1	AT4G22600.1
A01	A01_007258337_007257513.001	BnaA01g12340D	AT4G22620.1	SAUR-like auxin-responsive protein family
A01	A01_007268650_007271156	Cab024151.1	AT1G18570.1	myb domain protein 51
A01	A01_007277332_007278165	Cab024152.2
A01	A01_007280050_007282276	Cab024153.1	AT4G22670.1	HSP70-interacting protein 1
A01	A01_007284024_007284300	Cab024154.1
A01	A01_007286513_007287891	Cab024155.1
A01	A01_007290249_007292257	Cab024156.1	AT4G22680.1	myb domain protein 85
A01	A01_007301735_007303665	Cab024157.1	AT4G22690.1	cytochrome P450, family 706, subfamily A, polypeptide 1
A01	A01_007306040_007307838	Cab024158.1	AT4G22720.2	Actin-like ATPase superfamily protein
A01	A01_007310661_007313079	Cab024159.2	AT4G22730.1	Leucine-rich repeat protein kinase family protein
A01	A01_007313867_007315569	Cab024160.1
A01	A01_007315858_007317072	Cab024161.1
A01	A01_007318322_007320083	Cab024162.1
A01	A01_007322367_007324434	Cab024163.1	AT4G22740.2	glycine-rich protein
A01	A01_007333097_007336943	Cab024164.1	AT4G22740.2	glycine-rich protein
A01	A01_007339892_007341762	Cab024165.1	AT4G22750.1	DHHC-type zinc finger family protein
A01	A01_007342285_007350844	Cab024166.1	AT4G22756.1	sterol C4-methyl oxidase 1-2
A01	A01_007380207_007381832	Cab024167.1
A01	A01_007382479_007384230	Cab024168.1
A01	A01_007384361_007385820	Cab024169.1	AT4G22770.1	AT hook motif DNA-binding family protein
A01	A01_007390762_007396614	Cab024170.1	AT4G22780.1	ACT domain repeat 7
A01	A01_007404776_007406689	Cab024171.1	AT4G22790.1	MATE efflux family protein
A01	A01_007418127_007419107	Cab024172.1	AT4G22810.1	Predicted AT-hook DNA-binding family protein
A01	A01_007423344_007424735	Cab024173.1	AT4G22830.2
A01	A01_007425782_007427067	Cab024174.1	AT4G22850.1	SNARE associated Golgi protein family
A01	A01_007428349_007431561	Cab024175.1	AT4G22860.2	Cell cycle regulated microtubule associated protein
A01	A01_007431684_007433702	Cab024176.1	AT4G22880.2	leucoanthocyanidin dioxygenase
A01	A01_007435265_007437245	Cab024177.1	AT4G22890.2	PGR5-LIKE A
A01	A01_007438019_007438816	Cab024178.1
A01	A01_007439965_007441353	Cab024179.1
A01	A01_007442124_007444160	Cab024180.2	AT4G22910.1	FIZZY-related 2
A01	A01_007446806_007447254	Cab024181.1
A01	A01_007449510_007451427	Cab024182.1
A01	A01_007452735_007455524.001	BnaA01g12600D
A01	A01_007452735_007455524.002	BnaA01g12610D
A01	A01_007452819_007458450	Cab024183.2	AT4G23190.1	cysteine-rich RLK (RECEPTOR-like protein kinase) 11
A01	A01_007457329_007458133.001	BnaA01g12630D
A01	A01_007457329_007458133.002	BnaA01g12640D	AT1G27680.1	ADPGLC-PPase large subunit
A01	A01_007465090_007467600	Cab024184.1	AT4G23190.1	cysteine-rich RLK (RECEPTOR-like protein kinase) 11
A01	A01_007474150_007476928	Cab024186.1	AT4G23190.1	cysteine-rich RLK (RECEPTOR-like protein kinase) 11
A01	A01_007478345_007480709	Cab024187.1	AT4G23190.1	cysteine-rich RLK (RECEPTOR-like protein kinase) 11
A01	A01_007481442_007483652	Cab024188.1	AT4G22930.1	pyrimidin 4
A01	A01_007483995_007486079	Cab024189.1	AT4G22930.1	pyrimidin 4
A01	A01_007486190_007488184	Cab024190.1	AT4G22940.1	Protein kinase superfamily protein
A01	A01_007488671_007489343	Cab024191.1
A01	A01_007497184_007500915	Cab024192.1	AT4G22950.1	AGAMOUS-like 19
A01	A01_007503162_007503769	Cab024193.1
A01	A01_007505237_007509138	Cab024194.2
A01	A01_007509790_007519973	Cab024195.1	AT4G22970.1	homolog of separase
A01	A01_007521441_007524604	Cab024196.1
A01	A01_007523093_007521441.001	BnaA01g12760D
A01	A01_007538323_007540852	Cab024197.1
A01	A01_007543692_007545687	Cab024198.1	AT4G22980.1
A01	A01_007547854_007551089	Cab024199.1	AT4G22990.2	Major Facilitator Superfamily with SPX (SYG1/Pho81/XPR1) domain-containing protein
A01	A01_007554366_007559274	Cab024200.1	AT4G23010.2	UDP-galactose transporter 2
A01	A01_007566760_007567877	Cab024201.1
A01	A01_007567877_007566760	Cab024202.1
A01	A01_007568130_007566760.001	BnaA01g12830D
A01	A01_007572294_007573070	Cab024203.1
A01	A01_007579825_007581529	Cab024204.1	AT4G23030.1	MATE efflux family protein
A01	A01_007597345_007598009	BnaA01g12850D
A01	A01_007597345_007598009.001	BnaA01g12860D	AT3G56110.2	prenylated RAB acceptor 1.B1
A01	A01_007606858_007610150	Cab024205.1	AT4G23060.1	IQ-domain 22
A01	A01_007610446_007611615	Cab024206.1	AT4G23070.1	RHOMBOID-like protein 7
A01	A01_007618682_007619700	Cab024207.1
A01	A01_007633315_007636581	Cab024210.1	AT4G23100.3	glutamate-cysteine ligase
A01	A01_007635326_007633227.001	BnaA01g12910D	AT4G23180.1	cysteine-rich RLK (RECEPTOR-like protein kinase) 10
A01	A01_007656634_007660436	Cab024212.4	AT4G23240.1	cysteine-rich RLK (RECEPTOR-like protein kinase) 16
A01	A01_007662359_007665360	Cab024213.1	AT3G45860.1	cysteine-rich RLK (RECEPTOR-like protein kinase) 4
A01	A01_007666894_007667715	Cab024214.1
A01	A01_007668151_007669338	Cab024215.1
A01	A01_007671396_007674320	Cab024216.1	AT4G23310.1	cysteine-rich RLK (RECEPTOR-like protein kinase) 23
A01	A01_007674971_007689721	Cab024217.1	AT4G23290.2	cysteine-rich RLK (RECEPTOR-like protein kinase) 21
A01	A01_007691616_007692907	Cab024218.1
A01	A01_007716444_007716620	Cab024219.1
A01	A01_007717660_007721937	Cab024220.1	AT4G23280.1	cysteine-rich RLK (RECEPTOR-like protein kinase) 20
A01	A01_007727609_007730232	Cab024221.3	AT4G23320.1	cysteine-rich RLK (RECEPTOR-like protein kinase) 24
A01	A01_007731688_007732662	Cab024222.1
A01	A01_007733095_007733451	Cab024223.1	AT4G23340.1	2-oxoglutarate (2OG) and Fe(II)-dependent oxygenase superfamily protein
A01	A01_007733637_007735360	Cab024224.1	AT4G23360.1
A01	A01_007736543_007738476	Cab024225.1	AT4G23370.1
A01	A01_007740673_007742599	Cab024226.1	AT4G23370.1
A01	A01_007746441_007746986	Cab024227.1
A01	A01_007750606_007751640	Cab024228.1	AT4G23410.1	tetraspanin5
A01	A01_007755982_007758180	Cab024229.2	AT4G23430.2	NAD(P)-binding Rossmann-fold superfamily protein
A01	A01_007767628_007771016	Cab024230.1	AT4G23440.1	Disease resistance protein (TIR-NBS class)
A01	A01_007771487_007772259	Cab024231.1
A01	A01_007782658_007785099	Cab024232.1
A01	A01_007788839_007790759	Cab024233.1
A01	A01_007798534_007798783	Cab024234.1
A01	A01_007799130_007806024	Cab024235.1	AT4G23490.1	Protein of unknown function (DUF604)
A01	A01_007811493_007811844	Cab024236.1
A01	A01_007813534_007814225	Cab024237.1
A01	A01_007814245_007813533.001	BnaA01g13120D	AT1G48630.1	receptor for activated C kinase 1B
A01	A01_007825967_007829030	Cab024238.1	AT4G23500.1	Pectin lyase-like superfamily protein
A01	A01_007829394_007832471	Cab024239.1	AT4G23510.1	Disease resistance protein (TIR-NBS-LRR class) family
A01	A01_007832471_007832361	BnaA01g13150D
A01	A01_007834231_007835476	Cab024240.1	AT1G67645.1
A01	A01_007837818_007838357	Cab024241.1
A01	A01_007845590_007846484	Cab024242.1	AT1G67645.1
A01	A01_007855301_007856565	Cab024243.1	AT1G67610.1
A01	A01_007863963_007864643	Cab024244.1	AT1G67645.1
A01	A01_007864696_007865217	Cab024245.1	AT1G67645.1
A01	A01_007875001_007878622	Cab024246.1
A01	A01_007884547_007885967	Cab024247.1
A01	A01_007886243_007884257.001	BnaA01g13200D	AT3G57870.1	sumo conjugation enzyme 1
A01	A01_007891408_007893048	Cab024248.1	AT4G23520.1	Cysteine proteinases superfamily protein
A01	A01_007898941_007900110	Cab024249.1	AT4G23530.1	Protein of unknown function (DUF793)
A01	A01_007900279_007905604	Cab024250.1	AT4G23540.1	ARM repeat superfamily protein
A01	A01_007923610_007924937	Cab024251.1	AT4G23550.1	WRKY family transcription factor
A01	A01_007928410_007930891	Cab047498.1	AT4G23560.1	glycosyl hydrolase 9B15
A01	A01_007934100_007935706	Cab047499.1
A01	A01_007938012_007938485	Cab047500.1
A01	A01_007950002_007951429	Cab024252.1
A01	A01_007961130_007962559	Cab024253.1	AT4G23570.3	phosphatase-related
A01	A01_007969623_007971581	Cab024254.1
A01	A01_007974809_007977649	Cab024255.1
A01	A01_007981412_007994875	Cab024256.1	AT4G23600.1	Tyrosine transaminase family protein
A01	A01_007989325_007990044	BnaA01g13290D
A01	A01_007995531_007998918	Cab024257.1	AT4G23640.1	Potassium transporter family protein
A01	A01_008000498_008002865	Cab024258.1	AT4G23650.1	calcium-dependent protein kinase 6
A01	A01_008003662_008005887	Cab024259.1	AT4G23660.2	polyprenyltransferase 1
A01	A01_008013927_008015689	Cab024260.1	AT4G23680.1	Polyketide cyclase/dehydrase and lipid transport superfamily protein
A01	A01_008028423_008029262	Cab024261.1	AT4G23690.1	Disease resistance-responsive (dirigent-like protein) family protein
A01	A01_008039262_008042828	Cab024262.1	AT4G23700.1	cation/H+ exchanger 17
A01	A01_008044944_008045294	Cab024263.1
A01	A01_008046667_008047155	Cab024264.1
A01	A01_008055996_008057700	Cab024265.1	AT4G23710.1	vacuolar ATP synthase subunit G2
A01	A01_008056893_008057472.001	BnaA01g13380D
A01	A01_008084054_008086564	Cab024266.1
A01	A01_008093886_008095952	Cab024267.1	AT4G23730.1	Galactose mutarotase-like superfamily protein
A01	A01_008097612_008101664	Cab024268.1	AT4G23740.1	Leucine-rich repeat protein kinase family protein
A01	A01_008103975_008103492	BnaA01g13410D
A01	A01_008113716_008115332	Cab024269.1	AT4G23750.2	cytokinin response factor 2
A01	A01_008120933_008123025	Cab024270.1	AT4G23800.1	HMG (high mobility group) box protein
A01	A01_008123170_008124296	Cab024271.1	AT4G23810.1	WRKY family transcription factor
A01	A01_008127533_008127832	Cab024272.1
A01	A01_008129083_008129666	Cab024273.1
A01	A01_008132679_008135629	Cab024274.1	AT4G23820.1	Pectin lyase-like superfamily protein
A01	A01_008136445_008136913	Cab024275.1
A01	A01_008138182_008142320	Cab024276.1	AT4G23850.1	AMP-dependent synthetase and ligase family protein
A01	A01_008144885_008147912	Cab024277.1
A01	A01_008150240_008152684	Cab024278.1
A01	A01_008155196_008156260	Cab024279.1
A01	A01_008157040_008158108	Cab024280.1
A01	A01_008173937_008176785	BnaA01g13530D
A01	A01_008179109_008182014	Cab024281.6	AT4G23920.1	UDP-D-glucose/UDP-D-galactose 4-epimerase 2
A01	A01_008182219_008182824	Cab024282.1
A01	A01_008191652_008192107	Cab024283.1
A01	A01_008192361_008193551	Cab024284.1
A01	A01_008194063_008199137	Cab024285.1	AT4G23940.1	FtsH extracellular protease family
A01	A01_008199454_008201588	Cab024286.1	AT4G23950.1	Galactose-binding protein
A01	A01_008213513_008216518	Cab024287.1	AT4G23980.1	auxin response factor 9
A01	A01_008217884_008221985	Cab024288.1	AT4G24000.1	cellulose synthase like G2
A01	A01_008222926_008225957	Cab024289.1	AT4G24000.1	cellulose synthase like G2
A01	A01_008239716_008240240	Cab024290.1
A01	A01_008246735_008247078	Cab024291.1
A01	A01_008249478_008253024	Cab024292.1	AT4G24020.1	NIN like protein 7
A01	A01_008253681_008254785	Cab024293.1	AT4G10810.1
A01	A01_008255984_008258761	Cab024294.1	AT4G24040.1	trehalase 1
A01	A01_008265079_008267517	Cab024295.1	AT4G24050.1	NAD(P)-binding Rossmann-fold superfamily protein
A01	A01_008276215_008277225	Cab024296.1	AT4G24060.1	Dof-type zinc finger DNA-binding family protein
A01	A01_008288391_008289520	Cab024297.1
A01	A01_008291143_008292473	Cab024298.1
A01	A01_008293333_008295073	Cab024299.1	AT4G24090.1
A01	A01_008295481_008300007	Cab024300.2	AT4G24100.1	Protein kinase superfamily protein
A01	A01_008306355_008309434	Cab024301.2	AT4G24120.1	YELLOW STRIPE like 1
A01	A01_008318130_008318342	Cab024302.1
A01	A01_008318365_008319760	Cab024303.1	AT4G24130.1	Protein of unknown function, DUF538
A01	A01_008324837_008328666	Cab024304.1	AT4G24140.1	alpha/beta-Hydrolases superfamily protein
A01	A01_008338829_008340319	Cab024305.1	AT4G24150.1	growth-regulating factor 8
A01	A01_008345117_008345431	Cab024307.1
A01	A01_008350615_008352593	Cab024308.1	AT4G24160.1	alpha/beta-Hydrolases superfamily protein
A01	A01_008353777_008358011	Cab024309.1	AT4G24170.1	ATP binding microtubule motor family protein
A01	A01_008363736_008365612	Cab024310.1	AT4G24175.1
A01	A01_008366383_008367236	Cab024311.2	AT4G24180.1	THAUMATIN-LIKE PROTEIN 1
A01	A01_008367954_008371666	Cab024312.1	AT4G24190.1	Chaperone protein htpG family protein
A01	A01_008372820_008373404	Cab024313.1
A01	A01_008374821_008375261	Cab024314.1
A01	A01_008376190_008377641	Cab024315.1	AT4G24220.1	NAD(P)-binding Rossmann-fold superfamily protein
A01	A01_008378516_008380624	Cab024316.1	AT4G24230.5	acyl-CoA-binding domain 3
A01	A01_008381312_008383215	Cab024317.1	AT4G24240.1	WRKY DNA-binding protein 7
A01	A01_008381369_008383391.001	BnaA01g13730D	AT4G24250.1	Seven transmembrane MLO family protein
A01	A01_008385273_008387810	Cab024318.1	AT4G24250.1	Seven transmembrane MLO family protein
A01	A01_008388102_008390695	Cab024319.1	AT4G24260.1	glycosyl hydrolase 9A3
A01	A01_008390845_008391503	Cab024320.1
A01	A01_008393276_008394559	Cab024321.1
A01	A01_008395152_008400353	Cab024322.1	AT4G24270.1	EMBRYO DEFECTIVE 140
A01	A01_008400997_008401326	Cab024323.1
A01	A01_008403141_008406935	Cab024324.4	AT4G24280.1	chloroplast heat shock protein 70-1
A01	A01_008413237_008416597	Cab024325.1
A01	A01_008418577_008431165	Cab024326.1
A01	A01_008420898_008419753	BnaA01g13820D	AT4G24320.1	Ubiquitin carboxyl-terminal hydrolase family protein
A01	A01_008424318_008421866.001	BnaA01g13840D	AT1G29470.2	S-adenosyl-L-methionine-dependent methyltransferases superfamily protein
A01	A01_008433174_008435512	Cab024327.1	AT4G24340.1	Phosphorylase superfamily protein
A01	A01_008436340_008439144	Cab024328.1	AT4G24350.1	Phosphorylase superfamily protein
A01	A01_008439833_008440363	Cab024329.1
A01	A01_008443727_008445435	Cab024330.1	AT5G43360.1	phosphate transporter 1;3
A01	A01_008448308_008450341	Cab024331.1
A01	A01_008451616_008455763	Cab024332.1	AT4G24390.1	RNI-like superfamily protein
A01	A01_008460090_008462989	Cab024333.2	AT4G24400.1	CBL-interacting protein kinase 8
A01	A01_008472018_008472964	Cab024334.1
A01	A01_008482644_008486073	Cab024335.1	AT4G24430.1	Rhamnogalacturonate lyase family protein
A01	A01_008489270_008494896	Cab024336.1	AT4G24440.1	transcription initiation factor IIA gamma chain / TFIIA-gamma (TFIIA-S)
A01	A01_008495817_008502410	Cab024337.1	AT4G24450.1	phosphoglucan, water dikinase
A01	A01_008503309_008505630	Cab024338.1	AT4G24460.2	CRT (chloroquine-resistance transporter)-like transporter 2
A01	A01_008527161_008531446	Cab024339.1	AT4G24480.1	Protein kinase superfamily protein
A01	A01_008536040_008537807	Cab024340.1	AT4G24500.3	hydroxyproline-rich glycoprotein family protein
A01	A01_008538515_008541863	Cab024341.1	AT4G24510.1	HXXXD-type acyl-transferase family protein
A01	A01_008542669_008546927	Cab024342.1	AT4G24520.1	P450 reductase 1
A01	A01_008547554_008552436	Cab024343.4	AT4G24520.2	P450 reductase 1
A01	A01_008553075_008558926	Cab024344.2	AT4G24540.1	AGAMOUS-like 24
A01	A01_008563125_008563676	Cab024345.1
A01	A01_008569285_008574896	Cab024346.3	AT4G24560.1	ubiquitin-specific protease 16
A01	A01_008597209_008598356	Cab024348.1	AT4G24590.1
A01	A01_008598700_008605913	Cab024349.1	AT4G24610.1
A01	A01_008606628_008609823	Cab024350.1	AT4G24620.1	phosphoglucose isomerase 1
A01	A01_008614818_008617408	Cab024351.1	AT4G24630.1	DHHC-type zinc finger family protein
A01	A01_008621411_008622908	Cab024352.1
A01	A01_008624963_008626331	Cab024353.1	AT4G24660.1	homeobox protein 22
A01	A01_008633456_008636993	Cab024354.1	AT4G24670.2	tryptophan aminotransferase related 2
A01	A01_008639019_008644520	Cab024355.1	AT4G24680.1	modifier of snc1
A01	A01_008645949_008650087	Cab024356.1	AT4G24690.1	ubiquitin-associated (UBA)/TS-N domain-containing protein / octicosapeptide/Phox/Bemp1 (PB1) domain-
A01	A01_008649989_008649490	BnaA01g14060D	AT4G24700.1
A01	A01_008655906_008659832	Cab024357.3	AT4G24710.1	P-loop containing nucleoside triphosphate hydrolases superfamily protein
A01	A01_008658044_008655906.001	BnaA01g14080D	AT4G24730.4	Calcineurin-like metallo-phosphoesterase superfamily protein
A01	A01_008660363_008661634	Cab024358.1	AT4G24730.4	Calcineurin-like metallo-phosphoesterase superfamily protein
A01	A01_008662364_008666995	Cab024359.2	AT4G24740.1	FUS3-complementing gene 2
A01	A01_008667533_008670097	Cab024360.1	AT4G24750.1	Rhodanese/Cell cycle control phosphatase superfamily protein
A01	A01_008670923_008673153	Cab024361.1	AT4G24760.1	alpha/beta-Hydrolases superfamily protein
A01	A01_008677181_008679436	Cab024362.1	AT4G24770.1	31-kDa RNA binding protein
A01	A01_008681541_008683526	Cab024363.1	AT4G24780.2	Pectin lyase-like superfamily protein
A01	A01_008695143_008698022	Cab024364.1	AT4G24790.2	AAA-type ATPase family protein
A01	A01_008699542_008702641	Cab024365.1	AT4G24800.3	MA3 domain-containing protein
A01	A01_008702691_008703479	Cab024366.1	AT4G24805.1	S-adenosyl-L-methionine-dependent methyltransferases superfamily protein
A01	A01_008704109_008706770	Cab024367.1	AT4G24820.2	26S proteasome, regulatory subunit Rpn7;Proteasome component (PCI) domain
A01	A01_008707183_008709948	Cab024368.2	AT4G24830.1	arginosuccinate synthase family
A01	A01_008716521_008722739	Cab024369.1	AT4G24840.1
A01	A01_008724200_008727734	Cab024370.1	AT5G25140.1	cytochrome P450, family 71, subfamily B, polypeptide 13
A01	A01_008728649_008731626	Cab024371.2	AT4G24890.1	purple acid phosphatase 24
A01	A01_008734148_008735941	Cab024372.2	AT4G24900.1
A01	A01_008739107_008738005.001	BnaA01g14280D
A01	A01_008739816_008740788	Cab024373.1	AT4G24930.1	thylakoid lumenal 17.9 kDa protein, chloroplast
A01	A01_008741239_008744370	Cab024374.1	AT4G24940.1	SUMO-activating enzyme 1A
A01	A01_008744689_008747515	Cab024375.1
A01	A01_008747935_008749433	Cab024376.1
A01	A01_008754561_008758544	Cab024377.1	AT4G24970.1	Histidine kinase-, DNA gyrase B-, and HSP90-like ATPase family protein
A01	A01_008760412_008762571	Cab024378.1
A01	A01_008763491_008766811	Cab024379.1	AT4G24990.1	Ubiquitin family protein
A01	A01_008768526_008770157	Cab024380.1	AT4G25010.1	Nodulin MtN3 family protein
A01	A01_008774811_008778513	Cab024381.1
A01	A01_008779110_008781006	Cab024382.1	AT4G25030.2
A01	A01_008781322_008782824	Cab024383.1
A01	A01_008789573_008791080	Cab024384.1
A01	A01_008800509_008801542	Cab024385.1	AT4G25040.1	Uncharacterised protein family (UPF0497)
A01	A01_008802169_008803373	Cab024386.1	AT4G25050.1	acyl carrier protein 4
A01	A01_008813420_008817117	Cab042242.1	AT4G25070.1
A01	A01_008817524_008818535	Cab042243.1	AT4G25080.5	magnesium-protoporphyrin IX methyltransferase
A01	A01_008822420_008821338	BnaA01g14440D
A01	A01_008824387_008822774	BnaA01g14450D	AT4G25100.5	Fe superoxide dismutase 1
A01	A01_008825876_008828288	Cab042244.5	AT4G25110.1	metacaspase 2
A01	A01_008830465_008831497	Cab042245.1
A01	A01_008831805_008833399	Cab042246.1	AT4G25150.1	HAD superfamily, subfamily IIIB acid phosphatase
A01	A01_008833588_008836682	Cab042247.1	AT4G25160.1	U-box domain-containing protein kinase family protein
A01	A01_008845440_008847664	Cab024387.1	AT4G25170.1	Uncharacterised conserved protein (UCP012943)
A01	A01_008850760_008852445	Cab024388.1
A01	A01_008854730_008858938	Cab024389.2	AT4G25180.1	RNA polymerase III RPC4
A01	A01_008860585_008861321	Cab024390.1
A01	A01_008864366_008865084	Cab024391.1	AT4G25200.1	mitochondrion-localized small heat shock protein 23.6
A01	A01_008868166_008868766	Cab024392.1	AT5G66450.2	Phosphatidic acid phosphatase (PAP2) family protein
A01	A01_008869622_008871250	Cab024393.1
A01	A01_008877055_008879065	Cab024394.1	AT4G25220.1	root hair specific 15
A01	A01_008879328_008879498	Cab024395.1
A01	A01_008884809_008887632	Cab024396.1	AT4G25230.2	RPM1 interacting protein 2
A01	A01_008896893_008899461	Cab024397.1	AT4G25240.1	SKU5 similar 1
A01	A01_008907061_008907660	Cab024398.1
A01	A01_008909175_008909627	Cab024399.1
A01	A01_008912222_008912650	Cab024400.1
A01	A01_008914608_008915216	Cab024401.1	AT4G25260.1	Plant invertase/pectin methylesterase inhibitor superfamily protein
A01	A01_008915892_008919184	Cab024402.1	AT4G25270.1	Tetratricopeptide repeat (TPR)-like superfamily protein
A01	A01_008918782_008917562.001	BnaA01g14670D
A01	A01_008926132_008929583	Cab024403.1
A01	A01_008930295_008931192	Cab024404.1	AT1G17010.1	2-oxoglutarate (2OG) and Fe(II)-dependent oxygenase superfamily protein
A01	A01_008938633_008940079	Cab024405.1	AT4G25310.1	2-oxoglutarate (2OG) and Fe(II)-dependent oxygenase superfamily protein
A01	A01_008942792_008944991	Cab024406.1	AT4G25320.1	AT hook motif DNA-binding family protein
A01	A01_008945581_008948278	Cab024407.1	AT4G25340.1	FK506 BINDING PROTEIN 53
A01	A01_008950117_008952311	Cab024408.1	AT4G25360.2	TRICHOME BIREFRINGENCE-LIKE 18
A01	A01_008961295_008963096	Cab024409.1	AT4G25410.1	basic helix-loop-helix (bHLH) DNA-binding superfamily protein
A01	A01_008980199_008981638	Cab024411.1	AT4G25420.1	2-oxoglutarate (2OG) and Fe(II)-dependent oxygenase superfamily protein
A01	A01_009008807_009011738	Cab024412.1
A01	A01_009045736_009046785	Cab024413.1
A01	A01_009047849_009048490	Cab024414.1
A01	A01_009049719_009050060	Cab024415.1	AT4G25433.1	peptidoglycan-binding LysM domain-containing protein
A01	A01_009056548_009058442	Cab024416.7	AT4G25434.1	nudix hydrolase homolog 10
A01	A01_009059290_009061994	Cab024417.3	AT4G25440.1	zinc finger WD40 repeat protein 1
A01	A01_009064023_009066008	Cab024418.2	AT4G25500.2	arginine/serine-rich splicing factor 35
A01	A01_009069861_009070186	Cab024419.1
A01	A01_009071498_009073391	Cab024420.1	AT5G39420.1	CDC2C
A01	A01_009074513_009076663	Cab024421.1	AT4G25520.1	SEUSS-like 1
A01	A01_009080538_009082781	Cab024422.1
A01	A01_009086979_009092486	Cab024423.1	AT4G25550.1	Cleavage/polyadenylation specificity factor, 25kDa subunit
A01	A01_009098785_009097548	BnaA01g14810D
A01	A01_009102991_009104829	Cab024424.2	AT4G25600.1	Oxoglutarate/iron-dependent oxygenase
A01	A01_009109802_009111658	Cab024425.3	AT4G25620.1	hydroxyproline-rich glycoprotein family protein
A01	A01_009116584_009118971	Cab024426.4	AT4G25630.1	fibrillarin 2
A01	A01_009120094_009122740	Cab024427.1	AT4G25640.1	detoxifying efflux carrier 35
A01	A01_009123719_009126198	Cab024428.1	AT4G25650.1	ACD1-like
A01	A01_009126845_009128058	Cab024429.1	AT4G25660.1	PPPDE putative thiol peptidase family protein
A01	A01_009128619_009129191	Cab024430.1	AT4G25670.2
A01	A01_009130100_009131014	Cab024431.2
A01	A01_009132204_009133453	Cab024432.1	AT4G25680.1	PPPDE putative thiol peptidase family protein
A01	A01_009135177_009134436	BnaA01g14930D
A01	A01_009136967_009138078	Cab024433.1
A01	A01_009139870_009155244	Cab024434.1	AT4G25700.1	beta-hydroxylase 1
A01	A01_009147958_009145559	BnaA01g14950D	AT4G25720.1	glutaminyl cyclase
A01	A01_009157513_009159804	Cab024435.1	AT4G25750.1	ABC-2 type transporter family protein
A01	A01_009159195_009157513.001	BnaA01g14980D	AT1G17930.1	Aminotransferase-like, plant mobile domain family protein
A01	A01_009166207_009166623	Cab024436.3	AT4G25760.1	glutamine dumper 2
A01	A01_009168117_009170132	Cab024437.1	AT4G25770.1	alpha/beta-Hydrolases superfamily protein
A01	A01_009172101_009175161	Cab024438.1
A01	A01_009180361_009180969	Cab024439.1	AT4G25780.1	CAP (Cysteine-rich secretory proteins, Antigen 5, and Pathogenesis-related 1 protein) superfamily pr
A01	A01_009181775_009184433	Cab024440.1	AT4G25790.1	CAP (Cysteine-rich secretory proteins, Antigen 5, and Pathogenesis-related 1 protein) superfamily pr
A01	A01_009186213_009188557	Cab024441.1	AT4G25800.2	Calmodulin-binding protein
A01	A01_009191225_009192709	Cab024442.1	AT4G25810.1	xyloglucan endotransglycosylase 6
A01	A01_009196946_009198463	Cab024443.1	AT4G25820.1	xyloglucan endotransglucosylase/hydrolase 14
A01	A01_009198463_009196946	Cab024444.1	AT4G25820.1	xyloglucan endotransglucosylase/hydrolase 14
A01	A01_009204677_009205628	Cab024445.1
A01	A01_009209327_009211653	Cab024446.1	AT4G25835.1	P-loop containing nucleoside triphosphate hydrolases superfamily protein
A01	A01_009214796_009215455	Cab024447.1
A01	A01_009218370_009220549	Cab024448.1	AT4G25850.2	OSBP(oxysterol binding protein)-related protein 4B
A01	A01_009223230_009223481	Cab024449.1
A01	A01_009224647_009228294	Cab024450.1	AT4G25850.2	OSBP(oxysterol binding protein)-related protein 4B
A01	A01_009236704_009239876	Cab024451.1	AT4G25880.1	pumilio 6
A01	A01_009240501_009247844	Cab024452.1	AT4G38120.1	ARM repeat superfamily protein
A01	A01_009253703_009255506	Cab024453.1	AT4G25900.1	Galactose mutarotase-like superfamily protein
A01	A01_009256828_009261239	Cab024454.1	AT4G25900.1	Galactose mutarotase-like superfamily protein
A01	A01_009261473_009261715	Cab024455.1
A01	A01_009263277_009264559	BnaA01g15100D	AT4G25910.1	NFU domain protein 3
A01	A01_009264753_009268622	Cab024456.3	AT4G25940.1	ENTH/ANTH/VHS superfamily protein
A01	A01_009279387_009279878	Cab024457.1	AT4G25950.1	vacuolar ATP synthase G3
A01	A01_009281566_009287410	Cab024458.1	AT4G25960.1	P-glycoprotein 2
A01	A01_009288219_009293237	Cab024459.1	AT4G25970.1	phosphatidylserine decarboxylase 3
A01	A01_009293340_009295330	Cab024460.1	AT4G25980.1	Peroxidase superfamily protein
A01	A01_009295606_009298169	Cab024461.1
A01	A01_009300010_009300920	Cab024462.1
A01	A01_009309221_009311354	Cab024463.1
A01	A01_009324040_009328296.001	BnaA01g15190D
A01	A01_009324040_009331977	Cab024464.1
A01	A01_009335897_009336260	Cab024465.1
A01	A01_009349141_009356289	Cab024467.1
A01	A01_009357212_009358610	Cab024468.1	AT4G26010.1	Peroxidase superfamily protein
A01	A01_009361481_009365810	Cab024469.1
A01	A01_009384063_009387032	Cab024470.1	AT4G26050.1	plant intracellular ras group-related LRR 8
A01	A01_009389792_009387538.001	BnaA01g15260D
A01	A01_009393719_009396442	Cab024471.3	AT4G26090.1	NB-ARC domain-containing disease resistance protein
A01	A01_009402059_009401149	BnaA01g15280D	AT5G57015.1	casein kinase I-like 12
A01	A01_009402216_009405548	Cab024472.1
A01	A01_009414052_009416760	Cab024473.1	AT4G26110.1	nucleosome assembly protein1;1
A01	A01_009416880_009417059	Cab024474.1
A01	A01_009419070_009421386	Cab024475.1	AT4G26120.1	Ankyrin repeat family protein / BTB/POZ domain-containing protein
A01	A01_009422432_009423250	Cab024476.1
A01	A01_009424008_009424862	Cab024477.2
A01	A01_009425283_009425699	Cab024478.1
A01	A01_009432638_009436841	Cab024479.1	AT4G26140.1	beta-galactosidase 12
A01	A01_009449500_009451623	Cab024481.1	AT4G26150.1	cytokinin-responsive gata factor 1
A01	A01_009451986_009453629	Cab024482.1	AT4G26160.1	atypical CYS HIS rich thioredoxin 1
A01	A01_009454069_009456026	Cab024483.1
A01	A01_009455678_009454069.001	BnaA01g15380D	AT4G26200.1	1-amino-cyclopropane-1-carboxylate synthase 7
A01	A01_009457880_009459263	Cab024484.1	AT4G26170.1
A01	A01_009459590_009461033	Cab024485.1	AT4G26180.1	Mitochondrial substrate carrier family protein
A01	A01_009483874_009485882	Cab024486.1	AT4G26200.1	1-amino-cyclopropane-1-carboxylate synthase 7
A01	A01_009499095_009500064	Cab024487.1	AT4G26230.1	Ribosomal protein L31e family protein
A01	A01_009500508_009501489	Cab024488.1
A01	A01_009503616_009504726	Cab024489.2	AT4G26220.1	S-adenosyl-L-methionine-dependent methyltransferases superfamily protein
A01	A01_009505287_009506898	Cab024490.2	AT4G26210.2	Mitochondrial ATP synthase subunit G protein
A01	A01_009509789_009512734	Cab024491.1	AT4G26270.1	phosphofructokinase 3
A01	A01_009516192_009516570	Cab024492.1
A01	A01_009518107_009519096	Cab024493.2	AT4G26280.1	P-loop containing nucleoside triphosphate hydrolases superfamily protein
A01	A01_009522218_009522945	Cab024494.1
A01	A01_009523133_009526845	Cab024495.1	AT4G26300.1	Arginyl-tRNA synthetase, class Ic
A01	A01_009528567_009528746	Cab024496.1
A01	A01_009530118_009530435	Cab024497.2
A01	A01_009533866_009536098	Cab024498.1
A01	A01_009537805_009539838	Cab024499.2	AT4G26370.1	antitermination NusB domain-containing protein
A01	A01_009540373_009541071	Cab024500.1	AT4G26400.1	RING/U-box superfamily protein
A01	A01_009541981_009544682	Cab024501.2	AT4G26410.1	Uncharacterised conserved protein UCP022280
A01	A01_009546370_009546630	Cab024502.1
A01	A01_009555639_009557942	Cab024503.1	AT4G26420.1	S-adenosyl-L-methionine-dependent methyltransferases superfamily protein
A01	A01_009557115_009556364.001	BnaA01g15550D	AT2G21620.1	Adenine nucleotide alpha hydrolases-like superfamily protein
A01	A01_009566696_009568631	Cab024505.1	AT4G26430.1	COP9 signalosome subunit 6B
A01	A01_009568892_009570732	Cab024506.1	AT4G26440.1	WRKY DNA-binding protein 34
A01	A01_009570732_009568892.001	BnaA01g15580D	AT5G16700.1	Glycosyl hydrolase superfamily protein
A01	A01_009577693_009580660	Cab024507.1	AT5G16700.1	Glycosyl hydrolase superfamily protein
A01	A01_009591595_009593167	Cab024508.1
A01	A01_009596665_009598341	Cab024509.1
A01	A01_009601601_009603839	Cab024510.1	AT4G26450.1
A01	A01_009604815_009606414	Cab024511.1	AT4G26455.1	WPP domain interacting protein 1
A01	A01_009622451_009624139	Cab024512.1	AT2G16430.2	purple acid phosphatase 10
A01	A01_009626850_009631038	Cab024513.2	AT4G26480.1	RNA-binding KH domain-containing protein
A01	A01_009634169_009635005	Cab024514.1	AT5G04950.1	nicotianamine synthase 1
A01	A01_009635724_009636536	Cab024515.1
A01	A01_009638195_009638976	Cab024516.1
A01	A01_009639777_009640789	BnaA01g15610D	AT4G26490.1	Late embryogenesis abundant (LEA) hydroxyproline-rich glycoprotein family
A01	A01_009641985_009643034	Cab024517.3	AT4G26500.1	chloroplast sulfur E
A01	A01_009644028_009647311	Cab024518.1	AT4G26510.2	uridine kinase-like 4
A01	A01_009648011_009649339	Cab024519.1	AT4G26530.2	Aldolase superfamily protein
A01	A01_009651613_009654464	Cab024520.1	AT4G26540.1	Leucine-rich repeat receptor-like protein kinase family protein
A01	A01_009654974_009654530	BnaA01g15660D
A01	A01_009659319_009659603	Cab024521.1
A01	A01_009668538_009670519	Cab024522.1	AT4G26550.1	Got1/Sft2-like vescicle transport protein family
A01	A01_009671899_009673596	Cab024523.1	AT4G26570.2	calcineurin B-like 3
A01	A01_009674295_009676102	Cab024524.1	AT4G26570.1	calcineurin B-like 3
A01	A01_009679932_009681468	Cab024525.1	AT4G26580.2	RING/U-box superfamily protein
A01	A01_009684525_009687387	Cab024526.1	AT4G26590.1	oligopeptide transporter 5
A01	A01_009690796_009694771	Cab024527.2	AT4G26600.1	S-adenosyl-L-methionine-dependent methyltransferases superfamily protein
A01	A01_009696712_009700435	Cab024528.1	AT4G26610.1	D6 protein kinase like 1
A01	A01_009703829_009707554	Cab024529.1	AT4G26630.2	DEK domain-containing chromatin associated protein
A01	A01_009710184_009712965	Cab024530.1	AT4G26640.2	WRKY family transcription factor family protein
A01	A01_009716443_009716646	Cab024531.1
A01	A01_009729246_009730642	Cab024532.1	AT4G26650.2	RNA-binding (RRM/RBD/RNP motifs) family protein
A01	A01_009733809_009734204	Cab024533.1	AT3G01310.2	Phosphoglycerate mutase-like family protein
A01	A01_009744344_009744639	Cab024534.1
A01	A01_009746509_009748363	Cab024535.1	AT4G26670.1	Mitochondrial import inner membrane translocase subunit Tim17/Tim22/Tim23 family protein
A01	A01_009756635_009759552	Cab024536.5	AT4G26690.1	PLC-like phosphodiesterase family protein
A01	A01_009770217_009774182	Cab024537.1	AT4G26700.2	fimbrin 1
A01	A01_009776054_009776937	Cab024539.1	AT3G27690.1	photosystem II light harvesting complex gene 2.3
A01	A01_009779505_009783494	Cab024540.1	AT5G55310.1	DNA topoisomerase 1 beta
A01	A01_009790413_009791994	Cab024541.1	AT4G26720.1	protein phosphatase X 1
A01	A01_009793355_009795911	Cab024542.1	AT4G26740.1	seed gene 1
A01	A01_009796442_009799031	Cab024543.1	AT4G26750.1	hydroxyproline-rich glycoprotein family protein
A01	A01_009799466_009801780	Cab024544.1	AT4G26760.1	microtubule-associated protein 65-2
A01	A01_009802945_009804904	Cab024545.1	AT4G26770.1	Phosphatidate cytidylyltransferase family protein
A01	A01_009805201_009807264	Cab024546.2	AT4G26780.1	Co-chaperone GrpE family protein
A01	A01_009809826_009811730	Cab024547.1	AT4G26790.2	GDSL-like Lipase/Acylhydrolase superfamily protein
A01	A01_009817973_009819481	Cab024548.1	AT4G26800.1	Pentatricopeptide repeat (PPR) superfamily protein
A01	A01_009822722_009823122	Cab024549.1	AT4G26810.2	SWIB/MDM2 domain superfamily protein
A01	A01_009823641_009825128	Cab024550.1
A01	A01_009825952_009828483	Cab024551.1
A01	A01_009829094_009830997	Cab024552.1	AT4G26850.1	mannose-1-phosphate guanylyltransferase (GDP)s;GDP-galactose:mannose-1-phosphate guanylyltransferase
A01	A01_009842666_009845909	Cab024553.1
A01	A01_009842667_009843670	Cab047729.1
A01	A01_009843727_009845089	Cab047730.1
A01	A01_009847853_009849401	Cab024554.1	AT4G26860.1	Predicted pyridoxal phosphate-dependent enzyme, YBL036C type
A01	A01_009850035_009850277	Cab024555.1	AT4G26880.1	Stigma-specific Stig1 family protein
A01	A01_009850507_009850035.001	BnaA01g15980D	AT4G26890.1	mitogen-activated protein kinase kinase kinase 16
A01	A01_009850507_009850035.002	BnaA01g15990D
A01	A01_009855136_009856512	Cab024556.1	AT4G26890.1	mitogen-activated protein kinase kinase kinase 16
A01	A01_009868895_009872101	Cab024557.1
A01	A01_009875163_009875799	Cab024558.1	AT4G26900.1	HIS HF
A01	A01_009875917_009879917	Cab024559.1	AT4G26900.1	HIS HF
A01	A01_009882470_009887133	Cab024560.1	AT5G62370.1	Tetratricopeptide repeat (TPR)-like superfamily protein
A01	A01_009883077_009882454	BnaA01g16020D
A01	A01_009889917_009891988	Cab024561.1	AT4G26965.2	NADH:ubiquinone oxidoreductase, 17.2kDa subunit
A01	A01_009892320_009895175	Cab024562.1	AT4G26990.1
A01	A01_009895553_009898654	Cab024563.1	AT4G27000.1	RNA-binding (RRM/RBD/RNP motifs) family protein
A01	A01_009899616_009910582	Cab024564.2	AT4G27010.1
A01	A01_009916748_009920521	Cab024565.2	AT4G27060.1	ARM repeat superfamily protein
A01	A01_009920791_009921320	Cab024566.1
A01	A01_009921693_009922824	Cab024567.1	AT4G27090.1	Ribosomal protein L14
A01	A01_009923686_009926385	Cab024568.1	AT4G27100.2	Ypt/Rab-GAP domain of gyp1p superfamily protein
A01	A01_009927194_009930038	Cab024569.1	AT4G27110.1	COBRA-like protein 11 precursor
A01	A01_009931558_009933561	Cab024570.1	AT4G27120.2
A01	A01_009933931_009935583	Cab024571.1	AT4G27130.1	Translation initiation factor SUI1 family protein
A01	A01_009936148_009936848	Cab024572.1
A01	A01_009946852_009947394	Cab024573.1
A01	A01_009952328_009952867	Cab024574.1
A01	A01_009957883_009956688	BnaA01g16210D
A01	A01_009961899_009962447	Cab024575.1
A01	A01_009970418_009971882	Cab024576.1
A01	A01_009974999_009975976	Cab024577.1
A01	A01_009979656_009983313	Cab024578.2	AT4G27180.1	kinesin 2
A01	A01_009983655_009980570.001	BnaA01g16250D	AT3G51110.1	Tetratricopeptide repeat (TPR)-like superfamily protein
A01	A01_009985459_009985686	Cab024579.1
A01	A01_009994311_010017420	Cab024580.2	AT4G27190.1	NB-ARC domain-containing disease resistance protein
A01	A01_010017158_010016184	BnaA01g16270D	AT4G27230.2	histone H2A 2
A01	A01_010021181_010023544	Cab024581.1	AT4G27240.1	zinc finger (C2H2 type) family protein
A01	A01_010045132_010042270	Cab044975.1	AT4G27260.1	Auxin-responsive GH3 family protein
A01	A01_010056313_010054302	Cab044974.1	AT4G27270.1	Quinone reductase family protein
A01	A01_010059663_010059343	Cab044973.1
A01	A01_010064203_010061176	Cab044972.3	AT4G27290.1	S-locus lectin protein kinase family protein
A01	A01_010072409_010071562	BnaA01g16340D	AT4G27300.1	S-locus lectin protein kinase family protein
A01	A01_010077646_010076053	Cab044971.1
A01	A01_010082376_010080788	Cab044970.1	AT4G27320.1	Adenine nucleotide alpha hydrolases-like superfamily protein
A01	A01_010084843_010083676	Cab044969.1
A01	A01_010092556_010089675	Cab044968.1	AT4G27340.1	Met-10+ like family protein
A01	A01_010095170_010093248	Cab044967.1	AT4G27350.1	Protein of unknown function (DUF1223)
A01	A01_010098422_010097657	Cab044966.1	AT4G27360.1	Dynein light chain type 1 family protein
A01	A01_010110053_010099171	Cab044965.1	AT4G27370.1	P-loop containing nucleoside triphosphate hydrolases superfamily protein
A01	A01_010110053_010108218	Cab045069.1	AT4G27370.1	P-loop containing nucleoside triphosphate hydrolases superfamily protein
A01	A01_010110504_010111354	BnaA01g16390D
A01	A01_010113472_010111472	Cab044964.2	AT4G27410.2	NAC (No Apical Meristem) domain transcriptional regulator superfamily protein
A01	A01_010120600_010118118	Cab044963.1	AT4G27420.1	ABC-2 type transporter family protein
A01	A01_010133901_010133309	Cab044962.1
A01	A01_010136030_010135547	Cab044961.1
A01	A01_010147554_010143514	Cab044960.1	AT4G27430.2	COP1-interacting protein 7
A01	A01_010149943_010148362	Cab044959.1	AT4G27435.1	Protein of unknown function (DUF1218)
A01	A01_010152304_010150516	Cab044958.1	AT4G27440.2	protochlorophyllide oxidoreductase B
A01	A01_010154180_010152965	Cab044957.1	AT4G27450.1	Aluminium induced protein with YGL and LRDR motifs
A01	A01_010171534_010170879	Cab044956.1
A01	A01_010178512_010175426	Cab044955.1	AT4G27460.1	Cystathionine beta-synthase (CBS) family protein
A01	A01_010189607_010178946	Cab044954.1	AT4G27480.2	Core-2/I-branching beta-1,6-N-acetylglucosaminyltransferase family protein
A01	A01_010200653_010202310.001	BnaA01g16500D	AT3G01310.2	Phosphoglycerate mutase-like family protein
A01	A01_010202140_010199903	Cab044953.1	AT4G27490.1	3'-5'-exoribonuclease family protein
A01	A01_010208405_010203944	Cab044952.1	AT4G27510.1
A01	A01_010212900_010211828	Cab044951.1
A01	A01_010220341_010219113	Cab044950.1	AT4G27540.1	prenylated RAB acceptor 1.H
A01	A01_010223373_010221713	Cab044949.1	AT4G27580.1
A01	A01_010227670_010223969	Cab044948.1	AT4G27585.1	SPFH/Band 7/PHB domain-containing membrane-associated protein family
A01	A01_010230107_010229454	Cab044947.1
A01	A01_010232738_010232199	Cab044946.1	AT4G27590.1	Heavy metal transport/detoxification superfamily protein
A01	A01_010236909_010234968	Cab044945.1	AT4G27600.1	pfkB-like carbohydrate kinase family protein
A01	A01_010239424_010237934	Cab044944.1	AT4G27610.3
A01	A01_010241852_010241613	Cab044943.1
A01	A01_010246516_010245445	Cab044942.2
A01	A01_010258431_010256900	Cab044941.1	AT1G77405.1	Pentatricopeptide repeat (PPR) superfamily protein
A01	A01_010260521_010259182	Cab044940.1	AT4G27620.2
A01	A01_010266413_010261872	Cab044939.1	AT4G27630.2	GPCR-type G protein 2
A01	A01_010272141_010266655	Cab044938.1	AT4G27640.1	ARM repeat superfamily protein
A01	A01_010276566_010273045	Cab044937.1	AT4G27650.1	Eukaryotic release factor 1 (eRF1) family protein
A01	A01_010280033_010278314	Cab044936.1
A01	A01_010284369_010283874	Cab044935.1
A01	A01_010286224_010285268	Cab044934.3
A01	A01_010290060_010287909	Cab044933.1	AT1G54520.1
A01	A01_010290816_010290437	Cab044932.1	AT3G04840.1	Ribosomal protein S3Ae
A01	A01_010297951_010297340	Cab044931.1
A01	A01_010310318_010306173	Cab044930.1
A01	A01_010322310_010321205	Cab044929.1	AT4G27660.1
A01	A01_010333348_010333112	Cab044928.1
A01	A01_010335006_010333415	Cab044927.1
A01	A01_010343607_010342276	Cab044926.1
A01	A01_010352740_010352199	Cab044925.1
A01	A01_010355974_010354576	Cab044924.1
[truncated: 114,100 more rows]
