# Supplementary material for: Validation of an updated Associative Transcriptomics platform for the polyploid crop species Brassica napus by dissection of the genetic architecture of erucic acid and tocopherol isoform variation in seeds
Source: Plant J. 2017 Dec 2;93(1):181–92. doi: 10.1111/tpj.13767 (PMC5767744; doi:10.1111/tpj.13767)
Supplement: Supplementary file 6 — Appendix S3. Seed fatty‐acid composition of the RIPR diversity panel. [file TPJ-93-181-s006.xlsx]

## Sheet: fatty acids
York accession_id	Cultivar name	Myristic acid	Palmitic acid	Stearic acid	Arachidic acid	Oleic acid	Eicosenoic acid	Erucic acid	Linoleic acid	Gamma-linolenic acid	PUFA (linoleic + linolenic)
a-0000001	Alesi	0	5.23077	2.32308	0	65.9538	1.17692	0.238462	18.2308	6.56154	24.7923
a-0000002	Remy	0	4.825	1.95	0	63.975	1.225	0.15	19.125	8.45	27.575
a-0000003	Robust	0	5.56	1.9	0	62.68	1.36	0.06	19.18	8.78	27.96
a-0000004	Alaska	0.26	4.94	1.4	0	56.56	1.26	0.24	23.58	11.46	35.04
a-0000005	Pirola	0.0166667	4.9	2.275	0	61.875	1.275	0.0666667	20.225	9.075	29.3
a-0000007	Milena	0.06	5.44	1.6	0	57.86	1.46	0.2	24.24	8.76	33
a-0000008	Allure	0	4.42	1.92	0	64.58	1.38	0.42	19.72	7.18	26.9
a-0000009	Agalon	0	4.35333	1.59333	0.0866667	65.6533	1.37333	0.133333	20.12	6.52	26.64
a-0000011	Picasso	0	4.36	1.8	0	66.92	1.36	0.26	17.98	7.1	25.08
a-0000012	Lord	0	5.45	1.625	0	58.875	1.1	0.25	21.35	11.1	32.45
a-0000014	Rodeo	0.0428571	4.9	1.66429	0.05	66.9857	1.3	0.135714	18.1643	6.51429	24.6786
a-0000015	Rapid	0	5.14	1.72	0.12	59.48	1.16	0.22	24.16	7.68	31.84
a-0000016	Boston	0	4.54	1.78	0.14	65.44	1.64	0.58	17.34	8.26	25.6
a-0000017	Escort	0	5.3	1.625	0	60.325	1.525	0.3	20.9	9.525	30.425
a-0000018	Montego	0	4.675	1.825	0.175	61.575	1.3	0.225	22.35	7.575	29.925
a-0000020	Pacific	0	5.23333	1.56667	0	58.6333	1.33333	0.4	22.2	10.3667	32.5667
a-0000021	Savannah	0	4.7	1.6	0	60.7	1.2	0	21.8	10	31.8
a-0000022	Missouri	0	4.6	1.63333	0	66.9	1.4	0.366667	18.1	6.9	25
a-0000023	Manitoba	0	4.63333	1.63333	0	65.7333	1.3	0	18.9	7.5	26.4
a-0000024	Ladoga	0	4.66	1.62	0	66.48	1.54	0.22	18.46	6.7	25.16
a-0000025	Atlantic	0	4.6	1.83333	0	66.5333	1.33333	0	18.0667	7.46667	25.5333
a-0000026	Cooper	0	5.18	1.68	0	59.64	1.4	0.26	22.88	8.76	31.64
a-0000027	Licapo	0	4.7	1.7	0.4	57.85	1.4	0	23.2	10.45	33.65
a-0000028	Capitol	0	4.24	1.36	0	62.92	1.3	0.2	20.48	9.4	29.88
a-0000029	Idol	0	5.12	1.74	0	62.68	1.36	0.34	19.86	8.66	28.52
a-0000030	Vivol	0	4.6	1.35	0	58.2	1.35	0.25	24.1	10.05	34.15
a-0000031	BRISTOL	0	5.48	1.64	0	61.86	1.26	0.2	20.96	8.24	29.2
a-0000032	Lirajet	0	4.8	1.925	0	68.575	1.3	0.25	15.575	7.425	23
a-0000033	Lisabeth	0	4.9	1.775	0.175	63.85	1.3	0.175	19.225	8.25	27.475
a-0000034	Lipid	0	5.08	1.72	0.16	58.54	1.36	0.38	22.84	9.54	32.38
a-0000035	Lipton	0	4.4	2.4	0	68.9667	1.26667	0.166667	15.7333	6.8	22.5333
a-0000036	Lisek	0	4.96	1.94	0	63.66	1.24	0.2	19.72	8.18	27.9
a-0000037	Contact	0	3.6	0.74	0	14.58	8.9	47.76	15.64	8.34	23.98
a-0000038	Lion	0	5.62	1.6	0	59.5	1.34	0.16	22.72	8.96	31.68
a-0000039	OASE	0	5.125	1.975	0	63	1.375	0.35	19.85	7.975	27.825
a-0000040	Apex	0	5.3	1.98	0.14	66.66	1.4	0.24	16.44	7.56	24
a-0000042	Magnum	0.3	4.2	3.2	0	69	1.1	0	15.7	6.3	22
a-0000044	Laser	0	5.04	1.62	0.16	60.32	1.24	0	22.34	8.98	31.32
a-0000045	Fortis	0	5.26	2.02	0.14	63.46	1.32	0.34	19.6	7.4	27
a-0000046	Smart	0	4.74	1.92	0	67.72	1.48	0.54	17.06	6.46	23.52
a-0000047	Roxet	0.04	5.14	1.64	0	61.94	1.36	0.32	19.58	9.56	29.14
a-0000048	NK Bravour	0.566667	5.66667	1.93333	0	62.1667	1.3	0.366667	19.4	8.43333	27.8333
a-0000049	NK Fair	0	5.35	1.65	0.15	63.725	1.175	0.075	19.55	8.15	27.7
a-0000050	Aviso	0.02	5.94	1.34	0	55.7	1.24	0.26	24.16	11.02	35.18
a-0000051	Sansibar	0.075	5.6	1.575	0.15	58.2	1.275	0.3	23.475	9.125	32.6
a-0000052	SWGospel	0	5.22	2	0.14	62.82	1.42	0.18	18.98	8.8	27.78
a-0000053	Verona	0	5.4	1.525	0	59.725	1.2	0.175	21.775	10	31.775
a-0000054	Tenor	0	4.94	1.54	0	62.42	1.34	0.14	21.26	8.2	29.46
a-0000055	Expert	0	5.66667	1.63333	0	60.7333	1.2	0.333333	21.9333	8.2	30.1333
a-0000056	Musette	0	4.88	1.94	0	65.7	1.24	0	17.88	8.02	25.9
a-0000057	Kvintett	0	5.6	1.48	0	63.36	1.28	0.14	19.12	8.86	27.98
a-0000058	Falstaff	0	4.675	1.45	0	63.8	1.225	0	18.925	9.65	28.575
a-0000059	SW Sinatra	0.025	5.1	1.9	0	62.425	1.4	0.075	20.525	8.125	28.65
a-0000060	Viking	0	4.64	1.84	0	62.32	1.12	0	22.04	7.82	29.86
a-0000061	Aragon	0	4.2	1.6	0	65.46	1.14	0.1	19.46	7.86	27.32
a-0000062	Aurum	0.35	5.525	1.525	0	60.075	1.225	0	21.325	9.8	31.125
a-0000065	Rasmus	0	4.7	2.54	0.18	65.86	1.36	0.34	17.7	6.96	24.66
a-0000066	Gefion	0	4.9	1.8	0	66.06	1.14	0.14	18.14	7.7	25.84
a-0000067	Nugget	0	5.36	1.56	0.14	58.52	1.26	0.42	22.9	9.58	32.48
a-0000068	Zephir	0	4.42	1.64	0	63.8	1.3	0.62	18.4	9.62	28.02
a-0000069	SLM 0413	0	5.04	2.08	0.14	64.02	1.18	0.16	19.98	7.12	27.1
a-0000070	SLM 0512	0	4.375	1.55	0	65.275	1.45	0	18.7	8.55	27.25
a-0000071	LSF 0519	0	4.12	1.98	0	66.24	1.3	0.18	18.16	7.82	25.98
a-0000072	Beluga	0	4.9	1.62	0.14	60.6	1.3	0.16	21.08	9.8	30.88
a-0000073	Amor	0	4.625	2.025	0.175	65.45	1.25	0.05	18.225	7.9	26.125
a-0000074	Ascona	0	4.26	1.58	0.14	28.9	17.14	22.9	15.86	9.22	25.08
a-0000075	Campari	0	4.96	1.74	0	62.02	1.2	0	21.66	8.18	29.84
a-0000076	Caramba	0.35	5.15	1.85	0	64.3	1.425	0.175	18.35	8.125	26.475
a-0000077	Duell	0	5.26	1.6	0	62.66	1.28	0.08	20.3	8.64	28.94
a-0000078	Express 617	0.3	5.38	2	0.16	64.84	1.4	0.12	17.82	7.64	25.46
a-0000079	Jessica	0	5.08	1.88	0	62.1	1.26	0.38	21.26	7.92	29.18
a-0000080	Orlando	0	5.95	1.65	0	59.425	1.2	0	23.225	8.225	31.45
a-0000081	Pollen	0	5.04	1.5	0	63.3	1.26	0.24	21.72	6.78	28.5
a-0000082	Prince	0.075	5.375	1.9	0.15	57.85	1.2	0.3	23.2	9.625	32.825
a-0000083	Wotan	0.1	5.05	2.25	0.2	65.925	1.15	0.15	17.075	7.825	24.9
a-0000084	NK Nemax	0	5.06	2.04	0.14	64.68	1.28	0.48	18.22	7.94	26.16
a-0000085	NK Passion	0	4.94	1.82	0	62.24	1.18	0.08	21.54	8.02	29.56
a-0000089	AMBER X COMMANCHE DH LINE	0	5.06	1.6	0.16	58.64	1.54	1.38	21.26	10.06	31.32
a-0000090	APEX-93_5 X GINYOU_3 DH LINE	0	5.24	1.88	0.14	62.04	1.64	0.12	20.3	8.16	28.46
a-0000093	CANBERRA x COURAGE DH LINE	0	4.7	1.72	0	65.58	1.26	0.12	18.78	7.68	26.46
a-0000096	HANSEN X GASPARD DH LINE	0	4.15	1.4	0	27.775	18.875	24.6	16.6	6.3	22.9
a-0000097	MADRIGAL x RECITAL DH LINE	0.06	4.98	1.94	0	63.08	1.24	0.06	19.8	8.44	28.24
a-0000098	RAFAL DH1	0.3	5.325	1.575	0.15	59.725	1.325	0.25	21.7	9.4	31.1
a-0000099	TAPIDOR DH	0.45	4.925	2.375	0	63.95	1.225	0	19.075	7.675	26.75
a-0000101	EUROL	0	5	1.575	0	60.45	1.15	0.075	21.25	10.2	31.45
a-0000102	Lesira	0	3.75	1.25	0	18.35	9.1	41.65	15.15	9.9	25.05
a-0000105	LICROWN X EXPRESS DH LINE	0	4.8	1.34	0.1	62.28	1.22	0.22	20.82	8.92	29.74
a-0000106	SHANNON x WINNER DH LINE	0	4.65	1.85	0	64.6	1.45	0	18.825	8.425	27.25
a-0000107	JANETZKIS SCHLESISCHER	0.0666667	4.2	0.966667	0	18.4333	9.76667	40.9333	16.8667	8.36667	25.2333
a-0000108	LEMBKES MALCHOWER (LENORA)	0	3.875	0.9	0	14.725	7.25	47.8	15.2	9.475	24.675
a-0000109	NORIN	0	3	1.025	0	15.55	7.375	49.975	14.875	7.525	22.4
a-0000110	OLIMPIADE	0	3.62	1.06	0	15.24	8.18	47.12	15.06	9	24.06
a-0000112	Mansholt	0	3.76	1.14	0	18.18	10.26	43.32	15.52	7.24	22.76
a-0000113	Samourai	0	5.15	2.3	0	62.1	1.45	0.35	20.85	7.15	28
a-0000114	Sollux	0	3.6	0.675	0	14.675	9.125	47.725	15.225	8.5	23.725
a-0000115	Akela	0	5.23333	1.83333	0	60.0667	1.13333	0.733333	22.3667	8.2	30.5667
a-0000116	Erox	0.075	5.55	1.875	0	60.15	1.225	0	20.825	10.05	30.875
a-0000117	Maplus	0.02	4.1	0.7	0.12	11.98	6.8	49.66	15.9	10.06	25.96
a-0000118	Askari	0.04	3.02	1.02	0	16.38	7.7	48.12	14.42	8.56	22.98
a-0000121	JetNeuf	0.125	5.875	1.55	0	55.225	1.175	0.175	23.675	12	35.675
a-0000122	Cobra	0	4.92	1.3	0	60.02	1.48	0.32	20.82	10.86	31.68
a-0000123	Falcon	0	5.36	1.48	0	61	1.38	0.32	21.62	8.64	30.26
a-0000124	Mohican	0.05	5.225	1.55	0	62.975	1.425	0.275	19.625	8.825	28.45
a-0000125	Flip	0.25	4.825	3.275	0.2	67.725	1.225	0.075	16.2	5.8	22
a-0000126	Zenith	0	5.775	1.9	0	60.6	1.175	0	20.4	9.925	30.325
a-0000127	Phil	0.04	4.96	1.94	0.12	62	1.16	0.1	21.68	7.74	29.42
a-0000128	Leopard	0	5.14	1.84	0	64.1	1.22	0.28	18.3	8.78	27.08
a-0000129	RESYN-H048	0	3.82	1.04	0.16	18.68	9.18	45.36	13.52	7.68	21.2
a-0000130	Resyn-Gš S4	0	3.63333	0.733333	0	13.3	7.53333	48.3	13.9333	11.8667	25.8
a-0000131	Resyn-Gš H226	0	3.73333	1.56667	0	24.3	8	41.0667	14.5333	5.83333	20.3667
a-0000133	Baltia	0	3.175	0.975	0	17.675	9.15	47.325	14.1	7.075	21.175
a-0000135	Brink	0	5.38	1.64	0	58.5	1.32	0.46	22.26	10.14	32.4
a-0000136	Ceres	0	5.25	1.35	0	59.125	1.175	0.375	23.525	9.025	32.55
a-0000137	Coriander	0	4.44	2.08	0	66.4	1.2	0	18.36	7.18	25.54
a-0000138	Diamant	0	4.1	1.15	0	17.55	9.725	44.125	14.875	7.875	22.75
a-0000139	Dippes	0	3.6	0.825	0	13.65	5.575	51.325	13.9	10.4	24.3
a-0000140	Doral	0	4.875	1.825	0.175	63.025	1.15	0.125	20.8	7.925	28.725
a-0000141	Edita	0	4.5	1.875	0	64.225	1.475	1.325	18.125	8.3	26.425
a-0000143	Gross-Luesewitzer	0	3.66667	1.13333	0	17.8667	8.7	44.3333	15.9667	7.66667	23.6333
a-0000144	GŸlzower …lquell	0	3.62	1.14	0.18	16.12	8.6	47.58	14.06	8.06	22.12
a-0000145	Hokkai 3-Go	0	3.725	1.125	0	17.9	10.275	40.95	15.025	10.425	25.45
a-0000146	Janpol	0	4.85	1.6	0	62.475	1.1	0.15	19.7	10	29.7
a-0000147	Jantar	0	4.95	1.6	0.15	60.8	1.175	0.125	21.05	9.925	30.975
a-0000148	Jupiter	0	5.22	1.62	0	64.64	1.3	0.08	18.02	8.92	26.94
a-0000149	Krapphauser	0	3.75	1.225	0.2	16.7	9.2	45.725	13.475	9.05	22.525
a-0000151	Librador	0	4.32	1.8	0.14	64.98	1.32	0	19.54	7.62	27.16
a-0000152	Libritta	0.04	4.44	2	0	60.22	1.14	0.06	24.06	7.9	31.96
a-0000153	Liglory	0	4.22	2.32	0	63.28	1.3	0	21.4	7.26	28.66
a-0000154	Liporta	0	5.22	1.62	0	61.24	1.28	0.14	20.68	9.54	30.22
a-0000155	Lirafit	0	5.63333	1.6	0	58.9	1.16667	0.133333	22.3333	10.2	32.5333
a-0000156	Lirakotta	0	5.3	1.6	0	59.15	1.325	0	20.825	11.575	32.4
a-0000157	Madora	0	4.8	1.55	0	64.775	1.225	0	18.85	8.55	27.4
a-0000160	Matador	0	3.94	0.96	0	14.16	7.62	47.56	16.32	8.82	25.14
a-0000161	Mestnij	0	4.2	1.25	0	22.475	15.425	30.2	18.25	7.875	26.125
a-0000162	Moldavia	0	3.33333	1.26667	0	14.4333	6.96667	48.8333	14.9	9.3	24.2
a-0000163	Mytnickij	0	4.14	1.22	0	20.6	9.6	40.76	15.24	7.94	23.18
a-0000164	Nemertschanskij 1	0	3.68	0.84	0.14	14.62	7.82	48.9	14.12	9.24	23.36
a-0000165	Norde	0	3.8	0.975	0	14.475	7.8	49.475	13.85	8.95	22.8
a-0000166	Panter	0	3.44	1.14	0	18.16	9.54	48.42	11.82	6.82	18.64
a-0000168	Ramses	0	3.75	1.05	0	16.075	8.2	46.125	15.025	9.225	24.25
a-0000169	Sarepta	0	3.4	1.225	0	22.2	11.175	38.5	15.2	7.7	22.9
a-0000170	Skrzeszowicki	0	3.84	0.9	0.16	15.64	7.78	47.58	13.74	9.66	23.4
a-0000171	Skziverskij	0.04	3.88	1.04	0.14	15.8	12.1	40.14	15.82	10.52	26.34
a-0000172	Slovenska Krajova	0	3.66667	0.933333	0.266667	16.8333	8.96667	47.3667	12.8	8.53333	21.3333
a-0000173	Sobotkowski	0	3.7	0.975	0	14.95	6.65	48.425	15.325	9.175	24.5
a-0000174	Sonnengold	0	3.36	0.76	0.14	13.94	7.24	50.84	14.62	8.44	23.06
a-0000175	Start	0	4.75	1.7	0.15	61.4	1.15	0	21.375	9.425	30.8
a-0000176	Trebicska	0	3.56667	0.966667	0	19.3	8.8	44.3667	14.1	8.23333	22.3333
a-0000178	Vinnickij 15/59	0	4	0.975	0	16.4	8.55	46.4	15.7	7.175	22.875
a-0000179	Wolynski	0	3.74	0.82	0	10.34	5.38	50.86	15.24	12.7	27.94
a-0000180	V8	0	3.6	1	0	14.4	7	50.8	13.7	8.8	22.5
a-0000183	K26-96	0	3.575	0.825	0	13.95	6.3	52.15	12.725	9.825	22.55
a-0000184	R53	0	3.8	2.5	0.3	40.3333	15.5667	16.2333	16.0667	5.13333	21.2
a-0000185	CANARD	0	3.68889	0.888889	0.1	22.2111	8.91111	38.4333	17.0556	8.2	25.2556
a-0000186	MOANA, MOANA RAPE	0	3.78	1.58	0.2	19.08	9.68	41.66	14.54	8.74	23.28
a-0000187	WINFRED	0	4.625	1.475	0.175	20.65	14	32.925	16.8	9.05	25.85
a-0000188	EMERALD	0	4.06	1.1	0	17.84	8.96	42.38	16.44	8.74	25.18
a-0000189	FORA	0	3.5	1.23333	0	23.6333	9.33333	40.1667	13.5667	7.8	21.3667
a-0000190	Aphid Resistant Rape	0	3.9	1	0	19.1667	6.73333	42.6	15.5667	10.3333	25.9
a-0000191	Binera	0	5.075	1.975	0	63.075	1.25	0.3	19.025	8.975	28
a-0000193	Dwarf Essex	0	3.53333	0.833333	0	12.3	6.63333	48.3333	17.9333	9.8	27.7333
a-0000194	English Giant	0	3.725	0.75	0	13.6	8.15	47.9	16.075	9.275	25.35
a-0000195	LiragrŸn	0.1	5.2	1.7	0.12	62.28	1.22	0.2	21.72	7.18	28.9
a-0000197	Nunsdale	0	4.15	1.025	0	19.225	11	41.575	14.075	8.375	22.45
a-0000199	Parapluie	0	3.33333	0.833333	0.233333	18.5333	8.53333	43.2333	15.9667	8.63333	24.6
a-0000200	Samo	0	3.4	0.9	0	15.3	6.55	50.85	15.3	7.1	22.4
a-0000201	Silona	0	3.65	1.15	0	16	7.05	48.7	15.25	7.35	22.6
a-0000202	Chuosenshu	0	4.86	1.2	0	22.02	13.34	31.92	17.06	9.1	26.16
a-0000203	Taisetsu	0	3.45	1.025	0.2	19.15	7.35	42.75	17.05	8.375	25.425
a-0000204	Q100	0	4.3	1.1	0	19.2333	8.93333	42.9667	15.9667	6.8	22.7667
a-0000206	BRAUNER SCHNITTKOHL	0	3.6	1.03333	0	16.0667	8.26667	46.7333	15.9	8.03333	23.9333
a-0000207	CHEMBERE DZAGUMHANA	0.05	5.3	1.65	0.2	62.1	1.35	0	19.525	9.425	28.95
a-0000208	COUVE NABICA	0.075	4.15	1	0	15.6	8.35	43.275	15.7	11.15	26.85
a-0000209	RAGGED JACK	0	3.5	1.7	0	20.3	9.6	42.9667	14.1	6.76667	20.8667
a-0000210	RED RUSSIAN	0	3.2	1.8	0	26.9	10.8	38.9	11.5	6.1	17.6
a-0000211	SIBERISCHE BOERENKOOL	0	3.23333	1.33333	0	23.5667	11.4	37.1333	14.4333	8.33333	22.7667
a-0000212	SLAPSKA, SLAPY	0	3.45	0.775	0	12.925	5.575	52.6	14.5	9.075	23.575
a-0000213	ABUKUMA NATANE	0	4.2	0.866667	0.266667	11.2	5.96667	50.5	14.2333	12	26.2333
a-0000214	PI271452	0	3.8	1.2	0.225	12.9	8.55	44.525	17.075	11.1	28.175
a-0000216	E94197	0	5.05	1.525	0	60.825	1.375	0.125	23.15	7.825	30.975
a-0000217	EVVIN	0	4.08	1.9	0	64.2	1.3	0	20.08	8.12	28.2
a-0000218	GROENE GRONINGER SNIJMOES	0.05	5.1	1.8	0	59.025	1.225	0.35	23.75	8.5	32.25
a-0000219	GR†NER SCHNITTKOHL	0.05	4.5	1.8	0	66.75	1.25	0.175	18.7	6.575	25.275
a-0000221	RAPID CYCLING RAPE (CrGC5)	0	3.75	1.95	0	65.85	1.5	0	20.75	5.9	26.65
a-0000222	RUSSIAN KALE	0	3.55	1.55	0	26.45	9.05	37.75	13.8	6.75	20.55
a-0000224	WILD ACCESSION	0	3.33333	1.53333	0	19.6	9.1	41.4667	17.2333	7.06667	24.3
a-0000226	SWU Chinese 1	0	3.64	1	0	14.24	8.26	44.26	14.56	13.4	27.96
a-0000227	SWU Chinese 2	0	4.48	1.8	0	59.6	1.24	0.4	22.16	10.36	32.52
a-0000228	SWU Chinese 3	0	4.74	1.84	0	54.48	1.26	0.32	25.78	11.42	37.2
a-0000229	SWU Chinese 5	0	4.48	1.3	0.14	58.42	1.46	0.26	19.3	14.42	33.72
a-0000232	SWU Chinese 8	0	4.46	2.1	0	68.88	1.1	0.08	15.02	8.34	23.36
a-0000233	SWU Chinese 9	0	3.42	0.82	0.14	14.08	7.56	48.3	13.68	11.42	25.1
a-0000234	Zhouyou	0	2.825	1.175	0	19.775	9.45	41.45	14.475	10.25	24.725
a-0000235	Drakkar	0	4	2.2	0.175	71.625	1.35	0.425	13.45	6.425	19.875
a-0000236	STELLAR DH	0	4.93333	2.36667	0	63.6	1.56667	0.2	21.8667	5.06667	26.9333
a-0000237	WESTAR DH	0	4.28	2	0	67.66	1.48	0.1	17.76	6.36	24.12
a-0000238	YUDAL	0	2.475	0.875	0	17.65	6.475	46	15.1	10.7	25.8
a-0000241	COMET	0	5.14	1.34	0	53.02	1.38	0.52	27.16	11.2	38.36
a-0000242	CRESOR	0	4.84	1.62	0.12	60.5	1.48	0.22	21.3	9.58	30.88
a-0000247	INDUSTRY	0	2.95	2.35	0	23.55	10.65	40.375	12.875	6.2	19.075
a-0000248	KARAT	0	4.26667	1.63333	0	61.5333	1.43333	0.0666667	20.3	10.4667	30.7667
a-0000249	MARINKA	0	4.875	1.8	0	59.575	1.2	0	23.8	8.525	32.325
a-0000250	NIKLAS	0	4.84	2.2	0.14	52.42	1.24	0.42	25.28	13.34	38.62
a-0000251	TARGET	0	3.275	1.35	0	26.75	12.25	36.025	13.775	6.15	19.925
a-0000253	KAROO-057DH	0.14	5.2	2.14	0	56.24	1.28	0.42	24.68	9.5	34.18
a-0000254	MONTY-028DH	0.075	5.975	1.675	0	52.35	1.3	0.1	27.95	10.375	38.325
a-0000255	N01D-1330	0	4.4	1.88	0	66.3	1.52	0.06	17.32	7.94	25.26
a-0000256	N02D-1952	0.25	4.8	1.55	0	59.15	1.2	0	20.8	12.05	32.85
a-0000257	SURPASS400-024DH	0	4.5	1.98	0.1	63.84	1.24	0.08	20.96	7.26	28.22
a-0000258	CUBS ROOT	0	3.96	1.02	0	12.66	6.8	47.58	15.3	11.88	27.18
a-0000259	DUX	0	4.375	1.65	0	63.1	1.475	0	21.15	8	29.15
a-0000260	ERGLU	0	4.1	2.18	0	69.8	1.26	0.22	16.44	5.66	22.1
a-0000261	HELIOS	0	4.68	1.9	0	59.84	1.14	0.14	23.16	8.86	32.02
a-0000262	KROKO	0	4.8	1.3	0.266667	15.6667	8.1	40.9	20.6333	7.4	28.0333
a-0000264	LINETTA	0	4.4	1.72	0	65.72	1.3	0.42	17.52	8.78	26.3
a-0000265	MAZOWIECKI	0	4.6	1.34	0	19.26	11.24	34.36	17.66	11.2	28.86
a-0000266	TANTAL	0	3.83333	1.1	0	13.8	8.6	45.5667	16.5667	9.66667	26.2333
a-0000267	WEIHENSTEPHANER	0	3.68	1.8	0.2	26.82	12.38	32.86	15.2	6.48	21.68
a-0000268	Liho	0	3.1	1.2	0	24.7	10.1	39.1	13.9	7.3	21.2
a-0000269	Alku	0	4.125	1.875	0.2	37.775	13.375	17.3	16.925	8.35	25.275
a-0000270	Bronowski	0	3.1	1.6	0	29.72	19.12	28.18	12	6	18
a-0000271	Ceska Krajova	0.075	3.45	1.425	0.275	20.375	12.7	38.975	14.5	7.625	22.125
a-0000272	Duplo	0	4.7	1.78	0.14	63.4	1.32	0	20.04	8.26	28.3
a-0000273	Janetzkis Sommerraps	0	3.8	1.43333	0	16.0667	8.1	44.4333	16.5333	8.83333	25.3667
a-0000274	Line	0	4.975	1.85	0	62.95	1.35	0.25	18.35	9.975	28.325
a-0000275	Marnoo	0	4.425	2.2	0.175	64.275	1.325	0.2	21.1	5.85	26.95
a-0000276	Nugget	0	3.84	1.76	0.14	66.88	1.58	0.1	18.06	7.14	25.2
a-0000277	Olga	0	4.7	2.6	0	68.1	1.2	0	16.5	6.6	23.1
a-0000278	Spaeths Zollerngold	0	2.975	1.9	0	23.775	10.5	38.1	14.025	7.8	21.825
a-0000279	SvalšfÕs Gulle	0	4.05	1.175	0.175	21.85	10.175	33.45	17.1	11.6	28.7
a-0000280	Topas	0	3.9	1.3	0	26.875	17.05	28.7	13.95	7.9	21.85
a-0000281	Tribute	0	5.025	1.725	0.2	56.775	1.525	0.275	25.075	9.05	34.125
a-0000282	Wesway	0	4.12	1.76	0	64.52	1.34	0	18.98	8.9	27.88
a-0000283	Fido	0.05	4.875	2.3	0	63.25	1.2	0.175	18.85	9.2	28.05
a-0000284	Oro	0	4.575	1.9	0.175	62.4	1.375	0.225	21.6	7.625	29.225
a-0000285	Tower	0	4.8	1.94	0.14	62.04	1.18	0	21.88	7.64	29.52
a-0000286	Regina II	0	3.95	1.175	0	15.95	8.45	42.65	16.725	10.625	27.35
a-0000287	Ability	0	4.45	1.65	0	59.95	1.15	0	22.5	10.25	32.75
a-0000288	Campino	0	3.56	1.66	0.18	23.66	10.8	35.06	16.18	8.34	24.52
a-0000289	Clipper	0	4.52	1.36	0	58.12	1.38	0.94	21.88	11.62	33.5
a-0000290	Larissa	0	4.575	1.95	0.2	60.65	1.475	0.15	22.225	8.325	30.55
a-0000291	Magma	0	5.7	1.98	0.16	56.38	1.42	0.42	24.78	8.84	33.62
a-0000292	Monty	0	6.08	1.56	0	55.36	1.16	0.2	23.36	12.26	35.62
a-0000293	Mozart	0	4.8	1.3	0.6	56.6	1.3	0	24.7	10.4	35.1
a-0000294	Pauline	0	4.48	1.62	0	61.66	1.48	0	20.84	9.76	30.6
a-0000295	Sophia	0	3.7	1.63333	0.2	65.0667	1.33333	0.1	19.9	7.93333	27.8333
a-0000296	Tribune	0	4.36	1.96	0.16	63.36	1.42	0.58	21.1	6.74	27.84
a-0000297	Trigold	0.22	4.66	1.54	0.16	61.52	1.48	0.28	20.28	9.6	29.88
a-0000298	Rivette	0	4.08	1.88	0.14	61.82	1.38	0.36	21.36	8.78	30.14
a-0000300	Adamo	0.35	4.975	2.05	0	60.6	1.3	0.2	21.55	8.625	30.175
a-0000301	Altex	0	4.9	1.625	0	59.4	1.425	0.25	22.95	9.25	32.2
a-0000302	Andor	0	4.425	1.6	0.175	61.225	1.45	0	22.275	8.5	30.775
a-0000303	Astor	0	4.9	1.75	0	57.95	1.375	0.075	20.5	13.125	33.625
a-0000305	Bingo	0	3.725	1.55	0.15	63.025	1.45	0.375	21.15	8.3	29.45
a-0000306	Callypso	0	4.425	2.125	0	68.65	1.35	0.05	17.125	5.875	23
a-0000307	Concord	0	4.75	2.1	0	63.35	1.1	0	20.35	8.1	28.45
a-0000308	Conny	0	4.525	1.675	0.15	62.325	1.2	0.4	19.675	9.875	29.55
a-0000309	Czyzowska	0	3.5	1.375	0	23.425	9.925	41.25	12.125	7.725	19.85
a-0000310	Daichousen (fuku)	0	3.075	0.975	0	16.825	7.2	45.3	14.775	11.1	25.875
a-0000311	Daichousen (mizuyasu)	0	4.02	1.54	0	60.04	1.4	0.16	22.76	9.8	32.56
a-0000312	Daichousen (nakano)	0	4.3	1.575	0	60.225	1.4	0.525	21.925	9.9	31.825
a-0000313	Erake	0.04	4.3	2.32	0.14	64.86	1.3	0.04	18.84	7.86	26.7
a-0000314	Furax	0	4.36	1.88	0	63.4	1.3	0.24	19.44	8.96	28.4
a-0000315	Futura	0	3.45	1.25	0	22.8	10	36.2	16.5	9.15	25.65
a-0000316	Galant	0	5.6	2.58	0.2	57.58	1.5	0.74	22.28	9	31.28
a-0000317	Giant Xr707	0	3.83333	1.73333	0	21.4667	6.63333	44.0667	13.2667	7.96667	21.2333
a-0000318	Gisora	0	4.975	1.9	0	59	1.25	0.15	23.425	9.075	32.5
a-0000321	Granit	0.04	3.82	1.26	0.16	24.1	11.18	34.48	15.58	8.9	24.48
a-0000322	Gulliver	0	4	1.6	0	66.6	1.2	0	18.95	7.65	26.6
a-0000323	Hankkija's Lauri	0	4.43333	1.86667	0	61.8	1.5	0.2	20.1667	9.83333	30
a-0000326	Kajsa	0.2	4.95	2.7	0.5	65.4	1.3	0	16.9	7.55	24.45
a-0000327	Korall	0	3.55	1.65	0	34.4	15.775	23.5	12.675	8.225	20.9
a-0000328	Korinth	0	3.38	1.24	0	29.02	16.62	22.9	17.54	9.24	26.78
a-0000329	Kosa	0	3.8	1.8	0	64.96	1.38	0	20.3	7.56	27.86
a-0000330	Kruglik	0	4.7	1.7	0	58.75	1.45	0.75	23.45	8.95	32.4
a-0000332	Lirafox	0	4.7	2.1	0	64.15	1.475	0.225	19.25	7.8	27.05
a-0000333	Lirasol	0	4.63333	1.73333	0.2	64.4667	1.13333	0	19.3	8.2	27.5
a-0000334	Liraspa	0	3.84	1.5	0	29.68	13.32	27.08	15.2	8.94	24.14
a-0000335	Lirawell	0	4.06667	2.23333	0.233333	65.7	1.26667	0.233333	19.6	6.26667	25.8667
a-0000336	Lisandra	0	3.78	1.68	0	32.28	14.4	24.98	13.84	8.66	22.5
a-0000337	Loras	0	4.7	2.66667	0	61.1667	1.23333	0.133333	22.3	7.46667	29.7667
a-0000338	Mali	0	3.225	1.275	0	17.25	9.075	42.7	15.9	9.9	25.8
a-0000339	Maris Haplona	0	4.68	2.2	0.16	66.2	1.2	0.34	18.28	6.56	24.84
a-0000340	Masora	0	4.375	1.85	0.15	65.8	1.225	0	19.95	6.625	26.575
a-0000342	Miyauchi Na	0	3.28	1.2	0.2	16.82	7.08	45.72	14.54	10.22	24.76
a-0000343	Mlochowski	0	3.74	1.2	0	18.46	10.16	39.06	16.24	10.64	26.88
a-0000345	Nakate Chousen	0	3.28	1.26	0	18.82	9.78	42.68	14.4	9.14	23.54
a-0000346	Nosovskij 9	0	4.575	2.05	0.175	46.325	8.725	9.55	21.475	6.95	28.425
a-0000347	Odin	0.14	5.12	2.72	0	60.12	1.16	0.14	23.18	7.1	30.28
a-0000348	Olivia	0	5.6	2.1	0	57.26	1.18	0.18	23.9	9.8	33.7
a-0000349	Omega	0	4.48	2.12	0.16	64.16	1.34	0.24	18.98	8.28	27.26
a-0000350	Optima	0	4.8	2.08	0	63.36	1.46	0.14	18.84	9.2	28.04
a-0000351	Orpal	0	5.225	1.825	0	58.125	1.25	0.325	24.075	9.125	33.2
a-0000352	Orriba	0	5.23333	2.3	0.233333	62.1	1.2	0	21.5	7.26667	28.7667
a-0000353	Pera	0	4.075	1.075	0	17.875	9.35	43.925	15.475	7.65	23.125
a-0000354	Pivot	0	3.64	1.22	0.16	21.3	10.06	36.38	17.02	9.72	26.74
a-0000355	Pobeda	0	4.5	2.65	0	69.925	1.35	0.075	15.425	5.675	21.1
a-0000356	Puma	0	4.6	2.1	0.18	64.78	1.62	0.44	18.94	6.96	25.9
a-0000357	Pura	0	5.1	2.5	0	62.1	0.95	0	21.4	7.875	29.275
a-0000359	Reston	0.02	4.24	1.88	0.14	64.84	1.16	0.58	20.94	6	26.94
a-0000360	Rsio	0.04	3.44	2.38	0	66.32	1.58	0.12	18	7.94	25.94
a-0000361	Rucabo	0	3.82	1.92	0	25.88	14.86	24.04	17.94	11.46	29.4
a-0000362	Sabine	0	3.74	2.06	0	54.48	14.26	7.24	12.44	5.62	18.06
a-0000365	Sv 705152	0	3.9	1.46	0.14	21.86	12.56	34.14	16.74	8.84	25.58
a-0000366	Sv 706118	0	4.9	1.93333	0	56.1333	1.66667	0.2	23.4667	11.3667	34.8333
a-0000367	Sv 716	0	3.625	1.375	0.2	22.3	11.1	37.075	16.525	7.275	23.8
a-0000368	Sv 75716	0	3.64	1.84	0	24.92	12.7	33.64	14.86	8.02	22.88
a-0000369	Tanka	0	5.28	1.88	0	60.92	1.24	0	22.22	8.28	30.5
a-0000370	Toro	0	4.3	2.1	0.3	63.7	1.4	0.75	19.4	7.75	27.15
a-0000371	Triton	0	4.2	2.1	0.16	48.08	11.52	6.9	17.26	9.64	26.9
a-0000372	Uranus	0	4.6	2.02	0.14	66.42	1.18	0.54	16.44	8.46	24.9
a-0000378	Wesbell	0.06	4.52	2.36	0	65.06	1.22	0.14	19.24	7.14	26.38
a-0000380	Wesreo	0	4.8	1.775	0	62.125	1.25	0	21.7	8.075	29.775
a-0000381	Wesroona	0.04	4.82	1.72	0	58.24	1.22	0.18	22.96	10.5	33.46
a-0000382	Willi	0	5.64	1.9	0	53.14	0.98	0	27.42	10.1	37.52
a-0000383	Ww 1286	0	5.26	1.82	0	56.1	1.18	0.28	25.7	9.62	35.32
a-0000385	Ww1289	0.36	3.98	1.38	0.18	20.64	11.02	35.9	17.68	8.38	26.06
a-0000386	Zachodni	0	3.54	1.1	0	19.74	9.76	43.3	13.18	8.86	22.04
a-0000387	Zairai Chousenshu	0	3.2	1.1	0	20.1333	10.2667	39.2667	15.7	9.83333	25.5333
a-0000391	FORTIN FAMILY	0	4.54	1.92	0	68.18	1.36	0.08	16.7	6.92	23.62
a-0000393	KOHALIK SININE	0	4.925	1.675	0	60.9	1.2	0.2	21.5	9.45	30.95
a-0000394	LORD DERBY	0	4.95	1.625	0	65.375	1.125	0	19.025	7.625	26.65
a-0000395	TURNIP/RUTABAGA HYBRID	0	3.825	1.375	0.2	23.025	8.75	34.55	16.425	11.25	27.675
a-0000396	VOGESA	0.0666667	3.2	1	0.3	20.2333	8.06667	48.2	10.4667	7.73333	18.2
a-0000397	BRONZE TOP	0	5.2	1.58	0	62.56	1.72	0.32	18.8	9.4	28.2
a-0000398	HUGUENOT	0	5.725	1.525	0	58.2	1.375	0.35	21.225	11.325	32.55
a-0000399	JAUNE A COLLET VERT	0	4	1.4	0	26.1	10.2	31.6	15.6	10.8	26.4
a-0000401	PIKE	0	4.275	1.8	0	33.75	13.45	21.775	15.725	8.975	24.7
a-0000403	Wilhelmsburger	0	3.9	1.3	0.175	20.225	8.825	33.725	18.325	13.15	31.475
a-0000405	Aberdeenshire Prize	0	5.6	1.53333	0	59.4667	1.56667	0	20.0333	11.5667	31.6
a-0000406	Altasweet	0	4.04	1.42	0.18	19.32	9.9	37.98	17.78	8.64	26.42
a-0000409	Bangholm PT	0	4.675	1.85	0	26.35	10.625	26.7	17.5	12.15	29.65
a-0000411	Britannia	0	4.45	1.75	0.45	25.85	11.8	26.55	18.85	10.15	29
a-0000414	Drummonds Purple Top	0	4	1.92	0	29.9	10.08	25.96	18.3	9.34	27.64
a-0000415	Essex Model	0	4.16667	1.23333	0.266667	20.1667	8.9	39.5333	15.5	9.5	25
a-0000418	Parkside	0	3.475	1.575	0.2	31	11.4	26.425	15.8	9.85	25.65
a-0000419	Peerless (Acme)	0	4.4	1.975	0	33.075	11.025	22.9	18.05	8.55	26.6
a-0000420	Purple Top	0	4.4	1.63333	0.266667	27.3333	11.5667	25.5	19.7333	9.5	29.2333
a-0000421	Scotia	0	3.7	1.35	0	28.1	10.9	27.75	18.45	9.35	27.8
a-0000422	Tankard Bronze Top	0	4.12	1.1	0	26.98	9.76	26.34	21.32	10.34	31.66
a-0000423	The Bell	0	4.3	2.1	0	53.4	9.9	6.3	18.4	5.6	24
a-0000424	Tina	0	3.6	1.46	0.18	20.9	8.82	39.78	13.64	10.86	24.5
a-0000426	YORK	0	3.55	1.6	0.55	23.95	10.85	37.35	13.15	8.3	21.45
a-0000430	Hollandse Gele Roodkop	0	4.06	1.46	0.16	28.92	11.4	28.08	15.52	10	25.52
a-0000431	Brandhaug	0	3.75	1.3	0	21.2	7.6	38.05	16.65	10.6	27.25
a-0000433	Laugabolsrofa	0	4.73333	2.33333	0.366667	32.3333	9.23333	22.0667	19.6	8.63333	28.2333
a-0000439	Kalfafellsrofa	0	5	1.9	0	27.3	9.6	25.2	18.6	11.4	30
a-0000440	Magres Pajberg	0	3.9	1.5	0	26.7	9.75	32.7	16.55	8.25	24.8
a-0000441	Sator Oetofte	0	3.96667	1.93333	0	30.4667	11.1667	30.6	14.2	7.2	21.4
a-0000442	Troendersk Kvithamar	0	3.75	1.65	0	23.2	8.65	36.25	17.2	8.45	25.65
a-0000497	Cabernet	0	5.54	1.94	0	59.76	1.32	0	22.76	8.42	31.18
a-0000498	Cabriolet	0	4	1.475	0	72.9	1.625	0.15	10	9.6	19.6
a-0000499	Castille	0	4.9	1.81667	0.0583333	63.0667	1.48333	0.241667	19.1833	8.9	28.0833
a-0000500	Catana	0.04	4.76	1.7	0.12	63.14	1.78	0.08	19.62	8.36	27.98
a-0000501	Chuanyou 2	0	3.8	0.933333	0	10.8	4.86667	49	16.4667	12.6667	29.1333
a-0000502	Dimension	0	4.8	2	0.2	65.05	1.175	0.1	18.925	7.525	26.45
a-0000505	Huron x Navajo	0	5.16	1.6	0	63.98	1.26	0	19.32	8.48	27.8
a-0000506	Inca x Contact	0	4.9	1.56	0	63.06	1.26	0.16	20.14	8.7	28.84
a-0000508	Ningyou 7	0	3.325	0.9	0	10.125	4.875	51.4	15.2	13.225	28.425
a-0000509	Palmedor	0.025	3.275	0.95	0	17	8.275	48.275	14.225	7.275	21.5
a-0000510	POH 285, Bolko	0.125	5.6	1.725	0.175	60.775	1.75	0.175	19.325	10.05	29.375
a-0000511	Quinta	0	6.3	2.4	0	54.9	2.2	2.6	24.2	6.8	31
a-0000512	Rocket	0	5.54	1.46	0	60.22	1.38	0.26	21.8	8.98	30.78
a-0000514	Shengliyoucai	0	4.83333	2.66667	0	61.5	1.23333	0.533333	21.2333	8	29.2333
a-0000515	Temple	0.108333	4.85833	1.775	0.175	63.7833	1.34167	0.15	20.45	6.99167	27.4417
a-0000516	Vision	0	4.875	1.325	0	61.975	1.35	0.1	21.025	9.225	30.25
a-0000517	Xiangyou 15	0	4.4	2.225	0	63.85	1.15	0.375	18.85	9.075	27.925
a-0000518	Zhongshuang II	0.04	4.38	1.96	0.16	61.08	1.38	0.52	21.24	8.78	30.02
a-0000519	Bronze-535	0	4.26	1.72	0	68.2	1.18	0.2	17.04	7.22	24.26
a-0000521	Cracker-531	0	5.15	1.725	0.125	61.45	1.15	0.2	20.75	9.15	29.9
