# Supplementary material for: Validation of an updated Associative Transcriptomics platform for the polyploid crop species Brassica napus by dissection of the genetic architecture of erucic acid and tocopherol isoform variation in seeds
Source: Plant J. 2017 Dec 2;93(1):181–92. doi: 10.1111/tpj.13767 (PMC5767744; doi:10.1111/tpj.13767)
Supplement: Supplementary file 7 — Appendix S4. Markers and genomic regions showing association with variation for erucic acid content. [file TPJ-93-181-s007.xlsx]

## Sheet: A5
Legend: Light blue, chromosome 1 (At1g prefix); orange, chromosome 2 (At2g prefix); dark blue, chromosome 3 (At3g prefix); green, chromosome 4 (At4g prefix); red, chromosome 5 (At5g prefix).
Chromosome	Position (bp)	Gene	TAIR name	TAIR annotation	SNP marker	P value	log10P	maf
A5	A05_005747389_005744187	Cab033954.1
A5	A05_005756057_005752913	Cab033953.1	AT2G35155.1	Trypsin family protein
A5	A05_005757138_005758103	BnaA05g08790D	AT2G35150.1	EXORDIUM like 1
A5	A05_005761903_005757123	Cab033952.2
A5	A05_005768043_005763552	Cab033951.2	AT2G35130.2	Tetratricopeptide repeat (TPR)-like superfamily protein
A5	A05_005769557_005769255	Cab033950.1
A5	A05_005769918_005769631	Cab033949.1
A5	A05_005780246_005772713	Cab033948.1	AT2G35110.2	transcription activators
A5	A05_005783423_005781258	Cab033947.1	AT2G35100.1	Exostosin family protein
A5	A05_005792492_005789266	Cab033946.1	AT2G35060.1	K+ uptake permease 11
A5	A05_005798551_005793737	Cab033945.1	AT2G35040.2	AICARFT/IMPCHase bienzyme family protein	Cab033945.1:216:T	6.67855e-08	7.17532	0.4667
A5	A05_005807338_005805455	Cab033944.1	AT2G35030.1	Pentatricopeptide repeat (PPR) superfamily protein
A5	A05_005811643_005807787	Cab033943.1	AT2G35020.1	N-acetylglucosamine-1-phosphate uridylyltransferase 2
A5	A05_005816649_005815117	Cab033942.1	AT2G35000.1	RING/U-box superfamily protein
A5	A05_005820959_005820018	Cab033941.1	AT2G34990.1	RING/U-box superfamily protein
A5	A05_005822776_005821931	Cab033940.1	AT2G34980.1	phosphatidylinositolglycan synthase family protein
A5	A05_005824284_005823340	Cab033939.1	AT2G34980.1	phosphatidylinositolglycan synthase family protein
A5	A05_005827376_005825199	Cab033938.1	AT2G34970.1	Trimeric LpxA-like enzyme
A5	A05_005831353_005828639	Cab033937.1	AT2G34930.1	disease resistance family protein / LRR family protein
A5	A05_005839316_005838084	Cab033936.1	AT5G06250.2	AP2/B3-like transcriptional factor family protein
A5	A05_005841548_005840763	Cab033935.1	AT2G34925.1	CLAVATA3/ESR-RELATED 42
A5	A05_005848787_005846097	Cab033934.1
A5	A05_005851903_005849268	Cab033933.1
A5	A05_005855012_005852968	Cab033932.2	AT2G34900.1	Transcription factor GTE6
A5	A05_005862990_005859474	Cab033931.1	AT2G34890.1	CTP synthase family protein
A5	A05_005864088_005863780	Cab033930.1
A5	A05_005866914_005865156	Cab033929.1	AT2G34860.2	DnaJ/Hsp40 cysteine-rich domain superfamily protein
A5	A05_005871351_005869067	Cab033928.2	AT2G34850.1	NAD(P)-binding Rossmann-fold superfamily protein
A5	A05_005880998_005878392	Cab033927.1	AT2G34830.1	WRKY DNA-binding protein 35
A5	A05_005884791_005883843	Cab033926.1	AT2G34820.1	basic helix-loop-helix (bHLH) DNA-binding superfamily protein
A5	A05_005888080_005888307	Cab002143.1
A5	A05_005888307_005888080	Cab033925.1
A5	A05_005894103_005892234	Cab033924.1	AT2G34810.1	FAD-binding Berberine family protein
A5	A05_005901267_005899294	Cab033923.2
A5	A05_005907530_005906627	Cab033922.1
A5	A05_005919379_005913054	Cab033921.1	AT2G34780.1	maternal effect embryo arrest 22
A5	A05_005921768_005920860.001	BnaA05g09080D
A5	A05_005922100_005920860	Cab033920.1	AT2G34770.1	fatty acid hydroxylase 1
A5	A05_005929243_005927869	Cab033919.1
A5	A05_005944016_005941817	Cab033918.3	AT1G20010.1	tubulin beta-5 chain
A5	A05_005947747_005945481	Cab033917.3
A5	A05_005957792_005955738	Cab033916.1	AT2G34720.1	nuclear factor Y, subunit A4
A5	A05_005976470_005971909	Cab033915.1	AT2G34710.1	Homeobox-leucine zipper family protein / lipid-binding START domain-containing protein
A5	A05_005982450_005981029	Cab033914.1	AT2G34700.1	Pollen Ole e 1 allergen and extensin family protein
A5	A05_005994579_005994224	Cab033913.1
A5	A05_005998683_005994958	Cab033912.1	AT1G58265.1	Cytochrome P450 superfamily protein
A5	A05_006006316_006003962	Cab033911.1	AT5G28080.2	Protein kinase superfamily protein
A5	A05_006007606_006006707	Cab033910.1	AT2G34700.1	Pollen Ole e 1 allergen and extensin family protein
A5	A05_006017738_006009976	Cab033909.1	AT2G34660.2	multidrug resistance-associated protein 2
A5	A05_006039941_006039675	Cab033908.1
A5	A05_006053140_006051043	Cab033907.1	AT2G34650.1	Protein kinase superfamily protein
A5	A05_006063816_006061652	Cab033906.1	AT2G34640.1	plastid transcriptionally active 12	Cab033906.1:408:C	1.37388e-08	7.86205	0.4118
A5	A05_006063816_006061652	Cab033906.1	AT2G34640.1	plastid transcriptionally active 12	Cab033906.1:918:T	4.88608e-08	7.31104	0.3272
A5	A05_006063816_006061652	Cab033906.1	AT2G34640.1	plastid transcriptionally active 12	Cab033906.1:996:G	4.73872e-09	8.32434	0.2977
A5	A05_006069617_006064225	Cab033905.1	AT2G34630.2	geranyl diphosphate synthase 1	Cab033905.1:763:C	7.63999e-08	7.11691	0.4615
A5	A05_006069617_006064225	Cab033905.1	AT2G34630.2	geranyl diphosphate synthase 1	Cab033905.1:873:A	3.2814e-08	7.48394	0.4696
A5	A05_006069617_006064225	Cab033905.1	AT2G34630.2	geranyl diphosphate synthase 1	Cab033905.1:366:T	9.43913e-08	7.02507	0.4589
A5	A05_006070629_006071442	Cab047923.1
A5	A05_006071442_006070618	Cab033904.1	AT2G34610.1
A5	A05_006073824_006073495	Cab033903.1
A5	A05_006082292_006081495	Cab033902.1
A5	A05_006086989_006086042	Cab033901.1	AT1G36310.2	S-adenosyl-L-methionine-dependent methyltransferases superfamily protein
A5	A05_006088477_006087596	Cab033900.1
A5	A05_006089898_006088819	Cab033899.1
A5	A05_006091771_006091145	Cab033898.1
A5	A05_006093056_006092295	Cab033897.1
A5	A05_006093745_006093275	Cab033896.1

## Sheet: A8
Legend: Light blue, chromosome 1 (At1g prefix); orange, chromosome 2 (At2g prefix); dark blue, chromosome 3 (At3g prefix); green, chromosome 4 (At4g prefix); red, chromosome 5 (At5g prefix).
Chromosome	Position (bp)	Gene	TAIR name	TAIR annotation	SNP marker	P value	log10P	saf
A8	A08_008777475_008778334	Cab039707.1
A8	A08_008787304_008789093	Cab039708.1
A8	A08_008797622_008797940	Cab039709.1
A8	A08_008812987_008811590.001	BnaA08g08080D	AT1G31050.1	basic helix-loop-helix (bHLH) DNA-binding superfamily protein
A8	A08_008813177_008810564	Cab030981.1	AT1G31040.1	PLATZ transcription factor family protein
A8	A08_008859594_008856186	Cab030980.2	AT1G31070.2	N-acetylglucosamine-1-phosphate uridylyltransferase 1
A8	A08_008862906_008860657	Cab030979.3
A8	A08_008872513_008870851	Cab030978.1	AT5G60170.2	RNA binding (RRM/RBD/RNP motifs) family protein
A8	A08_008874440_008873249	Cab030977.1	AT5G60110.1	pumilio 18
A8	A08_008876634_008876116	Cab030976.1
A8	A08_008881315_008877833	Cab030975.1	AT1G31120.1	K+ uptake permease 10	Cab030975.1:2025:G	2.22635e-08	7.65241	0.1436
A8	A08_008912100_008910759	Cab030974.1	AT1G31130.1
A8	A08_008918865_008915290	Cab030973.1	AT1G31170.4	sulfiredoxin
A8	A08_008942492_008941986	Cab030972.2
A8	A08_008946285_008944981	Cab030971.1	AT2G23180.1	cytochrome P450, family 96, subfamily A, polypeptide 1
A8	A08_008964944_008958798	Cab030970.1	AT2G23510.1	spermidine disinapoyl acyltransferase
A8	A08_008986795_008984271	Cab030969.1
A8	A08_008994083_008993280	Cab030968.1	AT1G31260.1	zinc transporter 10 precursor
A8	A08_008998276_008997629	Cab030967.1	AT1G31260.1	zinc transporter 10 precursor
A8	A08_009013226_009012527	Cab030966.1
A8	A08_009014792_009013696	BnaA08g07930D	AT1G31340.1	related to ubiquitin 1
A8	A08_009026063_009024811.001	BnaA08g07910D
A8	A08_009026112_009024589	Cab030965.1	AT1G31350.1	KAR-UP F-box 1
A8	A08_009033764_009032354	Cab030964.1
A8	A08_009036644_009035467	Cab030963.1
A8	A08_009059077_009054834	Cab030962.1	AT1G31360.1	RECQ helicase L2
A8	A08_009059837_009059618	BnaA08g07890D
A8	A08_009065691_009063774	Cab030961.1	AT1G31430.1	Pentatricopeptide repeat (PPR-like) superfamily protein
A8	A08_009069720_009066963	Cab030960.1	AT1G31440.1	SH3 domain-containing protein
A8	A08_009079429_009074394	Cab030959.1	AT1G31480.1	shoot gravitropism 2 (SGR2)
A8	A08_009085066_009080648	Cab030958.2	AT1G31500.2	DNAse I-like superfamily protein
A8	A08_009101016_009101419.961	BnaA08g07420D
A8	A08_009101016_009101419.962	BnaA08g07430D
A8	A08_009101016_009101419.963	BnaA08g07440D	AT5G37340.3	ZPR1 zinc-finger domain protein
A8	A08_009101016_009101419.964	BnaA08g07450D	AT5G37380.5	Chaperone DnaJ-domain superfamily protein
A8	A08_009101016_009101419.965	BnaA08g07460D
A8	A08_009101016_009101419.966	BnaA08g07470D
A8	A08_009101016_009101419.967	BnaA08g07480D
A8	A08_009101016_009101419.968	BnaA08g07490D
A8	A08_009101016_009101419.969	BnaA08g07500D	AT4G13990.1	Exostosin family protein
A8	A08_009101016_009101419.970	BnaA08g07510D
A8	A08_009101016_009101419.971	BnaA08g07520D
A8	A08_009101016_009101419.972	BnaA08g07530D	AT4G31780.1	monogalactosyl diacylglycerol synthase 1
A8	A08_009101016_009101419.973	BnaA08g07540D	AT4G14030.2	selenium-binding protein 1
A8	A08_009101016_009101419.974	BnaA08g07550D
A8	A08_009101016_009101419.975	BnaA08g07560D	AT4G14040.1	selenium-binding protein 2
A8	A08_009101016_009101419.976	BnaA08g07570D	AT4G14030.2	selenium-binding protein 1
A8	A08_009101016_009101419.977	BnaA08g07580D	AT4G14040.1	selenium-binding protein 2
A8	A08_009101016_009101419.978	BnaA08g07590D	AT4G14050.1	Pentatricopeptide repeat (PPR) superfamily protein
A8	A08_009101016_009101419.979	BnaA08g07600D	AT4G14080.1	O-Glycosyl hydrolases family 17 protein
A8	A08_009101016_009101419.980	BnaA08g07610D	AT4G27650.1	Eukaryotic release factor 1 (eRF1) family protein
A8	A08_009101016_009101419.981	BnaA08g07620D	AT4G14090.1	UDP-Glycosyltransferase superfamily protein
A8	A08_009101016_009101419.982	BnaA08g07630D	AT4G14110.1	COP9 signalosome, subunit CSN8
A8	A08_009101016_009101419.983	BnaA08g07640D	AT4G14130.1	xyloglucan endotransglucosylase/hydrolase 15
A8	A08_009101016_009101419.984	BnaA08g07650D	AT4G14145.1
A8	A08_009101016_009101419.985	BnaA08g07660D	AT1G11420.1	DOMAIN OF UNKNOWN FUNCTION 724 2
A8	A08_009101016_009101419.986	BnaA08g07670D	AT1G31812.1	acyl-CoA-binding protein 6
A8	A08_009101016_009101419.987	BnaA08g07680D	AT1G31810.1	Formin Homology 14
A8	A08_009101016_009101419.988	BnaA08g07690D	AT1G31800.1	cytochrome P450, family 97, subfamily A, polypeptide 3
A8	A08_009101016_009101419.989	BnaA08g07700D
A8	A08_009101016_009101419.990	BnaA08g07710D
A8	A08_009101016_009101419.991	BnaA08g07720D	AT1G31720.1	Protein of unknown function (DUF1218)
A8	A08_009101016_009101419.992	BnaA08g07730D	AT1G31710.1	Copper amine oxidase family protein
A8	A08_009101016_009101419.993	BnaA08g07740D	AT1G31710.1	Copper amine oxidase family protein
A8	A08_009101016_009101419.994	BnaA08g07750D	AT1G31710.1	Copper amine oxidase family protein
A8	A08_009101016_009101419.995	BnaA08g07760D	AT1G31690.1	Copper amine oxidase family protein
A8	A08_009101016_009101419.996	BnaA08g07770D
A8	A08_009101016_009101419.997	BnaA08g07780D
A8	A08_009101016_009101419.998	BnaA08g07790D
A8	A08_009101016_009101419.999	BnaA08g07800D
A8	A08_009101240_009092738	Cab030957.1
A8	A08_009102384_009101381	Cab030956.1
A8	A08_009103698_009103486	Cab030955.1
A8	A08_009107859_009105078	Cab030954.1
A8	A08_009122771_009124545	Cab030982.1
A8	A08_009124545_009124230	Cab045953.1
A8	A08_009141015_009141577	Cab030983.2
A8	A08_009150960_009151229	Cab030984.1
A8	A08_009160456_009161014	Cab030985.1
A8	A08_009166039_009168759	Cab030986.1	AT1G30970.1	zinc finger (C2H2 type) family protein
A8	A08_009174802_009176139	Cab030987.1	AT1G30950.1	F-box family protein
A8	A08_009186588_009188493	Cab030988.1	AT1G30900.1	VACUOLAR SORTING RECEPTOR 6
A8	A08_009200088_009204131	Cab030989.1
A8	A08_009212958_009214369	Cab030990.5	AT1G30870.1	Peroxidase superfamily protein
A8	A08_009218711_009220662	Cab030991.1	AT1G30860.1	RING/U-box superfamily protein
A8	A08_009226562_009227266	Cab030992.1	AT1G30850.1	root hair specific 4
A8	A08_009226562_009227266	Cab034230.1	AT1G30850.1	root hair specific 4
A8	A08_009228200_009228424	Cab030993.1
A8	A08_009244390_009248909	Cab030995.1	AT1G30810.2	Transcription factor jumonji (jmj) family protein / zinc finger (C5HC2 type) family protein
A8	A08_009251923_009259322	Cab030996.1
A8	A08_009271638_009271787	Cab030997.1	AT3G17430.1	Nucleotide-sugar transporter family protein
A8	A08_009274030_009276579	Cab030998.2	AT1G30580.1	GTP binding
A8	A08_009281167_009281445	Cab030999.1
A8	A08_009288870_009290472	Cab031000.1	AT4G01770.1	rhamnogalacturonan xylosyltransferase 1
A8	A08_009293233_009295224	Cab031001.1
A8	A08_009294892_009295563	Cab043592.1
A8	A08_009302939_009304471	Cab031002.1	AT1G30560.1	Major facilitator superfamily protein
A8	A08_009311137_009311946	Cab031003.1
A8	A08_009314750_009315877	Cab031004.2	AT1G30550.1	S-adenosyl-L-methionine-dependent methyltransferases superfamily protein
A8	A08_009317057_009317590	Cab031005.1
A8	A08_009318301_009319507	Cab031006.1	AT4G14420.1	HR-like lesion-inducing protein-related
A8	A08_009329047_009329769	Cab031008.2	AT4G14430.1	indole-3-butyric acid response 10
A8	A08_009331409_009332515	Cab031009.1	AT4G14455.1	Target SNARE coiled-coil domain protein
A8	A08_009338054_009340528	Cab031010.1	AT4G14480.1	Protein kinase superfamily protein
A8	A08_009343498_009345702	Cab031011.1
A8	A08_009351575_009354083	Cab031012.1	AT4G14500.1	Polyketide cyclase/dehydrase and lipid transport superfamily protein
A8	A08_009358615_009358919	Cab047362.1
A8	A08_009368151_009370791	Cab031013.1	AT4G14550.1	indole-3-acetic acid inducible 14
A8	A08_009370829_009368603.001	BnaA08g05360D	AT1G70530.1	cysteine-rich RLK (RECEPTOR-like protein kinase) 3
A8	A08_009370829_009368603.002	BnaA08g05370D	AT1G70530.1	cysteine-rich RLK (RECEPTOR-like protein kinase) 3
A8	A08_009370829_009368603.003	BnaA08g05380D	AT1G70520.1	cysteine-rich RLK (RECEPTOR-like protein kinase) 2
A8	A08_009370829_009368603.004	BnaA08g05390D	AT1G70505.1
A8	A08_009370829_009368603.005	BnaA08g05400D
A8	A08_009370829_009368603.006	BnaA08g05410D
A8	A08_009370829_009368603.007	BnaA08g05420D	AT3G29670.1	HXXXD-type acyl-transferase family protein
A8	A08_009370829_009368603.008	BnaA08g05430D
A8	A08_009370829_009368603.009	BnaA08g05440D	AT1G70500.1	Pectin lyase-like superfamily protein
A8	A08_009370829_009368603.010	BnaA08g05450D	AT5G42140.1	Regulator of chromosome condensation (RCC1) family with FYVE zinc finger domain
A8	A08_009370829_009368603.011	BnaA08g05460D	AT1G70490.2	Ras-related small GTP-binding family protein
A8	A08_009370829_009368603.012	BnaA08g05470D
A8	A08_009370829_009368603.013	BnaA08g05480D
A8	A08_009370829_009368603.014	BnaA08g05490D
A8	A08_009370829_009368603.015	BnaA08g05500D	AT1G70460.1	root hair specific 10
A8	A08_009387010_009386515	Cab047134.1
A8	A08_009391977_009392749	Cab031014.1
A8	A08_009405622_009407040	Cab031016.1
A8	A08_009424514_009426433	Cab031017.1	AT4G14560.1	indole-3-acetic acid inducible
A8	A08_009429345_009432956	Cab031018.1	AT4G14570.1	acylaminoacyl-peptidase-related
A8	A08_009442398_009448838	Cab031019.1	AT4G14615.1
A8	A08_009448949_009451532	Cab031020.1
A8	A08_009457770_009458511	Cab031021.1	AT4G14630.1	germin-like protein 9
A8	A08_009464933_009465259	Cab031022.1
A8	A08_009472179_009474321	Cab031023.1	AT3G22950.2	ADP-ribosylation factor C1
A8	A08_009476275_009477617	Cab031024.1
A8	A08_009487980_009488132	Cab031025.1	AT1G21630.2	Calcium-binding EF hand family protein
A8	A08_009495104_009497361	Cab031026.1	AT4G14640.1	calmodulin 8
A8	A08_009497850_009500120	Cab031027.1	AT4G14650.1
A8	A08_009502475_009502960	Cab031028.1	AT4G14660.1	RNA polymerase Rpb7-like, N-terminal domain
A8	A08_009507251_009509263	Cab031029.1	AT4G14720.1	TIFY domain/Divergent CCT motif family protein
A8	A08_009522498_009527802	Cab031030.1	AT4G14740.2	Plant protein of unknown function (DUF828) with plant pleckstrin homology-like region
A8	A08_009533536_009534586	Cab031031.1
A8	A08_009534839_009536247	Cab031032.1
A8	A08_009548328_009559398	Cab031033.1
A8	A08_009569544_009570252	Cab031034.1	AT1G18460.1	alpha/beta-Hydrolases superfamily protein
A8	A08_009573084_009573245	Cab031035.1
A8	A08_009575966_009576873	Cab031036.1
A8	A08_009596740_009598465	Cab031037.1	AT4G14750.1	IQ-domain 19
A8	A08_009600946_009601719	Cab031038.2
A8	A08_009607135_009607347	Cab031039.1
A8	A08_009609983_009612713	Cab031040.1
A8	A08_009614798_009617225	Cab031041.1
A8	A08_009617986_009624120	Cab031042.1
A8	A08_009641395_009641712	Cab031043.1
A8	A08_009654574_009657086	Cab031044.1	AT4G14880.4	O-acetylserine (thiol) lyase (OAS-TL) isoform A1
A8	A08_009668614_009670358	Cab031045.3	AT4G14950.1	SNARE associated Golgi protein family
A8	A08_009674081_009674269	Cab031046.1
A8	A08_009676775_009679488	Cab031047.1	AT5G25980.2	glucoside glucohydrolase 2
A8	A08_009688493_009696199	Cab031048.1	AT4G14970.1
A8	A08_009698868_009699275	Cab031049.1	AT4G15000.1	Ribosomal L27e protein family
A8	A08_009698868_009699275	Cab031050.1	AT4G15000.1	Ribosomal L27e protein family
A8	A08_009707544_009707984	Cab031051.1	AT1G28130.2	Auxin-responsive GH3 family protein
A8	A08_009707994_009709607	Cab031052.1
A8	A08_009713197_009716100	Cab031053.1
A8	A08_009718397_009719446	Cab031054.1	AT2G14045.2
A8	A08_009726333_009728187	Cab031055.1
A8	A08_009739792_009744001	Cab033107.1	AT1G28130.1	Auxin-responsive GH3 family protein
A8	A08_009745538_009746897	Cab033108.1	AT2G40290.3	Eukaryotic translation initiation factor 2 subunit 1
A8	A08_009746897_009745538	Cab043262.1	AT2G40290.3	Eukaryotic translation initiation factor 2 subunit 1
A8	A08_009746897_009745761	Cab005730.1	AT2G40290.3	Eukaryotic translation initiation factor 2 subunit 1
A8	A08_009746897_009746407	Cab048158.1
A8	A08_009755489_009755951	BnaA08g05590D
A8	A08_009755489_009755951.001	BnaA08g05600D	AT5G25980.3	glucoside glucohydrolase 2
A8	A08_009755489_009755951.002	BnaA08g05610D
A8	A08_009762488_009762916	Cab033109.1
A8	A08_009767808_009769183	Cab033110.1	AT4G15093.1	catalytic LigB subunit of aromatic ring-opening dioxygenase family
A8	A08_009770259_009773018	Cab033111.1	AT4G15110.1	cytochrome P450, family 97, subfamily B, polypeptide 3
A8	A08_009773576_009774369	Cab033112.1
A8	A08_009794395_009795526	Cab033113.1	AT4G15160.2	Bifunctional inhibitor/lipid-transfer protein/seed storage 2S albumin superfamily protein
A8	A08_009800245_009803149	Cab033114.1	AT4G15210.1	beta-amylase 5
A8	A08_009812083_009813258	Cab033115.1
A8	A08_009816360_009816692	Cab033116.2
A8	A08_009822968_009824689	Cab033117.1
A8	A08_009830949_009832271	Cab033118.1	AT4G15400.1	HXXXD-type acyl-transferase family protein
A8	A08_009856388_009858035	Cab033119.1
A8	A08_009859731_009862119	Cab033120.1	AT4G15420.1	Ubiquitin fusion degradation UFD1 family protein
A8	A08_009868954_009872179	Cab033121.1	AT4G15430.2	ERD (early-responsive to dehydration stress) family protein
A8	A08_009874453_009875654	Cab033122.4	AT4G15510.1	Photosystem II reaction center PsbP family protein
A8	A08_009878480_009880059	Cab033123.1
A8	A08_009880397_009880606	Cab033124.1
A8	A08_009888022_009889440	Cab033125.1	AT4G15550.1	indole-3-acetate beta-D-glucosyltransferase
A8	A08_009902091_009904725	Cab033126.1	AT4G15620.1	Uncharacterised protein family (UPF0497)
A8	A08_009908928_009910904	Cab033127.1	AT4G15640.1
A8	A08_009912346_009914289	Cab033128.1	AT4G15650.1
A8	A08_009929986_009930456	Cab033129.1	AT4G15700.1	Thioredoxin superfamily protein
A8	A08_009943987_009944468	Cab033130.1	AT4G15670.1	Thioredoxin superfamily protein
A8	A08_009947959_009951370	Cab033131.1
A8	A08_009960279_009960458	Cab033132.1
A8	A08_009960502_009961912	Cab033133.1	AT4G15740.1	Calcium-dependent lipid-binding (CaLB domain) family protein
A8	A08_009963614_009964960	Cab033134.1	AT4G15740.1	Calcium-dependent lipid-binding (CaLB domain) family protein
A8	A08_009964960_009964626	BnaA08g05800D
A8	A08_009964960_009964626.001	BnaA08g05810D	AT3G15980.5	Coatomer, beta' subunit
A8	A08_009973518_009981260	Cab033135.1	AT3G15980.4	Coatomer, beta' subunit
A8	A08_009991236_009992126	Cab033136.1
A8	A08_009992126_009991236.001	BnaA08g05830D
A8	A08_010003867_010004453	Cab033137.1
A8	A08_010007930_010008367	Cab033138.1
A8	A08_010011355_010012705	Cab033139.1	AT4G15765.1	FAD/NAD(P)-binding oxidoreductase family protein
A8	A08_010011462_010007930.001	BnaA08g05850D
A8	A08_010030957_010031843	Cab033140.1	AT4G15770.1	RNA binding
A8	A08_010032329_010033230	Cab033141.1	AT4G15780.1	vesicle-associated membrane protein 724
A8	A08_010038592_010039763	Cab033142.1	AT4G15790.1
A8	A08_010040531_010041649	Cab033143.1	AT4G15802.1	heat shock factor binding protein
A8	A08_010042610_010043908	Cab033144.1	AT4G15830.1	ARM repeat superfamily protein
A8	A08_010045217_010049141	Cab033145.1	AT4G15880.1	Cysteine proteinases superfamily protein
A8	A08_010045323_010049057.001	BnaA08g05920D	AT2G40920.2	F-box and associated interaction domains-containing protein
A8	A08_010045323_010049057.002	BnaA08g05930D
A8	A08_010057999_010058172	Cab033146.1
A8	A08_010060467_010060808	Cab033147.1
A8	A08_010066613_010079963	Cab033148.1	AT4G15920.1	Nodulin MtN3 family protein
A8	A08_010068301_010068483	BnaA08g08480D
A8	A08_010075854_010077180	Cab005790.1
A8	A08_010076144_010077779	Cab047419.1
A8	A08_010076721_010077804	Cab005821.1
A8	A08_010076929_010077336	Cab047122.1
A8	A08_010077281_010075858	Cab046018.1
A8	A08_010077341_010077037	Cab005750.1
A8	A08_010077442_010077780	Cab005815.1
A8	A08_010089938_010091545	Cab033149.1	AT4G15930.1	Dynein light chain type 1 family protein
A8	A08_010091747_010093381	Cab033150.1	AT4G15940.1	Fumarylacetoacetate (FAA) hydrolase family
A8	A08_010094027_010095608	Cab033151.1	AT4G15940.1	Fumarylacetoacetate (FAA) hydrolase family
A8	A08_010097725_010098742	Cab033152.1
A8	A08_010098987_010099444	Cab033153.1
A8	A08_010099718_010100203	Cab033154.1	AT5G18380.1	Ribosomal protein S5 domain 2-like superfamily protein
A8	A08_010101966_010104969	Cab033155.1	AT4G12720.3	MutT/nudix family protein
A8	A08_010109601_010110217	Cab033156.1
A8	A08_010111690_010112302	Cab033157.1
A8	A08_010118359_010119267	Cab033158.1
A8	A08_010120342_010123190	Cab033159.1
A8	A08_010134722_010135558	Cab033160.1	AT4G15975.1	RING/U-box superfamily protein
A8	A08_010136177_010137078	Cab033161.1
A8	A08_010141862_010146122	Cab033162.1	AT4G15980.1	Plant invertase/pectin methylesterase inhibitor superfamily
A8	A08_010149465_010149881	Cab033163.2	AT4G15990.1
A8	A08_010161655_010163310	Cab033164.1
A8	A08_010170439_010170944	Cab033166.1
A8	A08_010173898_010175408	Cab033167.1	AT4G16130.1	arabinose kinase
A8	A08_010174376_010175408.001	BnaA08g06130D	AT1G36370.1	serine hydroxymethyltransferase 7
A8	A08_010174376_010175408.002	BnaA08g06140D	AT1G36320.1
A8	A08_010174376_010175408.003	BnaA08g06150D
A8	A08_010174376_010175408.004	BnaA08g06160D	AT1G36310.2	S-adenosyl-L-methionine-dependent methyltransferases superfamily protein
A8	A08_010174376_010175408.005	BnaA08g06170D	AT4G13520.1	small acidic protein 1
A8	A08_010174376_010175408.006	BnaA08g06180D	AT1G36160.2	acetyl-CoA carboxylase 1
A8	A08_010174376_010175408.007	BnaA08g06190D
A8	A08_010174376_010175408.008	BnaA08g06200D
A8	A08_010174376_010175408.009	BnaA08g06210D
A8	A08_010174376_010175408.010	BnaA08g06220D
A8	A08_010174376_010175408.011	BnaA08g06230D	AT1G36050.2	Endoplasmic reticulum vesicle transporter protein
A8	A08_010174376_010175408.012	BnaA08g06240D
A8	A08_010174376_010175408.013	BnaA08g06250D	AT1G35730.1	pumilio 9
A8	A08_010174376_010175408.014	BnaA08g06260D	AT1G35720.1	annexin 1
A8	A08_010174376_010175408.015	BnaA08g06270D
A8	A08_010174376_010175408.016	BnaA08g06280D
A8	A08_010174376_010175408.017	BnaA08g06290D	AT1G35460.1	basic helix-loop-helix (bHLH) DNA-binding superfamily protein
A8	A08_010174376_010175408.018	BnaA08g06300D	AT1G35580.2	cytosolic invertase 1
A8	A08_010174376_010175408.019	BnaA08g06310D
A8	A08_010174376_010175408.020	BnaA08g06320D
A8	A08_010174376_010175408.021	BnaA08g06330D
A8	A08_010176699_010177579	Cab033168.1	AT4G16140.1	proline-rich family protein
A8	A08_010180267_010180605	Cab033169.1
A8	A08_010187752_010188162	BnaA08g06110D
A8	A08_010198016_010198327	Cab033170.1
A8	A08_010199010_010201700	Cab033171.1	AT4G16143.2	importin alpha isoform 2
A8	A08_010201470_010201700	Cab024715.1
A8	A08_010215639_010220146	Cab033172.1	AT4G16150.1	calmodulin binding;transcription regulators
A8	A08_010220828_010221407	Cab033173.1
A8	A08_010243441_010244637	Cab033174.1	AT4G16160.1	Mitochondrial import inner membrane translocase subunit Tim17/Tim22/Tim23 family protein
A8	A08_010247448_010248440	Cab033175.1
A8	A08_010247451_010248338.001	BnaA08g06060D	AT4G16160.2	Mitochondrial import inner membrane translocase subunit Tim17/Tim22/Tim23 family protein
A8	A08_010251024_010252539	Cab033176.1
A8	A08_010261488_010262229	Cab033177.1
A8	A08_010265490_010266202	Cab033178.1	AT2G44380.1	Cysteine/Histidine-rich C1 domain family protein
A8	A08_010283075_010283569	Cab033179.1
A8	A08_010289508_010289304	BnaA08g06070D
A8	A08_010312688_010314209	Cab033180.1
A8	A08_010316751_010317593	Cab033181.1
A8	A08_010320522_010320929	BnaA08g06020D
A8	A08_010331542_010337475	Cab033182.1	AT4G16310.1	LSD1-like 3
A8	A08_010341389_010345925	Cab033183.3	AT4G16370.1	oligopeptide transporter
A8	A08_010352405_010353739	Cab033184.1	AT4G16380.1	Heavy metal transport/detoxification superfamily protein
A8	A08_010358165_010360512	Cab033185.1	AT4G16390.1	pentatricopeptide (PPR) repeat-containing protein
A8	A08_010360928_010361916	BnaA08g05940D	AT4G16400.1
A8	A08_010362441_010365238	Cab033186.3	AT4G16420.1	homolog of yeast ADA2 2B
A8	A08_010373991_010375365	Cab033187.1	AT4G16444.1
A8	A08_010399282_010399937	Cab033188.1	AT4G16447.1
A8	A08_010433252_010433845	Cab033189.1
A8	A08_010438917_010440269	Cab033191.1
A8	A08_010450999_010450784	Cab009064.1
A8	A08_010455082_010455622	Cab033193.1
A8	A08_010457814_010458592	Cab033194.1	AT4G16520.2	Ubiquitin-like superfamily protein
A8	A08_010458592_010457814	Cab033199.1	AT4G16520.2	Ubiquitin-like superfamily protein
A8	A08_010459702_010459947	Cab033195.1
A8	A08_010459947_010459702	Cab033198.1
A8	A08_010460293_010461988	Cab033196.1	AT4G16510.1	YbaK/aminoacyl-tRNA synthetase-associated domain
A8	A08_010461988_010460293	Cab033197.1	AT4G16510.1	YbaK/aminoacyl-tRNA synthetase-associated domain
A8	A08_010469207_010470348	Cab033200.1
A8	A08_010472977_010473612	Cab033201.1
A8	A08_010474754_010475969	Cab033202.1	AT4G16550.1	HSP20-like chaperone
A8	A08_010479110_010480088	Cab033203.1	AT4G16610.1	C2H2-like zinc finger protein
A8	A08_010485632_010488299	Cab033204.1	AT4G16620.1	nodulin MtN21 /EamA-like transporter family protein
A8	A08_010496395_010500731	Cab033205.1	AT4G16630.1	DEA(D/H)-box RNA helicase family protein
A8	A08_010506266_010508814	Cab033206.1	AT4G16650.1	O-fucosyltransferase family protein
A8	A08_010509492_010510584	Cab033207.1	AT4G16690.1	methyl esterase 16
A8	A08_010512239_010513561	Cab033208.1	AT4G16720.1	Ribosomal protein L23/L15e family protein
A8	A08_010520865_010521653	Cab033209.1	AT3G57290.1	eukaryotic translation initiation factor 3E
A8	A08_010521483_010521085	Cab033210.1
A8	A08_010535731_010540131	Cab033211.3	AT4G16740.1	terpene synthase 03
A8	A08_010548923_010549326	Cab033212.1	AT5G57060.2
A8	A08_010549326_010548923	Cab002328.1	AT5G57060.2
A8	A08_010551590_010553645	Cab033213.1	AT4G16765.1	2-oxoglutarate (2OG) and Fe(II)-dependent oxygenase superfamily protein
A8	A08_010559657_010561417	Cab033214.1	AT4G16790.1	hydroxyproline-rich glycoprotein family protein
A8	A08_010565077_010568202	Cab033215.1	AT4G16800.1	ATP-dependent caseinolytic (Clp) protease/crotonase family protein
A8	A08_010568508_010570737	Cab033216.1
A8	A08_010581925_010584395	Cab033217.1	AT4G16845.1	VEFS-Box of polycomb protein
A8	A08_010587215_010590599	Cab033218.1	AT4G16830.3	Hyaluronan / mRNA binding family
A8	A08_010592355_010595865	Cab033219.1
A8	A08_010598159_010598575	Cab033220.1	AT4G16980.1	arabinogalactan-protein family
A8	A08_010600176_010604585	Cab033221.1	AT4G17000.1
A8	A08_010614225_010613998	BnaA08g08180D
A8	A08_010615146_010616205	Cab033222.1	AT4G17070.1	peptidyl-prolyl cis-trans isomerases
A8	A08_010619600_010620297	Cab033223.1
A8	A08_010631198_010631839	Cab033224.1
A8	A08_010633040_010635160	Cab033225.1	AT4G17080.1	Histone H3 K4-specific methyltransferase SET7/9 family protein
A8	A08_010635862_010636521	Cab033226.1	AT4G17085.1	Putative membrane lipoprotein
A8	A08_010636893_010638095	Cab033227.1	AT4G17090.1	chloroplast beta-amylase
A8	A08_010641655_010664165	Cab033228.2	AT4G17140.2	pleckstrin homology (PH) domain-containing protein
A8	A08_010681988_010684788	Cab033229.1	AT4G17150.1	alpha/beta-Hydrolases superfamily protein
A8	A08_010685113_010686261	Cab033230.1	AT4G17170.1	RAB GTPase homolog B1C
A8	A08_010695181_010697632	Cab033231.1
A8	A08_010698665_010701100	Cab033232.1	AT4G17230.1	SCARECROW-like 13
A8	A08_010708337_010709797	Cab033233.1
A8	A08_010710605_010711060	Cab033234.2	AT4G17245.1	RING/U-box superfamily protein
A8	A08_010712545_010712988	Cab033235.1	AT4G17250.1
A8	A08_010713829_010715673	Cab033236.1	AT4G17250.2
A8	A08_010716488_010719701	Cab033237.2	AT4G17300.1	Class II aminoacyl-tRNA and biotin synthetases superfamily protein
A8	A08_010736413_010743381	Cab033238.3	AT4G17330.1	G2484-1 protein	Cab033238.3:2476:G	1.17122e-07	6.93136	0.4516
A8	A08_010767012_010765399	Cab033243.1	AT4G17330.1	G2484-1 protein
A8	A08_010767012_010765399	Cab048000.1	AT4G17330.1	G2484-1 protein
A8	A08_010774656_010775129	Cab033239.1	AT3G42670.1	chromatin remodeling 38
A8	A08_010780795_010781268	Cab033240.1
A8	A08_010781764_010784858	Cab033241.1	AT4G17330.1	G2484-1 protein
A8	A08_010785005_010789270	Cab033242.1	AT4G17330.1	G2484-1 protein
A8	A08_010820504_010824437	Cab033244.1	AT3G43790.1	zinc induced facilitator-like 2
A8	A08_010836819_010842428	Cab033245.1	AT4G17380.1	MUTS-like protein 4
A8	A08_010842664_010849032	Cab033246.1	AT4G17390.1	Ribosomal protein L23/L15e family protein	Cab033246.1:1470:G	6.48223e-08	7.18828	0.4726
A8	A08_010849032_010845789.001	BnaA08g08290D	AT4G17486.1	PPPDE putative thiol peptidase family protein
A8	A08_010850347_010850936	Cab033247.1
A8	A08_010851021_010853612	Cab033248.1
A8	A08_010854680_010855090	Cab033249.1
A8	A08_010861108_010862649	Cab033250.1	AT4G17490.1	ethylene responsive element binding factor 6
A8	A08_010868440_010870009	Cab033251.1	AT4G17500.1	ethylene responsive element binding factor 1
A8	A08_010874683_010874901	Cab033252.1
A8	A08_010879260_010880228	Cab033253.1
A8	A08_010884454_010885519	Cab033254.1
A8	A08_010895183_010896879	Cab033255.4	AT4G17550.1	Major facilitator superfamily protein
A8	A08_010900262_010903052	Cab033256.1	AT4G17570.1	GATA transcription factor 26
A8	A08_010908878_010910994	Cab033257.1	AT4G17650.1	Polyketide cyclase / dehydrase and lipid transport protein
A8	A08_010918114_010919961	Cab033258.1	AT4G17660.1	Protein kinase superfamily protein
A8	A08_010924540_010928326	Cab033259.1	AT4G17695.1	Homeodomain-like superfamily protein
A8	A08_010938306_010940499	Cab033260.1
A8	A08_010943265_010944397	Cab033261.1
A8	A08_010946208_010947346	Cab033262.1
A8	A08_010950804_010954280	Cab033263.1	AT4G17710.1	homeodomain GLABROUS 4
A8	A08_010957810_010959350	Cab033264.1
A8	A08_010963069_010964819	Cab033265.1	AT4G17785.1	myb domain protein 39
A8	A08_010964819_010962909.001	BnaA08g08450D
A8	A08_010981188_010981394	Cab033267.1
A8	A08_010981394_010981188	Cab048168.1
A8	A08_010989492_010990522	Cab033268.1
A8	A08_010989967_010989492	Cab037416.1
A8	A08_010990522_010989492	Cab047947.1
A8	A08_010990963_010991235	Cab033269.1
A8	A08_010995134_010996056	Cab033270.2	AT4G17870.1	Polyketide cyclase/dehydrase and lipid transport superfamily protein
A8	A08_011003656_011004300	Cab033271.1
A8	A08_011005807_011006158	Cab033272.1
A8	A08_011015170_011017479	Cab030764.1	AT5G41800.1	Transmembrane amino acid transporter family protein
A8	A08_011015170_011017479	Cab033273.1	AT5G41800.1	Transmembrane amino acid transporter family protein
A8	A08_011017479_011015170	Cab026452.1	AT5G41800.1	Transmembrane amino acid transporter family protein
A8	A08_011022745_011025295	Cab033274.1
A8	A08_011036757_011038729	Cab033275.1	AT4G17900.1	PLATZ transcription factor family protein
A8	A08_011041616_011042732	Cab033276.2
A8	A08_011043301_011045191	Cab033277.1	AT4G17950.1	AT hook motif DNA-binding family protein
A8	A08_011044421_011043102.001	BnaA08g08520D
A8	A08_011048726_011050512	Cab033278.1	AT4G18040.1	eukaryotic translation initiation factor 4E	Cab033278.1:274:T	7.90389e-08	7.10216	0.4778
A8	A08_011051577_011053403	BnaA08g08540D	AT4G18070.4
A8	A08_011054322_011055328	Cab033279.3
A8	A08_011062567_011066056	Cab033280.1
A8	A08_011069803_011070030	Cab033281.1
A8	A08_011074868_011075821	Cab033282.1	AT4G18160.1	Ca2+ activated outward rectifying K+ channel 6
A8	A08_011081349_011081573	Cab047558.1
A8	A08_011081366_011082435	Cab016763.1
A8	A08_011081598_011082435	Cab043292.1
A8	A08_011081640_011081033	Cab005794.1
A8	A08_011081977_011082099	Cab045946.1
A8	A08_011081997_011082277	Cab005748.1
A8	A08_011082222_011082357	Cab045944.1
A8	A08_011082259_011083981	Cab047391.1
A8	A08_011082259_011084580	Cab047207.1
A8	A08_011082274_011082421	Cab047115.1
A8	A08_011082274_011082435	Cab005751.1
A8	A08_011082274_011082435	Cab016694.1
A8	A08_011082274_011082435	Cab016697.1
A8	A08_011082274_011082435	Cab016779.1
A8	A08_011082274_011082435	Cab043583.1
A8	A08_011082274_011082435	Cab043599.1
A8	A08_011082274_011082435	Cab048261.1
A8	A08_011082274_011082515	Cab048234.1
A8	A08_011082274_011082711	Cab005658.1
A8	A08_011082382_011081174	Cab026363.1
A8	A08_011082435_011082274	Cab048002.1
A8	A08_011082450_011082650	Cab046010.1
A8	A08_011082605_011082799	Cab016764.1
A8	A08_011082605_011082799	Cab016780.1
A8	A08_011082836_011083614	Cab016925.1
A8	A08_011082996_011084397	Cab005704.1	AT3G41979.1	rRNA
A8	A08_011083373_011083579	Cab005749.1
A8	A08_011083554_011081713	Cab047544.1
A8	A08_011083714_011083945	Cab005761.1
A8	A08_011083714_011083945	Cab005774.1
A8	A08_011083714_011083945	Cab043281.1
A8	A08_011084074_011082876	Cab026360.1
A8	A08_011084217_011084449	Cab047381.1	AT3G41979.1	rRNA
A8	A08_011084296_011085574	Cab047670.1	AT3G41768.1	rRNA
A8	A08_011084430_011084915	Cab046601.1	AT3G41768.1	rRNA
A8	A08_011084439_011084167	Cab016910.1	AT3G41979.1	rRNA
A8	A08_011084730_011084288	Cab005685.1	AT3G41979.1	rRNA
A8	A08_011085345_011085499	Cab016847.1	AT3G41768.1	rRNA
A8	A08_011115978_011117527	Cab033283.1	AT4G18170.1	WRKY DNA-binding protein 28
A8	A08_011124863_011126181	Cab033284.1	AT4G18195.1	purine permease 8
A8	A08_011129330_011129238	BnaA08g08610D
A8	A08_011130653_011132291	Cab033285.3	AT4G18210.1	purine permease 10
A8	A08_011144255_011145096	Cab033286.1
A8	A08_011149250_011150774	Cab033287.1	AT4G18210.1	purine permease 10
A8	A08_011151625_011155509.001	BnaA08g08670D	AT4G18250.1	receptor serine/threonine kinase, putative
A8	A08_011151692_011156499	Cab033288.1	AT4G18240.1	starch synthase 4	Cab033288.1:2682:G	1.53552e-07	6.81374	0.4672
A8	A08_011167955_011168385	Cab033289.1
A8	A08_011169984_011170400	Cab033290.1	AT4G18280.1	glycine-rich cell wall protein-related
A8	A08_011170974_011171156	Cab033291.1
A8	A08_011182658_011182978	Cab033292.1
A8	A08_011186243_011189312	Cab033293.1	AT4G18290.1	potassium channel in Arabidopsis thaliana 2
A8	A08_011191130_011192900	Cab033294.1	AT4G18340.1	Glycosyl hydrolase superfamily protein
A8	A08_011197174_011197512	Cab033295.1
A8	A08_011199845_011201271	Cab033296.1
A8	A08_011208148_011208637	Cab033297.1
A8	A08_011209336_011209980	Cab033298.1	AT4G18425.1	Protein of unknown function (DUF679)
A8	A08_011216777_011217799	Cab033299.1	AT4G18430.1	RAB GTPase homolog A1E
A8	A08_011220842_011223244	Cab033300.3	AT1G36280.1	L-Aspartase-like family protein
A8	A08_011233592_011233894	Cab033301.1
A8	A08_011237213_011237452	Cab018657.1
A8	A08_011237213_011237452	Cab033302.1
A8	A08_011254583_011256047	Cab033303.1
A8	A08_011261517_011264094	Cab033304.1	AT4G18530.1	Protein of unknown function (DUF707)
A8	A08_011266513_011273471	Cab033305.1	AT4G18540.1
A8	A08_011280584_011283762	Cab033306.1	AT4G18550.1	alpha/beta-Hydrolases superfamily protein
A8	A08_011283762_011280584	Cab033307.1	AT4G18550.1	alpha/beta-Hydrolases superfamily protein
A8	A08_011307029_011310102	Cab033308.1	AT4G18570.1	Tetratricopeptide repeat (TPR)-like superfamily protein
A8	A08_011307029_011310170.001	BnaA08g08870D
A8	A08_011310405_011310810	Cab033309.1
A8	A08_011312986_011314259	Cab033310.1	AT4G18596.1	Pollen Ole e 1 allergen and extensin family protein
A8	A08_011323683_011330709	Cab033311.1	AT4G18610.1	Protein of unknown function (DUF640)
A8	A08_011337179_011339903	Cab033312.1
A8	A08_011353028_011352577	BnaA08g07410D
A8	A08_011356264_011359384	Cab033313.2	AT2G24160.1
A8	A08_011361680_011363178	Cab033314.1
A8	A08_011366369_011367232	Cab033315.1	AT4G18690.1
A8	A08_011368080_011369217	Cab033316.1
A8	A08_011371618_011373602	Cab033317.1	AT4G18700.1	CBL-interacting protein kinase 12
A8	A08_011381569_011381872	Cab033319.1
A8	A08_011381872_011381569	Cab027032.1
A8	A08_011385613_011386316	Cab033320.1
A8	A08_011393638_011395797	Cab033321.1	AT4G18710.1	Protein kinase superfamily protein	Cab033321.1:51:A	1.02072e-09	8.99109	0.4521
A8	A08_011393638_011395797	Cab033321.1	AT4G18710.1	Protein kinase superfamily protein	Cab033321.1:417:C	1.02559e-07	6.98903	0.366
A8	A08_011400948_011402243	Cab033322.2
A8	A08_011411466_011412994	Cab033323.1	AT4G18770.1	myb domain protein 98
A8	A08_011414060_011415268	Cab033324.1
A8	A08_011420310_011421512	Cab033325.1	AT4G18810.2	NAD(P)-binding Rossmann-fold superfamily protein
A8	A08_011428468_011430756	Cab033326.1	AT2G23810.1	tetraspanin8
A8	A08_011436902_011438333	Cab033327.1	AT4G18830.1	ovate family protein 5
A8	A08_011438780_011441138	Cab033328.1	AT4G18880.1	heat shock transcription factor A4A
A8	A08_011442304_011443277	Cab033329.1
A8	A08_011452475_011453508	Cab033330.2	AT4G18890.1	BES1/BZR1 homolog 3
A8	A08_011457811_011460561	Cab033331.1	AT4G18900.1	Transducin/WD40 repeat-like superfamily protein
A8	A08_011461227_011463906	Cab033332.1	AT4G18905.1	Transducin/WD40 repeat-like superfamily protein
A8	A08_011469575_011470801	Cab033333.1
A8	A08_011475226_011477709	Cab033334.1	AT4G18940.1	RNA ligase/cyclic nucleotide phosphodiesterase family protein
A8	A08_011482382_011485071	Cab033335.1	AT4G18950.1	Integrin-linked protein kinase family
A8	A08_011494502_011495140	Cab033336.1
A8	A08_011497834_011500543	Cab033337.2	AT4G19006.1	Proteasome component (PCI) domain protein	Cab033337.2:241:C	9.06934e-08	7.04242	0.3676
A8	A08_011497834_011500543	Cab033337.2	AT4G19006.1	Proteasome component (PCI) domain protein	Cab033337.2:435:A	6.38875e-08	7.19458	0.4409
A8	A08_011497834_011500543	Cab033337.2	AT4G19006.1	Proteasome component (PCI) domain protein	Cab033337.2:576:G	4.9861e-08	7.30224	0.4138
A8	A08_011497834_011500543	Cab033337.2	AT4G19006.1	Proteasome component (PCI) domain protein	Cab033337.2:588:A	1.35875e-07	6.86686	0.4122
A8	A08_011497834_011500543	Cab033337.2	AT4G19006.1	Proteasome component (PCI) domain protein	Cab033337.2:922:T	4.48706e-08	7.34804	0.4278
A8	A08_011497834_011500543	Cab033337.2	AT4G19006.1	Proteasome component (PCI) domain protein	Cab033337.2:639:G	3.79402e-08	7.4209	0.4503
A8	A08_011497834_011500543	Cab033337.2	AT4G19006.1	Proteasome component (PCI) domain protein	Cab033337.2:855:G	6.50145e-08	7.18699	0.3708
A8	A08_011500987_011501199	BnaA08g08990D
A8	A08_011503002_011505176	Cab033338.1	AT3G05370.1	receptor like protein 31
A8	A08_011516596_011517411	Cab033339.1	AT4G19100.1	Protein of unknown function (DUF3464)	Cab033339.1:288:A	3.14053e-09	8.503	0.4656
A8	A08_011516596_011517411	Cab033339.1	AT4G19100.1	Protein of unknown function (DUF3464)	Cab033339.1:459:C	1.46933e-09	8.83288	0.4648
A8	A08_011516596_011517411	Cab033339.1	AT4G19100.1	Protein of unknown function (DUF3464)	Cab033339.1:73:G	1.76464e-09	8.75334	0.4621
A8	A08_011517837_011520435	Cab033340.1	AT4G19112.1	conserved peptide upstream open reading frame 25	Cab033340.1:984:T	4.56868e-09	8.34021	0.3864
A8	A08_011517837_011520435	Cab033340.1	AT4G19112.1	conserved peptide upstream open reading frame 25	Cab033340.1:1339:C	2.25719e-08	7.64643	0.465
A8	A08_011517837_011520435	Cab033340.1	AT4G19112.1	conserved peptide upstream open reading frame 25	Cab033340.1:1293:A	3.85233e-09	8.41428	0.4555
A8	A08_011521937_011521263	BnaA08g09040D	AT4G19112.1	conserved peptide upstream open reading frame 25
A8	A08_011532260_011533545	Cab033341.1
A8	A08_011534471_011536910	Cab033342.1	AT4G19120.2	S-adenosyl-L-methionine-dependent methyltransferases superfamily protein	Cab033342.1:1080:C	1.94162e-08	7.71184	0.3717
A8	A08_011534471_011536910	Cab033342.1	AT4G19120.2	S-adenosyl-L-methionine-dependent methyltransferases superfamily protein	Cab033342.1:1224:T	1.4737e-09	8.83159	0.4668
A8	A08_011534471_011536910	Cab033342.1	AT4G19120.2	S-adenosyl-L-methionine-dependent methyltransferases superfamily protein	Cab033342.1:871:G	8.77058e-10	9.05697	0.4613
A8	A08_011534471_011536910	Cab033342.1	AT4G19120.2	S-adenosyl-L-methionine-dependent methyltransferases superfamily protein	Cab033342.1:879:C	1.52806e-09	8.81586	0.4603
A8	A08_011546343_011546734	Cab033343.1
A8	A08_011553395_011552897	BnaA08g09080D
A8	A08_011560266_011560433	Cab009329.1
A8	A08_011560266_011561691	Cab033344.1
A8	A08_011573652_011574831	Cab033345.1
A8	A08_011584715_011586762	Cab033346.1	AT4G19160.2
A8	A08_011589867_011590464	Cab033347.1
A8	A08_011590362_011589970	Cab048176.1
A8	A08_011592145_011593925	Cab033348.1	AT4G19170.1	nine-cis-epoxycarotenoid dioxygenase 4
A8	A08_011600416_011602555	Cab033349.1	AT4G19185.1	nodulin MtN21 /EamA-like transporter family protein
A8	A08_011603801_011606113	Cab033350.1	AT4G19191.1	Tetratricopeptide repeat (TPR)-like superfamily protein
A8	A08_011606547_011608579	Cab033351.1	AT4G19200.1	proline-rich family protein
A8	A08_011609321_011613166	Cab033352.1	AT4G19210.1	RNAse l inhibitor protein 2
A8	A08_011623890_011624915	Cab033353.1
A8	A08_011627315_011628393	Cab033354.1
A8	A08_011643606_011645143.001	BnaA08g09180D	AT4G19410.1	Pectinacetylesterase family protein
A8	A08_011647247_011649961	Cab033355.1	AT4G19410.1	Pectinacetylesterase family protein
A8	A08_011662008_011664635	Cab033356.1	AT4G19420.1	Pectinacetylesterase family protein
A8	A08_011689074_011695048	Cab033357.1	AT4G19450.1	Major facilitator superfamily protein
A8	A08_011693651_011694990.001	BnaA08g09200D
A8	A08_011693651_011694990.002	BnaA08g09210D	AT4G19500.2	nucleoside-triphosphatases;transmembrane receptors;nucleotide binding;ATP binding
A8	A08_011693651_011694990.003	BnaA08g09220D	AT4G19510.1	Disease resistance protein (TIR-NBS-LRR class)
A8	A08_011697984_011698193	Cab033358.1	AT4G19520.1	disease resistance protein (TIR-NBS-LRR class) family
A8	A08_011699691_011701213	Cab033359.2	AT4G19540.1	IND1(iron-sulfur protein required for NADH dehydrogenase)-like
A8	A08_011706357_011706665	Cab033360.1	AT4G19590.1	Chaperone DnaJ-domain superfamily protein
A8	A08_011707342_011707962	Cab033361.1
A8	A08_011710451_011711500	Cab033362.1	AT4G19580.1	DNAJ heat shock N-terminal domain-containing protein
A8	A08_011712930_011713778	Cab033363.1	AT4G19570.1	Chaperone DnaJ-domain superfamily protein
A8	A08_011723339_011727019	Cab033365.1	AT4G19600.1	Cyclin family protein
A8	A08_011727129_011730021	Cab033366.1
A8	A08_011734228_011737587	Cab033367.1	AT4G19645.2	TRAM, LAG1 and CLN8 (TLC) lipid-sensing domain containing protein
A8	A08_011737969_011736405.001	BnaA08g09320D
A8	A08_011744610_011746826	Cab047446.1	AT4G19810.1	Glycosyl hydrolase family protein with chitinase insertion domain
A8	A08_011748399_011749858	Cab047447.1	AT4G19830.1	FKBP-like peptidyl-prolyl cis-trans isomerase family protein
A8	A08_011751689_011752863	Cab047448.1
A8	A08_011752863_011751689	Cab026672.1
A8	A08_011759440_011762736	Cab033368.1	AT3G21370.1	beta glucosidase 19
A8	A08_011763782_011765148	Cab026671.1	AT3G21380.1	Mannose-binding lectin superfamily protein
A8	A08_011763782_011768848	Cab033369.1	AT3G21380.1	Mannose-binding lectin superfamily protein
A8	A08_011771920_011773128	Cab033370.1
A8	A08_011775793_011777069	Cab033371.1
A8	A08_011789214_011791710	Cab033372.1
A8	A08_011803263_011804453	Cab033373.1
A8	A08_011816623_011820283	Cab033374.3	AT4G19960.2	K+ uptake permease 9	Cab033374.3:423:G	1.65172e-07	6.78206	0.3431
A8	A08_011816623_011820283	Cab033374.3	AT4G19960.2	K+ uptake permease 9	Cab033374.3:1425:A	1.78174e-07	6.74916	0.3185
A8	A08_011822966_011823685	Cab033375.1	AT4G27270.1	Quinone reductase family protein
A8	A08_011825912_011836575	Cab033376.1	AT4G20040.1	Pectin lyase-like superfamily protein
A8	A08_011833211_011832583	Cab040825.1
A8	A08_011833211_011832665	Cab036087.1
A8	A08_011834192_011833237	Cab036086.1
A8	A08_011834192_011833237	Cab040824.1
A8	A08_011838994_011839491	Cab033377.1
A8	A08_011840817_011841639	Cab004009.1
A8	A08_011840817_011841639	Cab033378.1
A8	A08_011842480_011843049	Cab004010.1	AT3G25510.1	disease resistance protein (TIR-NBS-LRR class), putative
A8	A08_011842480_011843049	Cab033379.1	AT3G25510.1	disease resistance protein (TIR-NBS-LRR class), putative
A8	A08_011854050_011863143	Cab033380.1	AT4G20130.1	plastid transcriptionally active 14
A8	A08_011864275_011864672	Cab033381.1	AT4G20150.1
A8	A08_011868180_011870419	Cab033382.1	AT4G20170.1	Domain of unknown function (DUF23)
A8	A08_011870785_011871560	Cab033383.1
A8	A08_011874299_011875535	Cab033384.1	AT4G20190.1
A8	A08_011880199_011885620	Cab033385.1
A8	A08_011890209_011891728	Cab033386.1
A8	A08_011893284_011894767	Cab033387.1
A8	A08_011900708_011904452	Cab033388.1	AT4G20270.1	Leucine-rich receptor-like protein kinase family protein
A8	A08_011905445_011906479	Cab033389.1	AT4G20280.1	TBP-associated factor 11
A8	A08_011911478_011915789	Cab033390.1	AT4G20300.2	Protein of unknown function (DUF1639)
A8	A08_011915892_011918525	Cab033391.1	AT4G20360.1	RAB GTPase homolog E1B
A8	A08_011919091_011921582	Cab033392.1	AT5G44560.1	SNF7 family protein
A8	A08_011922935_011923585	Cab033393.1
A8	A08_011924155_011924931	Cab033394.1	AT4G20390.1	Uncharacterised protein family (UPF0497)
A8	A08_011927289_011927918	Cab033395.1
A8	A08_011933169_011933465	Cab033396.1
A8	A08_011942045_011942540	Cab033397.1
A8	A08_011946906_011948866	Cab033398.1	AT1G66020.1	Terpenoid cyclases/Protein prenyltransferases superfamily protein
A8	A08_011948866_011946906	Cab033399.1	AT1G66020.1	Terpenoid cyclases/Protein prenyltransferases superfamily protein
A8	A08_011956131_011956532	BnaA08g09440D
A8	A08_011956522_011958382	Cab033400.2	AT5G44500.2	Small nuclear ribonucleoprotein family protein
A8	A08_011958975_011971190	Cab033401.1	AT4G20450.1	Leucine-rich repeat protein kinase family protein
A8	A08_011973011_011974847	Cab033402.1	AT4G20460.1	NAD(P)-binding Rossmann-fold superfamily protein
A8	A08_011977369_011977999	Cab033403.1	AT4G20780.1	calmodulin like 42
A8	A08_011977955_011977401.001	BnaA08g09500D
A8	A08_011990457_011992052	Cab033404.1	AT4G20830.2	FAD-binding Berberine family protein
A8	A08_011999034_011999884	BnaA08g09520D
A8	A08_012001635_012002729	Cab033405.1
A8	A08_012006086_012009433	Cab033406.1	AT4G12770.1	Chaperone DnaJ-domain superfamily protein
A8	A08_012012630_012015217	Cab033407.1	AT4G20890.1	tubulin beta-9 chain
A8	A08_012029703_012035971	Cab033408.1	AT4G21710.1	DNA-directed RNA polymerase family protein
A8	A08_012038138_012038728	Cab033409.1
A8	A08_012041826_012043830	Cab033410.1	AT4G21690.1	gibberellin 3-oxidase 3
A8	A08_012052817_012054912	Cab033411.1	AT1G18030.2	Protein phosphatase 2C family protein
A8	A08_012057915_012058121	Cab033412.1
A8	A08_012058864_012063308	Cab033413.1	AT4G21670.1	C-terminal domain phosphatase-like 1
A8	A08_012070179_012074671	Cab033414.2	AT4G21660.1	proline-rich spliceosome-associated (PSP) family protein	Cab033414.2:1218:A	2.24628e-09	8.64854	0.4099
A8	A08_012070179_012074671	Cab033414.2	AT4G21660.1	proline-rich spliceosome-associated (PSP) family protein	Cab033414.2:267:T	1.18013e-09	8.92807	0.4199
A8	A08_012070179_012074671	Cab033414.2	AT4G21660.1	proline-rich spliceosome-associated (PSP) family protein	Cab033414.2:156:T	1.54405e-10	9.81134	0.4077
A8	A08_012070179_012074671	Cab033414.2	AT4G21660.1	proline-rich spliceosome-associated (PSP) family protein	Cab033414.2:195:T	6.76401e-09	8.1698	0.4382
A8	A08_012070179_012074671	Cab033414.2	AT4G21660.1	proline-rich spliceosome-associated (PSP) family protein	Cab033414.2:244:C	7.5805e-09	8.1203	0.4345
A8	A08_012070179_012074671	Cab033414.2	AT4G21660.1	proline-rich spliceosome-associated (PSP) family protein	Cab033414.2:402:A	6.54691e-09	8.18396	0.4048
A8	A08_012075445_012075840	Cab033415.1
A8	A08_012080671_012083618	Cab033416.2	AT1G11270.2	F-box and associated interaction domains-containing protein
A8	A08_012083504_012082479.001	BnaA08g09670D
A8	A08_012088598_012090602	Cab033417.1	AT4G21590.2	endonuclease 3
A8	A08_012096497_012096898	Cab033418.1
A8	A08_012103679_012106004	Cab033420.1	AT4G21590.2	endonuclease 3
A8	A08_012106910_012108980	Cab033421.1	AT4G21570.1	Protein of unknown function (DUF300)
A8	A08_012108792_012108112	Cab031281.1	AT4G21570.1	Protein of unknown function (DUF300)
A8	A08_012111650_012111976	Cab033422.1
A8	A08_012114792_012116521	Cab033423.1
A8	A08_012116809_012119332	Cab033424.2	AT4G21534.1	Diacylglycerol kinase family protein
A8	A08_012119713_012119926	BnaA08g09720D
A8	A08_012121954_012123957	Cab033425.2	AT4G21450.1	PapD-like superfamily protein
A8	A08_012147956_012149172	Cab033426.1	AT4G21440.1	MYB-like 102
A8	A08_012152362_012158558	Cab033427.1
A8	A08_012161928_012162200	Cab033428.1
A8	A08_012170224_012172476	Cab035826.1	AT4G21215.2
A8	A08_012189072_012193672	Cab035827.1	AT4G21200.1	gibberellin 2-oxidase 8
A8	A08_012214007_012214697	Cab035828.1	AT4G21192.2	Cytochrome c oxidase biogenesis protein Cmc1-like
A8	A08_012215394_012226830	Cab035829.1	AT4G21120.1	amino acid transporter 1	Cab035829.1:3855:A	8.39262e-09	8.0761	0.3783
A8	A08_012217733_012215181.001	BnaA08g09800D
A8	A08_012229655_012231737	Cab035830.1	AT4G21110.1	G10 family protein
A8	A08_012231867_012232997	Cab035831.1
A8	A08_012233325_012241239	Cab035832.1	AT4G21100.1	damaged DNA binding protein 1B
A8	A08_012242858_012244835	Cab035833.1	AT4G21090.3	MITOCHONDRIAL FERREDOXIN 2
A8	A08_012248443_012249582	Cab035834.1
A8	A08_012250297_012254555	Cab035835.1	AT4G21070.1	breast cancer susceptibility1
A8	A08_012255017_012255816	Cab035836.1
A8	A08_012256697_012257461	Cab035837.1
A8	A08_012262066_012262334	Cab035838.1
A8	A08_012268276_012269619	Cab035839.1	AT4G21000.1	alpha carbonic anhydrase 6
A8	A08_012280624_012281415	Cab035840.1
A8	A08_012283879_012287769	Cab035841.1
A8	A08_012288360_012289049	Cab035842.1
A8	A08_012290835_012291943	Cab035843.1	AT4G21020.1	Late embryogenesis abundant protein (LEA) family protein
A8	A08_012296342_012298927	Cab035844.1	AT4G21000.1	alpha carbonic anhydrase 6
A8	A08_012310097_012310888	Cab035845.1
A8	A08_012311449_012312030	Cab035846.1
A8	A08_012317423_012318555	Cab035847.1
A8	A08_012319587_012320276	Cab035848.1
A8	A08_012330653_012335126	Cab035849.1
A8	A08_012335880_012336822	Cab035850.1	AT4G20970.1	basic helix-loop-helix (bHLH) DNA-binding superfamily protein
A8	A08_012339704_012341419	Cab035851.1	AT4G20960.1	Cytidine/deoxycytidylate deaminase family protein
A8	A08_012344529_012348275	Cab035852.1	AT4G20940.1	Leucine-rich receptor-like protein kinase family protein
A8	A08_012350774_012353171	BnaA08g09990D	AT4G20930.1	6-phosphogluconate dehydrogenase family protein
A8	A08_012353999_012362437	Cab035853.3	AT4G21710.1	DNA-directed RNA polymerase family protein
A8	A08_012375086_012376810	Cab035854.1	AT4G21800.2	P-loop containing nucleoside triphosphate hydrolases superfamily protein
A8	A08_012377207_012391573	Cab035855.2	AT4G21810.1	DERLIN-2.1
A8	A08_012378057_012377001.001	BnaA08g10040D	AT4G21830.2	methionine sulfoxide reductase B7
A8	A08_012408531_012410303	Cab035857.1
A8	A08_012411850_012412344	Cab035858.1	AT4G21870.1	HSP20-like chaperones superfamily protein
A8	A08_012413594_012414415	Cab035859.1
A8	A08_012417962_012421114	Cab035860.1	AT4G21910.2	MATE efflux family protein
A8	A08_012432738_012434140	Cab047515.1	AT4G21910.2	MATE efflux family protein
A8	A08_012433078_012433759	Cab035861.1	AT4G21910.3	MATE efflux family protein
A8	A08_012449972_012450961	Cab035862.1
A8	A08_012451003_012455054	Cab035863.1	AT3G04220.1	Disease resistance protein (TIR-NBS-LRR class) family
A8	A08_012462002_012466706	Cab035864.1
A8	A08_012465434_012464662	Cab011736.1
A8	A08_012470066_012471250	Cab035865.1
A8	A08_012479318_012481077	Cab035866.1	AT4G22080.1	root hair specific 14
A8	A08_012482204_012484819	Cab035867.1	AT4G22100.1	beta glucosidase 2
A8	A08_012491977_012494856	Cab035868.1	AT4G22120.6	ERD (early-responsive to dehydration stress) family protein	Cab035868.1:1002:C	7.62839e-10	9.11757	0.0963
A8	A08_012491977_012494856	Cab035868.1	AT4G22120.6	ERD (early-responsive to dehydration stress) family protein	Cab035868.1:1578:A	4.02121e-09	8.39564	0.0059
A8	A08_012491977_012494856	Cab035868.1	AT4G22120.6	ERD (early-responsive to dehydration stress) family protein	Cab035868.1:1884:T	2.62512e-11	10.5808	0.0029
A8	A08_012491977_012494856	Cab035868.1	AT4G22120.6	ERD (early-responsive to dehydration stress) family protein	Cab035868.1:1902:A	1.92858e-10	9.71476	0.0058
A8	A08_012491977_012494856	Cab035868.1	AT4G22120.6	ERD (early-responsive to dehydration stress) family protein	Cab035868.1:1908:C	2.37109e-10	9.62505	0.0059
A8	A08_012491977_012494856	Cab035868.1	AT4G22120.6	ERD (early-responsive to dehydration stress) family protein	Cab035868.1:1944:A	8.79294e-12	11.0559	0.0059
A8	A08_012491977_012494856	Cab035868.1	AT4G22120.6	ERD (early-responsive to dehydration stress) family protein	Cab035868.1:1984:C	3.32316e-09	8.47845	0.003
A8	A08_012491977_012494856	Cab035868.1	AT4G22120.6	ERD (early-responsive to dehydration stress) family protein	Cab035868.1:1992:C	1.33346e-08	7.87502	0.003
A8	A08_012491977_012494856	Cab035868.1	AT4G22120.6	ERD (early-responsive to dehydration stress) family protein	Cab035868.1:345:T	1.30052e-10	9.88588	0.1105
A8	A08_012491977_012494856	Cab035868.1	AT4G22120.6	ERD (early-responsive to dehydration stress) family protein	Cab035868.1:540:A	1.10189e-10	9.95786	0.0795
A8	A08_012491977_012494856	Cab035868.1	AT4G22120.6	ERD (early-responsive to dehydration stress) family protein	Cab035868.1:633:A	1.83304e-10	9.73683	0.0642
A8	A08_012491977_012494856	Cab035868.1	AT4G22120.6	ERD (early-responsive to dehydration stress) family protein	Cab035868.1:996:T	2.68695e-08	7.57074	0.0938
A8	A08_012491977_012494856	Cab035868.1	AT4G22120.6	ERD (early-responsive to dehydration stress) family protein	Cab035868.1:1587:C	4.55629e-10	9.34139	0.0147
A8	A08_012491977_012494856	Cab035868.1	AT4G22120.6	ERD (early-responsive to dehydration stress) family protein	Cab035868.1:1615:A	3.89334e-10	9.40968	0.0059
A8	A08_012491977_012494856	Cab035868.1	AT4G22120.6	ERD (early-responsive to dehydration stress) family protein	Cab035868.1:1674:G	3.85127e-09	8.4144	0.0176
A8	A08_012491977_012494856	Cab035868.1	AT4G22120.6	ERD (early-responsive to dehydration stress) family protein	Cab035868.1:1692:C	5.36538e-09	8.2704	0.0029
A8	A08_012491977_012494856	Cab035868.1	AT4G22120.6	ERD (early-responsive to dehydration stress) family protein	Cab035868.1:1740:C	1.14063e-08	7.94285	0.0798
A8	A08_012515749_012517502	Cab035869.1	AT4G22220.1	SufE/NifU family protein	Cab035869.1:63:G	4.30411e-13	12.3661	0.2382
A8	A08_012515749_012517502	Cab035869.1	AT4G22220.1	SufE/NifU family protein	Cab035869.1:336:T	3.77299e-12	11.4233	0.2063
A8	A08_012515749_012517502	Cab035869.1	AT4G22220.1	SufE/NifU family protein	Cab035869.1:457:T	8.10455e-10	9.09127	0.2225
A8	A08_012515749_012517502	Cab035869.1	AT4G22220.1	SufE/NifU family protein	Cab035869.1:252:G	1.85613e-09	8.73139	0.1775
A8	A08_012515749_012517502	Cab035869.1	AT4G22220.1	SufE/NifU family protein	Cab035869.1:348:A	5.16688e-11	10.2868	0.2063
A8	A08_012518392_012520151	Cab035870.1
A8	A08_012520807_012522012	Cab035871.1
A8	A08_012522813_012525017	Cab035872.1
A8	A08_012527289_012529182	Cab035873.1	AT4G22360.1	SWIB complex BAF60b domain-containing protein	Cab035873.1:717:C	6.84885e-11	10.1644	0.2242
A8	A08_012529602_012531161	Cab035874.1	AT4G12590.1	Protein of unknown function DUF106, transmembrane	Cab035874.1:165:T	1.12599e-13	12.9485	0.1597
A8	A08_012529602_012531161	Cab035874.1	AT4G12590.1	Protein of unknown function DUF106, transmembrane	Cab035874.1:189:C	1.19619e-09	8.9222	0.1906
A8	A08_012529602_012531161	Cab035874.1	AT4G12590.1	Protein of unknown function DUF106, transmembrane	Cab035874.1:21:G	9.9494e-11	10.0022	0.1802
A8	A08_012529602_012531161	Cab035874.1	AT4G12590.1	Protein of unknown function DUF106, transmembrane	Cab035874.1:270:C	1.00483e-08	7.99791	0.1802
A8	A08_012529602_012531161	Cab035874.1	AT4G12590.1	Protein of unknown function DUF106, transmembrane	Cab035874.1:300:A	1.01308e-11	10.9944	0.1436
A8	A08_012529602_012531161	Cab035874.1	AT4G12590.1	Protein of unknown function DUF106, transmembrane	Cab035874.1:348:C	6.79865e-14	13.1676	0.1083
A8	A08_012529602_012531161	Cab035874.1	AT4G12590.1	Protein of unknown function DUF106, transmembrane	Cab035874.1:372:A	1.05873e-14	13.9752	0.0062
A8	A08_012529602_012531161	Cab035874.1	AT4G12590.1	Protein of unknown function DUF106, transmembrane	Cab035874.1:381:A	2.15249e-14	13.6671	0.0093
A8	A08_012532077_012531600.001	BnaA08g10250D
A8	A08_012533454_012534121	Cab035875.1
A8	A08_012534075_012533454.001	BnaA08g10270D	AT1G79160.1
A8	A08_012534075_012533454.002	BnaA08g10280D
A8	A08_012538603_012540113	Cab035876.1
A8	A08_012540511_012541656	Cab035877.1
A8	A08_012547789_012549003	Cab035878.1			Cab035878.1:1089:T	2.79299e-13	12.5539	0.2115
A8	A08_012547789_012549003	Cab035878.1			Cab035878.1:615:A	3.78454e-14	13.422	0.1706
A8	A08_012547789_012549003	Cab035878.1			Cab035878.1:822:T	8.15962e-08	7.08833	0.0897
A8	A08_012547789_012549003	Cab035878.1			Cab035878.1:867:T	1.14149e-13	12.9425	0.2418
A8	A08_012547789_012549003	Cab035878.1			Cab035878.1:1035:T	3.13131e-14	13.5043	0.154
A8	A08_012549003_012547322.001	BnaA08g10310D
A8	A08_012549003_012547322.002	BnaA08g10320D
A8	A08_012549050_012549355	Cab035879.1
A8	A08_012559824_012561230	Cab035880.2
A8	A08_012567765_012568118	Cab035881.1
A8	A08_012570374_012574866	Cab035882.1	AT4G22540.4	OSBP(oxysterol binding protein)-related protein 2A
A8	A08_012584179_012584379	Cab035883.1
A8	A08_012592091_012592455	Cab035884.1
A8	A08_012593541_012594317	Cab035885.1	AT4G22560.1
A8	A08_012607954_012608958	Cab035886.1	AT4G22620.1	SAUR-like auxin-responsive protein family
A8	A08_012613892_012614374	Cab035887.1
A8	A08_012615972_012617085	Cab035888.1
A8	A08_012621243_012621926	Cab035889.1
A8	A08_012621243_012622132.001	BnaA08g10390D
A8	A08_012621243_012622132.002	BnaA08g10400D
A8	A08_012623292_012625541	Cab035890.1	AT4G22670.1	HSP70-interacting protein 1
A8	A08_012633311_012634942	Cab035891.1	AT4G22680.1	myb domain protein 85
A8	A08_012642478_012642747	Cab035892.1
A8	A08_012648405_012650210	Cab035893.1	AT4G22690.1	cytochrome P450, family 706, subfamily A, polypeptide 1
A8	A08_012653918_012656008	Cab035894.1	AT1G20960.2	U5 small nuclear ribonucleoprotein helicase, putative
A8	A08_012656118_012662572	Cab035895.1	AT1G20960.2	U5 small nuclear ribonucleoprotein helicase, putative
A8	A08_012663468_012663764	Cab035896.1
A8	A08_012664665_012665873	Cab035897.4	AT4G22740.2	glycine-rich protein
A8	A08_012665937_012664522.999	BnaA08g10480D	AT3G10290.1	Nucleotide-sugar transporter family protein
A8	A08_012674988_012676405	Cab035898.1
A8	A08_012682290_012682623	Cab035899.1
A8	A08_012687484_012690651	Cab035900.2	AT4G22860.1	Cell cycle regulated microtubule associated protein
A8	A08_012687799_012691057.001	BnaA08g10500D
A8	A08_012691678_012692659	Cab035901.2	AT4G22920.1	non-yellowing 1
A8	A08_012695320_012698271	Cab035902.1	AT4G23190.1	cysteine-rich RLK (RECEPTOR-like protein kinase) 11
A8	A08_012699390_012702049	Cab035903.1	AT4G23190.1	cysteine-rich RLK (RECEPTOR-like protein kinase) 11
A8	A08_012703064_012707366	Cab035904.1	AT4G22950.1	AGAMOUS-like 19
A8	A08_012729710_012731104	Cab035905.1
A8	A08_012744569_012745330	Cab035906.1
A8	A08_012745512_012747679	Cab035907.1	AT4G22980.1
A8	A08_012747501_012745828.001	BnaA08g10580D
A8	A08_012759461_012762072	Cab035908.1	AT4G23060.1	IQ-domain 22
A8	A08_012765892_012767919	Cab035909.1
A8	A08_012768429_012771059	Cab035910.1	AT4G23130.2	cysteine-rich RLK (RECEPTOR-like protein kinase) 5
A8	A08_012773186_012774587	Cab035911.1	AT4G23250.1	kinases;protein kinases
A8	A08_012776765_012779312	Cab035912.1	AT4G23250.1	kinases;protein kinases
A8	A08_012783274_012785251	Cab035913.1	AT4G23430.2	NAD(P)-binding Rossmann-fold superfamily protein
A8	A08_012785872_012786228	Cab035914.1
A8	A08_012788451_012789165	Cab035915.1
A8	A08_012816965_012818059	Cab035916.1	AT4G23530.1	Protein of unknown function (DUF793)
A8	A08_012819637_012819947	Cab035917.1
A8	A08_012839985_012841061	Cab035918.1
A8	A08_012844366_012844779	Cab035919.1
A8	A08_012845137_012846659	Cab035920.1	AT4G23550.1	WRKY family transcription factor
A8	A08_012849467_012851388	Cab035921.1
A8	A08_012852399_012853312	Cab035922.1	AT4G35290.1	glutamate receptor 2
A8	A08_012853465_012854737	Cab035923.1
A8	A08_012855860_012859320	Cab035924.1	AT4G35290.1	glutamate receptor 2
A8	A08_012864454_012866758	Cab035925.1	AT4G35260.1	isocitrate dehydrogenase 1	Cab035925.1:575:T	4.16707e-17	16.3802	0.3701
A8	A08_012864602_012866719.001	BnaA08g10710D	AT4G24120.1	YELLOW STRIPE like 1
A8	A08_012864602_012866719.002	BnaA08g10720D
A8	A08_012864602_012866719.003	BnaA08g10730D	AT4G24100.1	Protein kinase superfamily protein
A8	A08_012864602_012866719.004	BnaA08g10740D	AT4G24090.1
A8	A08_012864602_012866719.005	BnaA08g10750D
A8	A08_012864602_012866719.006	BnaA08g10760D
A8	A08_012864602_012866719.007	BnaA08g10770D	AT4G24050.1	NAD(P)-binding Rossmann-fold superfamily protein
A8	A08_012880819_012882810	Cab035926.1	AT4G35250.1	NAD(P)-binding Rossmann-fold superfamily protein
A8	A08_012891841_012893247	Cab035927.1
A8	A08_012897408_012899933	Cab035928.1	AT4G35240.2	Protein of unknown function (DUF630 and DUF632)
A8	A08_012903850_012906453	Cab035929.1	AT4G35230.1	BR-signaling kinase 1
A8	A08_012907565_012908323	Cab035930.1	AT4G35210.1	Arabidopsis protein of unknown function (DUF241)
A8	A08_012909216_012909989	Cab035931.1	AT2G17080.1	Arabidopsis protein of unknown function (DUF241)
A8	A08_012917981_012918580	Cab035932.1
A8	A08_012918965_012920608	Cab035933.1	AT4G35190.1	Putative lysine decarboxylase family protein
A8	A08_012922785_012925921	Cab035934.1	AT4G35180.1	LYS/HIS transporter 7
A8	A08_012935722_012938574	Cab035935.1
A8	A08_012956322_012964834	Cab035936.1	AT4G35160.1	O-methyltransferase family protein
A8	A08_012965311_012967231	Cab035937.1	AT1G42690.1	transposable element gene
A8	A08_012967484_012968343	Cab035938.1
A8	A08_012979137_012980456	Cab035939.1	AT4G35110.4	Arabidopsis phospholipase-like protein (PEARLI 4) family
A8	A08_012988937_012990724	Cab035940.1	AT4G35100.2	plasma membrane intrinsic protein 3
A8	A08_013007417_013007725	Cab035941.1
A8	A08_013008943_013011024	Cab035942.4	AT4G35090.1	catalase 2
A8	A08_013017788_013017946	Cab035943.1	AT4G35080.3	high-affinity nickel-transport family protein
A8	A08_013018353_013017901	BnaA08g10880D
A8	A08_013023664_013025020	Cab035944.1	AT4G35070.1	SBP (S-ribonuclease binding protein) family protein
A8	A08_013028315_013028485	Cab035945.1
A8	A08_013038445_013042747	Cab035946.1
A8	A08_013052403_013053097	Cab035947.1
A8	A08_013054601_013055381	Cab035948.1	AT4G35060.1	Heavy metal transport/detoxification superfamily protein
A8	A08_013056885_013058490	Cab035949.1
A8	A08_013060273_013061693	Cab035950.1	AT4G34960.1	Cyclophilin-like peptidyl-prolyl cis-trans isomerase family protein
A8	A08_013066848_013069525	Cab035951.1	AT4G34950.1	Major facilitator superfamily protein
A8	A08_013070433_013072418	Cab035952.1	AT4G34940.1	armadillo repeat only 1
A8	A08_013073437_013075228	Cab035953.1	AT4G34930.1	PLC-like phosphodiesterases superfamily protein
A8	A08_013077456_013079674	Cab035954.1	AT5G53390.1	O-acyltransferase (WSD1-like) family protein
A8	A08_013082837_013084354	Cab035955.1	AT4G34920.1	PLC-like phosphodiesterases superfamily protein
A8	A08_013085456_013088437	Cab035956.1	AT4G34910.1	P-loop containing nucleoside triphosphate hydrolases superfamily protein
A8	A08_013090582_013092512	Cab035957.1	AT4G34860.2	Plant neutral invertase family protein
A8	A08_013092799_013094138	Cab035958.1	AT4G34850.1	Chalcone and stilbene synthase family protein
A8	A08_013094686_013096764	Cab035959.2	AT4G34840.1	Phosphorylase superfamily protein
A8	A08_013099776_013100066	Cab035960.1
A8	A08_013103741_013104031	Cab035961.1
A8	A08_013106764_013107465	Cab035962.1
A8	A08_013107785_013108158	Cab035963.1	AT4G34800.1	SAUR-like auxin-responsive protein family
A8	A08_013109225_013109814	Cab035964.1	AT4G34790.1	SAUR-like auxin-responsive protein family
A8	A08_013116940_013117484	Cab035965.1	AT4G34770.1	SAUR-like auxin-responsive protein family
A8	A08_013121748_013122398	Cab022157.1
A8	A08_013141015_013141338.001	BnaA08g10980D
A8	A08_013141024_013141338	Cab035966.1	AT4G34760.1	SAUR-like auxin-responsive protein family
A8	A08_013161480_013162887	Cab035968.1	AT4G34720.1	ATPase, F0/V0 complex, subunit C protein
A8	A08_013169213_013172897	Cab035969.2	AT4G34710.2	arginine decarboxylase 2	Cab035969.2:869:G	4.83146e-08	7.31592	0.0116
A8	A08_013169213_013172897	Cab035969.2	AT4G34710.2	arginine decarboxylase 2	Cab035969.2:1095:T	1.83428e-07	6.73653	0.1234
A8	A08_013169213_013172897	Cab035969.2	AT4G34710.2	arginine decarboxylase 2	Cab035969.2:861:A	1.93686e-08	7.7129	0.0059
A8	A08_013174586_013175479	Cab035970.1
A8	A08_013176249_013176826	Cab035971.1
A8	A08_013178575_013179677	Cab035972.2	AT4G34700.1	LYR family of Fe/S cluster biogenesis protein
A8	A08_013180878_013182582	Cab035973.1	AT4G34680.2	GATA transcription factor 3
A8	A08_013186754_013188175	Cab035974.1	AT4G34670.1	Ribosomal protein S3Ae	Cab035974.1:294:A	8.76587e-19	18.0572	0.1963
A8	A08_013186754_013188175	Cab035974.1	AT4G34670.1	Ribosomal protein S3Ae	Cab035974.1:204:T	7.57303e-27	26.1207	0.2304
A8	A08_013186754_013188175	Cab035974.1	AT4G34670.1	Ribosomal protein S3Ae	Cab035974.1:195:G	2.65928e-19	18.5752	0.2042
A8	A08_013189050_013191551	Cab035975.1	AT4G34660.1	SH3 domain-containing protein
A8	A08_013192209_013195171	Cab035976.1	AT4G34640.1	squalene synthase 1	Cab035976.1:1025:G	2.33491e-14	13.6317	0.2115
A8	A08_013192209_013195171	Cab035976.1	AT4G34640.1	squalene synthase 1	Cab035976.1:1042:C	1.83495e-15	14.7364	0.2115
A8	A08_013192209_013195171	Cab035976.1	AT4G34640.1	squalene synthase 1	Cab035976.1:1092:G	2.06475e-22	21.6851	0.2606
A8	A08_013192209_013195171	Cab035976.1	AT4G34640.1	squalene synthase 1	Cab035976.1:543:G	2.67034e-20	19.5734	0.3238
A8	A08_013197631_013200284	Cab035977.1
A8	A08_013207080_013208612	Cab035978.1
A8	A08_013213104_013219777	Cab035979.1	AT4G34580.1	Sec14p-like phosphatidylinositol transfer family protein
A8	A08_013221940_013224183	Cab035980.1
A8	A08_013226755_013228193	Cab035981.1
A8	A08_013230703_013232533	Cab035982.1
A8	A08_013237703_013239223	Cab035983.1	AT4G34520.1	3-ketoacyl-CoA synthase 18
A8	A08_013240996_013242420	Cab035984.1	AT4G34510.1	3-ketoacyl-CoA synthase 17
A8	A08_013243707_013243971	Cab035985.1
A8	A08_013249284_013250080	Cab035986.1
A8	A08_013249284_013250080	Cab048041.1
A8	A08_013251509_013252969	Cab035987.1	AT4G27220.1	NB-ARC domain-containing disease resistance protein
A8	A08_013253001_013254152	Cab035988.1	AT4G27220.1	NB-ARC domain-containing disease resistance protein
A8	A08_013267529_013267939	Cab035989.1
A8	A08_013275390_013277999	Cab035990.2	AT4G34490.1	cyclase associated protein 1
A8	A08_013281588_013287006	Cab035991.2	AT4G34450.1	coatomer gamma-2 subunit, putative / gamma-2 coat protein, putative / gamma-2 COP, putative	Cab035991.2:2085:G	6.66539e-11	10.1762	0.1414
A8	A08_013281588_013287006	Cab035991.2	AT4G34450.1	coatomer gamma-2 subunit, putative / gamma-2 coat protein, putative / gamma-2 COP, putative	Cab035991.2:1824:T	2.21129e-09	8.65536	0.0785
A8	A08_013281588_013287006	Cab035991.2	AT4G34450.1	coatomer gamma-2 subunit, putative / gamma-2 coat protein, putative / gamma-2 COP, putative	Cab035991.2:1887:T	6.26607e-11	10.203	0.1342
A8	A08_013281588_013287006	Cab035991.2	AT4G34450.1	coatomer gamma-2 subunit, putative / gamma-2 coat protein, putative / gamma-2 COP, putative	Cab035991.2:1956:G	3.87887e-11	10.4113	0.1368
A8	A08_013281588_013287006	Cab035991.2	AT4G34450.1	coatomer gamma-2 subunit, putative / gamma-2 coat protein, putative / gamma-2 COP, putative	Cab035991.2:714:C	1.8784e-10	9.72621	0.4986
A8	A08_013281588_013287006	Cab035991.2	AT4G34450.1	coatomer gamma-2 subunit, putative / gamma-2 coat protein, putative / gamma-2 COP, putative	Cab035991.2:2508:T	1.23155e-10	9.90955	0.1309
A8	A08_013281588_013287006	Cab035991.2	AT4G34450.1	coatomer gamma-2 subunit, putative / gamma-2 coat protein, putative / gamma-2 COP, putative	Cab035991.2:2589:A	2.64679e-10	9.57728	0.1289
A8	A08_013281588_013287006	Cab035991.2	AT4G34450.1	coatomer gamma-2 subunit, putative / gamma-2 coat protein, putative / gamma-2 COP, putative	Cab035991.2:552:A	1.5849e-07	6.8	0.086
A8	A08_013298959_013307044	Cab035992.1	AT4G34430.3	DNA-binding family protein	Cab035992.1:3001:G	2.11034e-09	8.67565	0.1362
A8	A08_013298959_013307044	Cab035992.1	AT4G34430.3	DNA-binding family protein	Cab035992.1:3215:T	9.43024e-10	9.02548	0.0784
A8	A08_013298959_013307044	Cab035992.1	AT4G34430.3	DNA-binding family protein	Cab035992.1:3289:C	2.25575e-13	12.6467	0.1508
A8	A08_013308761_013309668	Cab035993.1
A8	A08_013310608_013310427	BnaA08g11200D
A8	A08_013311252_013311632	Cab035994.1	AT4G34419.1
A8	A08_013314854_013316353	Cab035995.1	AT4G34410.1	redox responsive transcription factor 1
A8	A08_013318100_013319054	Cab035996.1
A8	A08_013328003_013331373	Cab035997.1	AT4G34390.1	extra-large GTP-binding protein 2
A8	A08_013332211_013332405	Cab035998.1
A8	A08_013334205_013335674	Cab035999.1	AT4G34380.1	Transducin/WD40 repeat-like superfamily protein
A8	A08_013339833_013341569	Cab036000.1
A8	A08_013342423_013343600	Cab036001.1
A8	A08_013354226_013353750	Cab048047.1
A8	A08_013356741_013359807	Cab036002.1	AT4G34350.1	4-hydroxy-3-methylbut-2-enyl diphosphate reductase
A8	A08_013362760_013365217	Cab036003.1	AT4G34320.1	Protein of unknown function (DUF677)
A8	A08_013369176_013369736	Cab036004.1	AT4G33930.1	Cupredoxin superfamily protein
A8	A08_013370853_013370639	BnaA08g11280D
A8	A08_013370853_013370639.001	BnaA08g11290D
A8	A08_013382003_013382899	Cab036005.1	AT4G34300.1	Cupredoxin superfamily protein
A8	A08_013383827_013384467	Cab036006.2
A8	A08_013386840_013387106	Cab036007.1
A8	A08_013393047_013393286	Cab036008.1
A8	A08_013397478_013399269	Cab036009.2	AT4G34200.1	D-3-phosphoglycerate dehydrogenase
A8	A08_013400947_013399896	BnaA08g11330D
A8	A08_013403159_013406059	Cab036010.2	AT3G42050.1	vacuolar ATP synthase subunit H family protein
A8	A08_013416656_013418716	Cab036011.1	AT4G34160.1	CYCLIN D3;1	Cab036011.1:300:A	6.32032e-09	8.19926	0.1003
A8	A08_013419130_013421663	Cab036012.1
A8	A08_013429966_013432137	Cab036013.1	AT4G34138.1	UDP-glucosyl transferase 73B1
A8	A08_013433089_013435036	Cab036014.1	AT4G34131.1	UDP-glucosyl transferase 73B3	Cab036014.1:954:C	3.82515e-09	8.41735	0.4709
A8	A08_013435441_013439479	Cab036015.1	AT3G24000.1	Tetratricopeptide repeat (TPR)-like superfamily protein
A8	A08_013448067_013448693	Cab036016.1	AT4G05230.1	Ubiquitin-like superfamily protein
A8	A08_013451323_013452899	Cab036017.1	AT4G02890.2	Ubiquitin family protein	Cab036017.1:141:A	1.20572e-07	6.91875	0.0524
A8	A08_013451323_013452899	Cab036017.1	AT4G02890.2	Ubiquitin family protein	Cab036017.1:420:G	9.62698e-09	8.01651	0.4084
A8	A08_013453658_013455488	Cab036018.1	AT4G34120.1	Cystathionine beta-synthase (CBS) family protein	Cab036018.1:175:G	4.53926e-12	11.343	0.2182
A8	A08_013458061_013457536	BnaA08g11600D
A8	A08_013458486_013461210	Cab036019.1	AT4G34110.1	poly(A) binding protein 2	Cab036019.1:450:A	4.87756e-10	9.3118	0.1025
A8	A08_013458486_013461210	Cab036019.1	AT4G34110.1	poly(A) binding protein 2	Cab036019.1:474:C	3.85136e-09	8.41439	0.0657
A8	A08_013458486_013461210	Cab036019.1	AT4G34110.1	poly(A) binding protein 2	Cab036019.1:66:G	7.50687e-13	12.1245	0.4241
A8	A08_013458486_013461210	Cab036019.1	AT4G34110.1	poly(A) binding protein 2	Cab036019.1:684:C	4.66096e-09	8.33152	0.3663
A8	A08_013458486_013461210	Cab036019.1	AT4G34110.1	poly(A) binding protein 2	Cab036019.1:1803:C	1.42649e-07	6.84573	0.1828
A8	A08_013458486_013461210	Cab036019.1	AT4G34110.1	poly(A) binding protein 2	Cab036019.1:1368:C	2.86756e-13	12.5425	0.4413
A8	A08_013458486_013461210	Cab036019.1	AT4G34110.1	poly(A) binding protein 2	Cab036019.1:1413:C	8.10501e-10	9.09125	0.021
A8	A08_013458486_013461210	Cab036019.1	AT4G34110.1	poly(A) binding protein 2	Cab036019.1:1596:T	1.61125e-13	12.7928	0.4204
A8	A08_013462478_013465651	Cab036020.1	AT4G34100.2	RING/U-box superfamily protein
A8	A08_013469020_013469526	Cab036021.1
A8	A08_013469526_013469020	Cab031643.1
A8	A08_013469757_013470960	Cab036022.1	AT3G53610.3	RAB GTPase homolog 8
A8	A08_013470960_013469757	Cab031642.1	AT3G53610.3	RAB GTPase homolog 8
A8	A08_013472676_013473449	Cab036023.1	AT4G34300.1	Cupredoxin superfamily protein
A8	A08_013475541_013477030	Cab036024.1	AT4G34050.1	S-adenosyl-L-methionine-dependent methyltransferases superfamily protein	Cab036024.1:513:A	3.95525e-12	11.4028	0.4658
A8	A08_013480583_013483516	Cab036025.1	AT4G34030.1	3-methylcrotonyl-CoA carboxylase
A8	A08_013482124_013480326.001	BnaA08g11660D
A8	A08_013483516_013480583	Cab027334.1	AT4G34030.1	3-methylcrotonyl-CoA carboxylase
A8	A08_013484411_013485105	Cab036026.1
A8	A08_013488456_013491360	Cab036027.1	AT1G02980.1	cullin 2
A8	A08_013492989_013493779	Cab036028.1	AT4G33985.1	Protein of unknown function (DUF1685)
A8	A08_013494790_013496313	Cab036029.1
A8	A08_013497904_013499898	Cab036030.1	AT4G33970.1	Leucine-rich repeat (LRR) family protein
A8	A08_013510007_013510162	Cab036031.1
A8	A08_013525638_013525075	BnaA08g11730D
A8	A08_013525807_013527763	Cab036032.1	AT4G33920.1	Protein phosphatase 2C family protein
A8	A08_013531235_013533027	Cab036033.1	AT4G33910.1	2-oxoglutarate (2OG) and Fe(II)-dependent oxygenase superfamily protein
A8	A08_013533859_013534500	Cab036034.1
A8	A08_013534051_013533698	BnaA08g11760D
A8	A08_013534051_013533698.001	BnaA08g11770D	AT4G33430.1	BRI1-associated receptor kinase
A8	A08_013534051_013533698.002	BnaA08g11780D	AT4G33420.1	Peroxidase superfamily protein
A8	A08_013537425_013538833	Cab036035.2
A8	A08_013544462_013544839	Cab036036.1
A8	A08_013558982_013560206.001	BnaA08g11410D
A8	A08_013558982_013560467	Cab036037.1	AT4G33880.1	ROOT HAIR DEFECTIVE 6-LIKE 2
A8	A08_013560467_013558982	Cab036038.1	AT4G33880.1	ROOT HAIR DEFECTIVE 6-LIKE 2
A8	A08_013598021_013600785	Cab036039.1	AT4G33860.1	Glycosyl hydrolase family 10 protein
A8	A08_013602368_013605003	Cab036040.1	AT4G33860.1	Glycosyl hydrolase family 10 protein
A8	A08_013610695_013613708	Cab036041.1	AT4G33860.1	Glycosyl hydrolase family 10 protein
A8	A08_013621070_013628984	Cab036042.1	AT4G33790.1	Jojoba acyl CoA reductase-related male sterility protein
A8	A08_013637072_013639908	Cab036043.1	AT4G33770.1	Inositol 1,3,4-trisphosphate 5/6-kinase family protein
A8	A08_013638558_013639908	Cab047427.1	AT4G33770.2	Inositol 1,3,4-trisphosphate 5/6-kinase family protein
A8	A08_013640720_013644252	Cab036044.1	AT4G33760.1	tRNA synthetase class II (D, K and N) family protein	Cab036044.1:555:T	4.80149e-09	8.31862	0.4869
A8	A08_013640720_013644252	Cab036044.1	AT4G33760.1	tRNA synthetase class II (D, K and N) family protein	Cab036044.1:672:A	2.59653e-09	8.58561	0.4693
A8	A08_013640720_013644252	Cab036044.1	AT4G33760.1	tRNA synthetase class II (D, K and N) family protein	Cab036044.1:681:T	2.3739e-08	7.62454	0.4451
A8	A08_013642653_013644252	Cab047428.1	AT4G33760.1	tRNA synthetase class II (D, K and N) family protein	Cab047428.1:682:C	1.22326e-07	6.91248	0.4369
A8	A08_013647778_013648290	Cab036045.1
A8	A08_013653836_013655237	BnaA08g11480D	AT4G33670.1	NAD(P)-linked oxidoreductase superfamily protein
A8	A08_013656958_013662142	Cab036046.4	AT4G33650.2	dynamin-related protein 3A
A8	A08_013662927_013666664	Cab036047.1	AT4G33630.2	Protein of unknown function (DUF3506)	Cab036047.1:561:T	2.0968e-08	7.67844	0.4133
A8	A08_013662927_013666664	Cab036047.1	AT4G33630.2	Protein of unknown function (DUF3506)	Cab036047.1:471:G	1.00109e-09	8.99953	0.438
A8	A08_013662927_013666664	Cab036047.1	AT4G33630.2	Protein of unknown function (DUF3506)	Cab036047.1:1335:A	3.32752e-10	9.47788	0.4309
A8	A08_013669481_013670142	Cab036048.2
A8	A08_013671140_013672531	Cab036049.1	AT4G33600.1
A8	A08_013673221_013674621	Cab036050.1	AT4G33590.1
A8	A08_013680454_013682442	Cab036051.1	AT4G33580.1	beta carbonic anhydrase 5	Cab036051.1:209:T	2.7947e-10	9.55366	0.4615
A8	A08_013680454_013682442	Cab036051.1	AT4G33580.1	beta carbonic anhydrase 5	Cab036051.1:244:G	2.44059e-09	8.6125	0.195
A8	A08_013680454_013682442	Cab036051.1	AT4G33580.1	beta carbonic anhydrase 5	Cab036051.1:255:T	2.78419e-10	9.5553	0.1864
A8	A08_013680454_013682442	Cab036051.1	AT4G33580.1	beta carbonic anhydrase 5	Cab036051.1:681:G	3.98193e-10	9.39991	0.0067
A8	A08_013680454_013682442	Cab036051.1	AT4G33580.1	beta carbonic anhydrase 5	Cab036051.1:697:G	1.08237e-07	6.96562	0.4281
A8	A08_013680454_013682442	Cab036051.1	AT4G33580.1	beta carbonic anhydrase 5	Cab036051.1:798:T	8.37992e-10	9.07676	0.2089
A8	A08_013683736_013684683	Cab036052.1	AT4G33565.1	RING/U-box superfamily protein
A8	A08_013684683_013680214.001	BnaA08g11550D
A8	A08_013686812_013687309	Cab036053.1
A8	A08_013689251_013689541	Cab036054.1
A8	A08_013694263_013697151	Cab036055.1
A8	A08_013699309_013703776	Cab036056.1	AT4G33550.2	Bifunctional inhibitor/lipid-transfer protein/seed storage 2S albumin superfamily protein
A8	A08_013705571_013705290	Cab044226.1
A8	A08_013709052_013709767	Cab036057.1
A8	A08_013710542_013711776	Cab036058.1	AT4G33520.1	P-type ATP-ase 1	Cab036058.1:420:T	1.97277e-10	9.70492	0.4282
A8	A08_013710542_013711776	Cab036058.1	AT4G33520.1	P-type ATP-ase 1	Cab036058.1:360:A	1.1083e-08	7.95534	0.4752
A8	A08_013710542_013711776	Cab036058.1	AT4G33520.1	P-type ATP-ase 1	Cab036058.1:383:A	1.48167e-10	9.82925	0.4386
A8	A08_013710542_013711776	Cab036058.1	AT4G33520.1	P-type ATP-ase 1	Cab036058.1:438:G	1.04338e-09	8.98156	0.4308
A8	A08_013710542_013711776	Cab036058.1	AT4G33520.1	P-type ATP-ase 1	Cab036058.1:552:C	1.28844e-10	9.88994	0.4308
A8	A08_013717323_013718183	Cab036059.1	AT4G33450.1	myb domain protein 69
A8	A08_013719821_013719991	Cab036060.1
A8	A08_013736977_013739813	Cab036061.1	AT4G33400.1	Vacuolar import/degradation, Vid27-related protein	Cab036061.1:804:A	1.7336e-08	7.76105	0.4058
A8	A08_013739952_013743062	Cab036062.1	AT4G33380.1		Cab036062.1:762:A	1.43131e-07	6.84427	0.0671
A8	A08_013739952_013743062	Cab036062.1	AT4G33380.1		Cab036062.1:414:G	2.58009e-09	8.58836	0.1593
A8	A08_013739952_013743062	Cab036062.1	AT4G33380.1		Cab036062.1:828:A	1.12003e-08	7.95077	0.0092
A8	A08_013739952_013743062	Cab036062.1	AT4G33380.1		Cab036062.1:837:T	9.28113e-11	10.0324	0.0331
A8	A08_013744356_013745211	Cab036063.1
A8	A08_013748117_013750830.001	BnaA08g11830D
A8	A08_013748117_013751470	Cab036064.1	AT4G33330.1	plant glycogenin-like starch initiation protein 3
A8	A08_013755959_013756909	Cab036065.1
A8	A08_013757565_013761181	Cab036066.1	AT4G33300.2	ADR1-like 1
A8	A08_013766160_013767671	Cab036067.1	AT4G33270.1	Transducin family protein / WD-40 repeat family protein
A8	A08_013769482_013771071	Cab036068.1	AT4G33250.1	eukaryotic translation initiation factor 3K
A8	A08_013771607_013779715	Cab036069.1	AT4G33220.1	pectin methylesterase 44
A8	A08_013782004_013786541	Cab036070.1	AT4G33210.1	F-box family protein
A8	A08_013795205_013798159	Cab036071.1	AT4G33170.1	Tetratricopeptide repeat (TPR)-like superfamily protein
A8	A08_013798544_013799156	Cab036072.1
A8	A08_013801893_013805899	Cab019139.1	AT4G33090.1	aminopeptidase M1
A8	A08_013801893_013806138	Cab036073.1	AT4G33090.1	aminopeptidase M1
A8	A08_013802571_013806138.001	BnaA08g11920D
A8	A08_013809334_013812044	Cab036074.2	AT4G33050.2	calmodulin-binding family protein	Cab036074.2:1350:T	2.88757e-10	9.53947	0.4289
A8	A08_013809334_013812044	Cab036074.2	AT4G33050.2	calmodulin-binding family protein	Cab036074.2:1479:T	8.67786e-11	10.0616	0.4282
A8	A08_013809334_013812044	Cab036074.2	AT4G33050.2	calmodulin-binding family protein	Cab036074.2:1626:C	1.77994e-08	7.74959	0.4543
A8	A08_013826603_013828288	Cab036075.1	AT4G33040.1	Thioredoxin superfamily protein
A8	A08_013833874_013834875	Cab036076.1
A8	A08_013835114_013836900	Cab036077.1	AT4G33000.2	calcineurin B-like protein 10
A8	A08_013844271_013846181	Cab036078.1	AT4G32950.1	Protein phosphatase 2C family protein
A8	A08_013847381_013849096	Cab036079.1			Cab036079.1:249:T	3.67728e-12	11.4345	0.2454
A8	A08_013847381_013849096	Cab036079.1			Cab036079.1:162:G	2.53066e-10	9.59677	0.2658
A8	A08_013847381_013849096	Cab036079.1			Cab036079.1:21:A	3.69539e-12	11.4323	0.2473
A8	A08_013855341_013857301	Cab036080.1
A8	A08_013861353_013861952	Cab036081.1
A8	A08_013866465_013873020	Cab036082.1	AT4G32880.1	homeobox gene 8
A8	A08_013875818_013876362	Cab036083.1
A8	A08_013888424_013889285	Cab036084.1	AT4G32860.1
A8	A08_013891481_013893071	Cab036085.2	AT4G32830.1	ataurora1
A8	A08_013919195_013920348	Cab036089.1	AT4G32800.1	Integrase-type DNA-binding superfamily protein
A8	A08_013931494_013932134	Cab036090.1
A8	A08_013933091_013935249	Cab036091.1	AT4G32790.1	Exostosin family protein
A8	A08_013941282_013945374	Cab036092.1	AT4G32760.1	ENTH/VHS/GAT family protein
A8	A08_013948887_013953849	Cab036093.4	AT4G32730.2	Homeodomain-like protein
A8	A08_013954843_013958151	Cab036094.1	AT4G32720.2	La protein 1
A8	A08_013961855_013964002	Cab036095.1	AT3G55110.1	ABC-2 type transporter family protein
A8	A08_013964002_013961855	Cab027831.1	AT3G55110.1	ABC-2 type transporter family protein
A8	A08_013973422_013974757	Cab046775.1
A8	A08_013977598_013979888	Cab046776.1	AT5G42240.1	serine carboxypeptidase-like 42
A8	A08_013981405_013986905	Cab046777.1	AT4G32700.2	helicases;ATP-dependent helicases;nucleic acid binding;ATP binding;DNA-directed DNA polymerases;DNA
A8	A08_013987070_013981405.001	BnaA08g12080D	AT3G26560.1	ATP-dependent RNA helicase, putative
A8	A08_013987099_013988141	Cab046778.1	AT4G32700.2	helicases;ATP-dependent helicases;nucleic acid binding;ATP binding;DNA-directed DNA polymerases;DNA
A8	A08_013988412_013993361	Cab046779.1	AT4G32700.2	helicases;ATP-dependent helicases;nucleic acid binding;ATP binding;DNA-directed DNA polymerases;DNA
A8	A08_013997572_013999277	Cab046780.1
A8	A08_013998476_013997572	Cab037998.1
A8	A08_014002909_014005284	Cab046781.1	AT3G26560.1	ATP-dependent RNA helicase, putative
A8	A08_014009505_014010143	BnaA08g12100D
A8	A08_014020171_014022675	Cab046782.4	AT4G32600.1	RING/U-box superfamily protein
A8	A08_014025825_014027863	Cab046783.1
A8	A08_014028475_014033366	Cab046784.2	AT4G32551.1	LisH dimerisation motif;WD40/YVTN repeat-like-containing domain
A8	A08_014035003_014035290	Cab046785.1
A8	A08_014035290_014035003	Cab014813.1
A8	A08_014035290_014035003	Cab020306.1
A8	A08_014044890_014046713	Cab046786.1	AT4G32540.1	Flavin-binding monooxygenase family protein
A8	A08_014053899_014055253	Cab046787.1
A8	A08_014057236_014059061	Cab046788.1	AT4G32530.1	ATPase, F0/V0 complex, subunit C protein
A8	A08_014059687_014062144	Cab046789.1	AT4G32520.2	serine hydroxymethyltransferase 3
A8	A08_014062518_014063777	Cab046790.1	AT4G32470.1	Cytochrome bd ubiquinol oxidase, 14kDa subunit
A8	A08_014066872_014068405	Cab046791.1	AT4G32440.3	Plant Tudor-like RNA-binding protein
A8	A08_014070383_014074054	Cab046792.1
A8	A08_014082155_014083631	Cab046793.1
A8	A08_014083631_014082733.001	BnaA08g12230D
A8	A08_014094085_014093280	Cab047816.1
A8	A08_014094807_014094520	Cab047815.1
A8	A08_014119900_014122780	Cab046794.5	AT4G32330.3	TPX2 (targeting protein for Xklp2) protein family
A8	A08_014131479_014134691	Cab046795.1	AT4G32300.1	S-domain-2 5
A8	A08_014139560_014142747	Cab046796.2	AT4G32272.2	Nucleotide/sugar transporter family protein
A8	A08_014143441_014144892	Cab046797.1	AT4G32270.1	Ubiquitin-like superfamily protein
A8	A08_014145044_014147882	Cab046798.1	AT4G32250.3	Protein kinase superfamily protein
A8	A08_014149312_014150979	Cab046799.1	AT4G32250.3	Protein kinase superfamily protein
A8	A08_014151194_014153074	Cab046800.1	AT4G32250.3	Protein kinase superfamily protein
A8	A08_014155066_014155495	Cab046801.1
A8	A08_014156459_014156687	Cab046802.1
A8	A08_014161418_014168178	Cab046803.1	AT4G32180.1	pantothenate kinase 2
A8	A08_014171824_014173498	Cab046804.1	AT4G32150.1	vesicle-associated membrane protein 711
A8	A08_014179566_014182326	Cab046805.1	AT4G32140.1	EamA-like transporter family
A8	A08_014184180_014186156	Cab046806.1
A8	A08_014187173_014187967	Cab046807.1	AT4G31985.1	Ribosomal protein L39 family protein
A8	A08_014190398_014191485	Cab046808.1
A8	A08_014212017_014213007	Cab040667.1	AT2G01790.1	TRAF-like family protein
A8	A08_014213001_014212488	Cab048052.1
A8	A08_014215100_014217377	Cab040668.1	AT4G31940.1	cytochrome P450, family 82, subfamily C, polypeptide 4
A8	A08_014222388_014224372	Cab040669.1	AT4G31880.2
A8	A08_014229987_014230283	Cab040670.1
A8	A08_014233570_014234082	Cab040671.1
A8	A08_014234814_014235426	Cab040672.1	AT4G31840.1	early nodulin-like protein 15
A8	A08_014236080_014241111	Cab040673.1	AT4G31810.1	ATP-dependent caseinolytic (Clp) protease/crotonase family protein
A8	A08_014242973_014245174	Cab040674.1	AT4G31800.1	WRKY DNA-binding protein 18
A8	A08_014267390_014272207	Cab040675.1	AT4G31770.1	debranching enzyme 1
A8	A08_014273656_014275718	Cab040676.1	AT4G31750.1	HOPW1-1-interacting 2
A8	A08_014277051_014278776	Cab040677.1
A8	A08_014281719_014283466	Cab040678.1	AT4G31720.1	TBP-associated factor II 15
A8	A08_014284032_014287534	Cab040679.1
A8	A08_014289207_014290772	Cab040680.1
A8	A08_014302344_014304336	Cab040681.2
A8	A08_014304889_014308065	Cab040682.1	AT4G31600.1	UDP-N-acetylglucosamine (UAA) transporter family
A8	A08_014311872_014313515	Cab040683.1
A8	A08_014317581_014319768	Cab040684.1
A8	A08_014323235_014324652	Cab040685.1	AT4G31550.1	WRKY DNA-binding protein 11
A8	A08_014328325_014331110	Cab040686.1	AT4G31540.1	exocyst subunit exo70 family protein G1
A8	A08_014331907_014332697	Cab040687.1
A8	A08_014344905_014349547	Cab040688.1	AT4G31480.2	Coatomer, beta subunit	Cab040688.1:2229:G	3.7422e-10	9.42687	0.376
A8	A08_014344905_014349547	Cab040688.1	AT4G31480.2	Coatomer, beta subunit	Cab040688.1:384:A	5.1443e-08	7.28867	0.3545
A8	A08_014344905_014349547	Cab040688.1	AT4G31480.2	Coatomer, beta subunit	Cab040688.1:1254:C	2.38755e-08	7.62205	0.3691
A8	A08_014344905_014349547	Cab040688.1	AT4G31480.2	Coatomer, beta subunit	Cab040688.1:1842:T	2.62817e-10	9.58035	0.3668
A8	A08_014344905_014349547	Cab040688.1	AT4G31480.2	Coatomer, beta subunit	Cab040688.1:1242:C	4.84457e-09	8.31474	0.3626
A8	A08_014352212_014353366	Cab040689.1	AT4G31460.1	Ribosomal L28 family
A8	A08_014354128_014355204	Cab040690.1	AT4G31440.1
A8	A08_014358091_014361557	Cab040691.3	AT4G31430.3
A8	A08_014362610_014363503	Cab040692.1	AT4G31410.2	Protein of unknown function (DUF1644)
A8	A08_014365036_014366452	Cab040693.2	AT4G31400.1	damaged DNA binding;DNA-directed DNA polymerases
A8	A08_014366452_014364811.001	BnaA08g12510D
A8	A08_014371561_014371935	Cab040694.2	AT4G31380.1	FPF1-like protein 1
A8	A08_014377164_014377997	Cab040695.1	AT4G31370.1	FASCICLIN-like arabinogalactan protein 5 precursor
A8	A08_014378496_014385225	Cab040696.1	AT4G31360.1	selenium binding
A8	A08_014387416_014389642	Cab040697.1	AT4G31300.3	N-terminal nucleophile aminohydrolases (Ntn hydrolases) superfamily protein
A8	A08_014404075_014406205	Cab040698.1	AT5G01360.1	Plant protein of unknown function (DUF828)
A8	A08_014406624_014407214.001	BnaA08g12580D	AT4G29890.1	choline monooxygenase, putative (CMO-like)
A8	A08_014406624_014407265	Cab040699.1
A8	A08_014415533_014416831	Cab040700.1	AT4G31290.1	ChaC-like family protein
A8	A08_014418284_014420164	Cab040701.1	AT4G31270.1	sequence-specific DNA binding transcription factors
A8	A08_014421340_014422843	Cab040702.1	AT4G31170.3	Protein kinase superfamily protein
A8	A08_014423347_014430103	Cab040703.1	AT4G31160.1	DDB1-CUL4 associated factor 1
A8	A08_014432972_014434267	Cab040704.1	AT4G31150.2	endonuclease V family protein
A8	A08_014436398_014438146	Cab040705.1	AT1G60540.1
A8	A08_014438630_014439752	Cab040706.1
A8	A08_014441453_014442671	BnaA08g12670D
A8	A08_014444410_014446184	Cab040707.1	AT4G31130.1	Protein of unknown function (DUF1218)
A8	A08_014454568_014454906	Cab040708.1
A8	A08_014468549_014468890	Cab040709.1
A8	A08_014480753_014486947	Cab040710.1	AT4G31120.1	SHK1 binding protein 1
A8	A08_014487554_014489440	Cab040711.1	AT4G31080.1	Protein of unknown function (DUF2296)
A8	A08_014490415_014490945	Cab040712.1	AT4G31060.1	Integrase-type DNA-binding superfamily protein
A8	A08_014496169_014498471	Cab040713.2	AT4G31050.1	Biotin/lipoate A/B protein ligase family
A8	A08_014503593_014505626	Cab040714.1	AT4G31020.1	alpha/beta-Hydrolases superfamily protein
A8	A08_014505906_014511944	Cab040715.1	AT4G30996.1	Protein of unknown function (DUF1068)
A8	A08_014520952_014521326	Cab040716.1
A8	A08_014521730_014523210	Cab040717.1
A8	A08_014532076_014531720	BnaA08g12760D
A8	A08_014540560_014541858	Cab040718.1	AT4G30960.1	SOS3-interacting protein 3
A8	A08_014541858_014540560	Cab040719.1	AT4G30960.1	SOS3-interacting protein 3
A8	A08_014547269_014550607	Cab040720.1	AT4G30960.1	SOS3-interacting protein 3
A8	A08_014564504_014567023	Cab040721.1	AT4G30950.1	fatty acid desaturase 6
A8	A08_014578400_014580430	Cab040722.1	AT4G30935.1	WRKY DNA-binding protein 32
A8	A08_014584519_014585893	Cab040723.1
A8	A08_014586128_014587946	Cab040724.1	AT4G30930.1	Ribosomal protein L21
A8	A08_014586417_014586631	BnaA08g12820D
A8	A08_014588773_014591200	Cab040725.1	AT4G30890.3	ubiquitin-specific protease 24
A8	A08_014593485_014594825	Cab040726.1
A8	A08_014595440_014597996	Cab040727.1	AT4G30860.1	SET domain group 4
A8	A08_014598361_014600303	Cab040728.1	AT4G30820.3	cyclin-dependent kinase-activating kinase assembly factor-related / CDK-activating kinase assembly f
A8	A08_014603325_014605620	Cab040729.1	AT4G30810.1	serine carboxypeptidase-like 29
A8	A08_014611648_014618702	Cab040730.1	AT4G30790.1
A8	A08_014623114_014623572	Cab040731.1	AT4G30770.1	Putative membrane lipoprotein
A8	A08_014625794_014628513	Cab040732.3	AT4G30680.1	Initiation factor eIF-4 gamma, MA3
A8	A08_014634160_014634598	Cab040733.1
A8	A08_014634821_014637031	Cab040734.1
A8	A08_014639060_014640027	Cab040735.1
A8	A08_014641557_014642777	Cab040736.1
A8	A08_014650882_014651395	Cab040737.1
A8	A08_014651689_014653256	Cab040738.1
A8	A08_014654402_014655990	Cab040739.2	AT4G30620.1	Uncharacterised BCR, YbaB family COG0718
A8	A08_014659035_014660123	Cab040740.1	AT4G30590.1	early nodulin-like protein 12
A8	A08_014659687_014660123	Cab047652.1
A8	A08_014661031_014662464	Cab040741.2
A8	A08_014663217_014665183	Cab040742.1
A8	A08_014678051_014679941	Cab040743.2	AT4G30420.1	nodulin MtN21 /EamA-like transporter family protein
A8	A08_014692384_014694876	Cab040744.1
A8	A08_014695593_014695814	Cab040745.1
A8	A08_014699122_014699325	Cab040746.1
A8	A08_014700401_014709151	Cab040747.1
A8	A08_014713382_014714762	Cab040748.1	AT4G30410.1	sequence-specific DNA binding transcription factors
A8	A08_014723220_014723762	Cab040749.1
A8	A08_014723511_014723762	Cab048225.1
A8	A08_014725000_014725418	Cab040750.1	AT4G30390.1
A8	A08_014727095_014727967	Cab040751.1
A8	A08_014731241_014732276	Cab040752.1	AT4G30280.1	xyloglucan endotransglucosylase/hydrolase 18
A8	A08_014734484_014738140	Cab040753.1
A8	A08_014744533_014745703	Cab040754.1	AT4G30280.1	xyloglucan endotransglucosylase/hydrolase 18
A8	A08_014751104_014752550	Cab040755.1	AT4G30270.1	xyloglucan endotransglucosylase/hydrolase 24
A8	A08_014753205_014756835	Cab040756.1	AT4G30260.1	Integral membrane Yip1 family protein
A8	A08_014761236_014763599	Cab040757.1	AT4G30240.1	Syntaxin/t-SNARE family protein
A8	A08_014764553_014765893	Cab040758.1	AT4G30220.1	small nuclear ribonucleoprotein F
A8	A08_014766940_014770356	Cab040759.1	AT4G30210.2	P450 reductase 2
A8	A08_014776388_014779841	Cab040760.1	AT4G30200.4	vernalization5/VIN3-like
A8	A08_014791291_014791692	Cab040761.1
A8	A08_014794118_014795348	BnaA08g13160D
A8	A08_014794118_014799678	Cab040762.1	AT4G30190.1	H(+)-ATPase 2
A8	A08_014804967_014805723	Cab040763.1
A8	A08_014808262_014808729	Cab040764.1	AT4G30180.1	sequence-specific DNA binding transcription factors;transcription regulators
A8	A08_014808729_014808262	Cab040765.1	AT4G30180.1	sequence-specific DNA binding transcription factors;transcription regulators
A8	A08_014817163_014821717	Cab040766.1	AT4G30160.1	villin 4
A8	A08_014828607_014830161	Cab040767.1
A8	A08_014831298_014833745	Cab040768.1	AT4G30140.1	GDSL-like Lipase/Acylhydrolase superfamily protein
A8	A08_014834129_014834031	BnaA08g13210D
A8	A08_014836393_014838825	Cab040769.1	AT4G30140.1	GDSL-like Lipase/Acylhydrolase superfamily protein
A8	A08_014842603_014844094	BnaA08g13230D
A8	A08_014844840_014845136	Cab040770.1
A8	A08_014848066_014851288	Cab040771.1	AT4G30060.1	Core-2/I-branching beta-1,6-N-acetylglucosaminyltransferase family protein
A8	A08_014852238_014853546	Cab040772.1
A8	A08_014854198_014855668	Cab040773.1	AT4G29960.1
A8	A08_014856588_014860134	Cab040774.1	AT4G29940.2	pathogenesis related homeodomain protein A
A8	A08_014877843_014881043	Cab040775.1	AT4G29920.1	Double Clp-N motif-containing P-loop nucleoside triphosphate hydrolases superfamily protein
A8	A08_014907427_014908812	Cab040776.2
A8	A08_014913656_014919960	Cab040777.1
A8	A08_014922451_014924867	Cab040778.2	AT4G29840.1	Pyridoxal-5'-phosphate-dependent enzyme family protein
A8	A08_014924886_014924233	BnaA08g13310D	AT4G29830.1	Transducin/WD40 repeat-like superfamily protein
A8	A08_014928734_014928294	Cab040780.1
A8	A08_014930727_014933540	Cab040779.1
A8	A08_014937875_014940063	Cab040781.1
A8	A08_014950351_014951700	Cab040782.1	AT4G29700.1	Alkaline-phosphatase-like family protein
A8	A08_014954975_014956558	Cab040783.3	AT4G29560.1
A8	A08_014957316_014959332	Cab040784.1	AT4G29540.2	bacterial transferase hexapeptide repeat-containing protein
A8	A08_014960814_014962582.001	BnaA08g13390D	AT4G29510.1	arginine methyltransferase 11
A8	A08_014960988_014962429	Cab040785.1	AT4G29520.1
A8	A08_014963039_014963639	Cab040786.1	AT4G29510.1	arginine methyltransferase 11
A8	A08_014963679_014964361	Cab040787.1	AT2G19670.1	protein arginine methyltransferase 1A
A8	A08_014964988_014967368	Cab040788.1
A8	A08_014971122_014972347	Cab040789.1	AT4G29480.1	Mitochondrial ATP synthase subunit G protein
A8	A08_014972669_014973950.001	BnaA08g13420D
A8	A08_014972682_014973775	Cab040790.1	AT4G29460.1	Phospholipase A2 family protein
A8	A08_014974770_014976299	Cab040791.1
A8	A08_014977341_014978892	Cab040792.1	AT4G29410.2	Ribosomal L28e protein family
A8	A08_014980020_014982256	Cab040793.1	AT4G29360.1	O-Glycosyl hydrolases family 17 protein
A8	A08_014982767_014983781	Cab040794.1	AT4G29340.1	profilin 4
A8	A08_014990662_014992964	Cab040795.1
A8	A08_014993524_014994652	Cab040796.1	AT4G29260.1	HAD superfamily, subfamily IIIB acid phosphatase
A8	A08_015003439_015004815	Cab040797.1
A8	A08_015019653_015019913	Cab040798.1
A8	A08_015023940_015025517	Cab040799.1	AT4G29140.1	MATE efflux family protein
A8	A08_015031385_015034945	Cab040800.1	AT4G29100.1	basic helix-loop-helix (bHLH) DNA-binding superfamily protein
A8	A08_015046074_015046896	Cab040801.1	AT4G29080.1	phytochrome-associated protein 2
A8	A08_015047313_015050077	Cab040802.1	AT4G29060.2	elongation factor Ts family protein
A8	A08_015051593_015052642	Cab040803.1	AT4G29050.1	Concanavalin A-like lectin protein kinase family protein
A8	A08_015057743_015058406	Cab040804.1
A8	A08_015058905_015061728	Cab040805.1	AT4G29040.1	regulatory particle AAA-ATPase 2A
A8	A08_015063936_015064157	Cab040806.1
A8	A08_015065646_015066159	BnaA08g13570D
A8	A08_015068796_015068310	BnaA08g13580D
A8	A08_015072209_015074737	Cab040807.2
A8	A08_015072376_015072660	Cab047385.1
A8	A08_015080599_015080196.001	BnaA08g13600D
A8	A08_015080620_015080059	Cab025135.1
A8	A08_015085046_015084686	Cab025134.1
A8	A08_015086432_015085931	Cab025133.1	AT4G29040.1	regulatory particle AAA-ATPase 2A
A8	A08_015095869_015095396	Cab025132.1	AT4G29020.1	glycine-rich protein
A8	A08_015096552_015096097	Cab025131.1	AT4G29020.1	glycine-rich protein
A8	A08_015104495_015098334	Cab025130.2	AT4G29010.1	Enoyl-CoA hydratase/isomerase family
A8	A08_015110651_015109389	Cab025129.1	AT4G28890.1	RING/U-box superfamily protein
A8	A08_015117517_015115494	Cab025128.1	AT4G28750.1	Photosystem I reaction centre subunit IV / PsaE protein	Cab025128.1:378:A	2.52066e-08	7.59849	0.1749
A8	A08_015119481_015118358	Cab025127.1	AT4G28730.1	Glutaredoxin family protein
A8	A08_015124333_015123613	Cab025126.1
A8	A08_015138129_015136655	Cab025125.1	AT4G28720.1	Flavin-binding monooxygenase family protein
A8	A08_015144767_015143237	Cab025124.1
A8	A08_015161096_015158184	Cab025123.1	AT4G28610.1	phosphate starvation response 1
A8	A08_015162920_015161545	Cab025122.1	AT4G36470.1	S-adenosyl-L-methionine-dependent methyltransferases superfamily protein
A8	A08_015171830_015169974	Cab025121.3
A8	A08_015180177_015176752	Cab025120.1	AT4G28600.1	no pollen germination related 2
A8	A08_015184035_015182055	Cab025119.1	AT4G28590.1
A8	A08_015193658_015191443	Cab025118.1	AT4G28550.1	Ypt/Rab-GAP domain of gyp1p superfamily protein
A8	A08_015196976_015194118	Cab025117.1	AT4G28540.1	casein kinase I-like 6
A8	A08_015230249_015227494	Cab025115.1	AT4G28530.1	NAC domain containing protein 74
A8	A08_015234582_015231150	Cab025114.1	AT4G28520.1	cruciferin 3
A8	A08_015237698_015236031	Cab025113.1	AT4G28510.1	prohibitin 1
A8	A08_015239755_015238510	Cab025112.1	AT4G28480.1	DNAJ heat shock family protein
A8	A08_015245828_015245616	Cab025111.1
A8	A08_015251678_015246808	Cab025110.1	AT4G28470.1	26S proteasome regulatory subunit S2 1B
A8	A08_015252912_015252694	Cab025109.1
A8	A08_015256624_015254825	Cab025108.1	AT4G28440.1	Nucleic acid-binding, OB-fold-like protein
A8	A08_015259828_015259568	Cab025107.1
A8	A08_015263747_015261642	Cab025106.1	AT4G28390.1	ADP/ATP carrier 3
A8	A08_015268487_015264252	Cab025105.1	AT4G28370.1	RING/U-box superfamily protein
A8	A08_015278327_015277607	Cab025104.1	AT4G28365.1	early nodulin-like protein 3
A8	A08_015281083_015278762	Cab025103.1	AT4G28350.1	Concanavalin A-like lectin protein kinase family protein
A8	A08_015282633_015282181	Cab025102.1	AT4G28330.1
A8	A08_015283061_015283339	Cab020918.1
A8	A08_015283339_015283061	Cab025101.1
A8	A08_015283339_015283061	Cab048220.1
A8	A08_015286549_015285608	Cab025100.1	AT4G28310.1
A8	A08_015289306_015287043	Cab025099.1	AT4G28300.1	Protein of unknown function (DUF1421)
A8	A08_015291735_015291308	Cab025097.1
A8	A08_015291735_015291308	Cab025098.1
A8	A08_015293855_015293277	Cab025096.1
A8	A08_015298690_015297123	Cab025095.1	AT4G28270.1	RING membrane-anchor 2
A8	A08_015301630_015299165	Cab025094.1	AT4G28260.2
A8	A08_015303469_015303209	Cab025093.1
A8	A08_015305156_015306955	BnaA08g13850D
A8	A08_015324711_015314732	Cab025092.3	AT4G28080.1	Tetratricopeptide repeat (TPR)-like superfamily protein
A8	A08_015330510_015331446.001	BnaA08g13910D
A8	A08_015331446_015329198	Cab025091.1	AT4G28020.1
A8	A08_015332184_015331594	Cab025090.1	AT4G28000.1	P-loop containing nucleoside triphosphate hydrolases superfamily protein
A8	A08_015335608_015333361	Cab025089.1	AT4G27970.1	SLAC1 homologue 2
A8	A08_015337841_015335971	Cab025088.2	AT4G27960.2	ubiquitin conjugating enzyme 9
A8	A08_015343538_015342552	Cab025087.1
A8	A08_015366365_015364008	Cab025086.1
A8	A08_015378845_015376531.001	BnaA08g13970D	AT4G11000.1	Ankyrin repeat family protein
A8	A08_015378845_015376751	Cab025085.1	AT4G27940.1	manganese tracking factor for mitochondrial SOD2
A8	A08_015384547_015381608	Cab025084.1	AT4G27900.2	CCT motif family protein
A8	A08_015389146_015386957	Cab025083.1	AT4G27880.1	Protein with RING/U-box and TRAF-like domains
A8	A08_015396509_015389735	Cab025082.2
A8	A08_015401052_015400556	Cab025081.3	AT4G27740.1	Yippee family putative zinc-binding protein
A8	A08_015403853_015403575	Cab025080.1
A8	A08_015407046_015405084	Cab026357.1
A8	A08_015410857_015410666	Cab025079.1
A8	A08_015412129_015411941	Cab025078.1
A8	A08_015419000_015418797	Cab025077.1
A8	A08_015422715_015421924	Cab025076.1
A8	A08_015436776_015432205	Cab025075.1	AT4G27595.1	Plant protein of unknown function (DUF827)
A8	A08_015438004_015437524	Cab025074.1
A8	A08_015439145_015438523	Cab025073.1	AT4G27500.1	proton pump interactor 1
A8	A08_015448050_015444779	Cab025072.1	AT4G27595.1	Plant protein of unknown function (DUF827)
A8	A08_015453452_015450207	Cab025071.1	AT4G27500.1	proton pump interactor 1
A8	A08_015461088_015459302	Cab025070.1	AT4G27480.2	Core-2/I-branching beta-1,6-N-acetylglucosaminyltransferase family protein
A8	A08_015462080_015461586	Cab025069.1
A8	A08_015468806_015467716	Cab025068.1	AT4G27450.1	Aluminium induced protein with YGL and LRDR motifs
A8	A08_015475623_015476162	Cab008823.1
A8	A08_015476162_015475623	Cab025067.1
A8	A08_015484752_015484125	Cab025066.1
A8	A08_015487651_015486213	Cab025065.1	AT4G27410.2	NAC (No Apical Meristem) domain transcriptional regulator superfamily protein
A8	A08_015490418_015489714	Cab025064.2	AT5G54430.1	Adenine nucleotide alpha hydrolases-like superfamily protein
A8	A08_015492056_015491115	Cab025063.1	AT1G19910.1	ATPase, F0/V0 complex, subunit C protein
A8	A08_015495834_015494590	Cab025062.1	AT4G27310.1	B-box type zinc finger family protein
A8	A08_015500229_015499248	Cab025061.1
A8	A08_015504170_015500803	Cab025060.3	AT4G27130.1	Translation initiation factor SUI1 family protein
A8	A08_015508071_015505378	Cab025059.1	AT4G27110.1	COBRA-like protein 11 precursor
A8	A08_015510180_015509125	Cab025058.2	AT4G27090.1	Ribosomal protein L14
A8	A08_015514300_015510490	Cab025057.1	AT4G27080.1	PDI-like 5-4
A8	A08_015523883_015522862	Cab025056.1
A8	A08_015528051_015526789	Cab025055.1
A8	A08_015529454_015528567	Cab025054.1	AT4G27030.1	fatty acid desaturase A
A8	A08_015535707_015534850	Cab025053.1	AT2G22890.1	Kua-ubiquitin conjugating enzyme hybrid localisation domain
A8	A08_015546535_015543484	Cab025052.1	AT4G27000.1	RNA-binding (RRM/RBD/RNP motifs) family protein
A8	A08_015553994_015548433	Cab025051.1	AT4G26970.1	aconitase 2
A8	A08_015560181_015557778	Cab025050.2	AT4G26965.1	NADH:ubiquinone oxidoreductase, 17.2kDa subunit
A8	A08_015560246_015557409.001	BnaA08g14240D
A8	A08_015562053_015561310	Cab025049.1
A8	A08_015564580_015564218	Cab025048.1
A8	A08_015569086_015566848	Cab025047.1	AT4G26940.1	Galactosyltransferase family protein
A8	A08_015571255_015569890	Cab025046.1	AT4G26890.1	mitogen-activated protein kinase kinase kinase 16
A8	A08_015575829_015574008	Cab025045.1
A8	A08_015584738_015582852	Cab025044.1	AT4G26850.1	mannose-1-phosphate guanylyltransferase (GDP)s;GDP-galactose:mannose-1-phosphate guanylyltransferase
A8	A08_015586371_015585112	Cab025043.1	AT4G26840.1	small ubiquitin-like modifier 1
A8	A08_015587190_015586751	Cab025042.1	AT4G26810.2	SWIB/MDM2 domain superfamily protein
A8	A08_015588838_015587576	Cab025041.1	AT4G26780.1	Co-chaperone GrpE family protein
A8	A08_015593266_015589977	Cab025040.1	AT4G26760.1	microtubule-associated protein 65-2
A8	A08_015595530_015594950	Cab025039.1	AT2G20350.1	Integrase-type DNA-binding superfamily protein
A8	A08_015600877_015600004	Cab025038.1	AT4G26710.2	ATPase, V0 complex, subunit E
A8	A08_015602334_015602149	Cab025037.1
A8	A08_015610557_015607289	Cab025036.1	AT4G26640.2	WRKY family transcription factor family protein
A8	A08_015619234_015612191	Cab025035.1	AT4G26630.2	DEK domain-containing chromatin associated protein
A8	A08_015625451_015623519	Cab025034.1
A8	A08_015628672_015629400.001	BnaA08g14380D
A8	A08_015629400_015628672	Cab025033.1	AT4G26420.1	S-adenosyl-L-methionine-dependent methyltransferases superfamily protein
A8	A08_015632416_015630992	Cab025032.1
A8	A08_015645271_015642034	Cab025031.2	AT4G26300.1	Arginyl-tRNA synthetase, class Ic
A8	A08_015646523_015645893	Cab025030.1	AT4G26230.1	Ribosomal protein L31e family protein
A8	A08_015647611_015647035.001	BnaA08g14420D
A8	A08_015648335_015647063	Cab025029.1	AT4G26210.2	Mitochondrial ATP synthase subunit G protein
A8	A08_015650908_015649610	Cab025028.1	AT5G23790.1	galactinol synthase 5
A8	A08_015654436_015651876	Cab025027.1	AT4G26110.2	nucleosome assembly protein1;1
A8	A08_015658799_015655929	Cab025026.1
A8	A08_015659347_015658929	Cab025025.1
A8	A08_015661606_015661226	Cab025024.1
A8	A08_015672592_015670305	Cab025023.1
A8	A08_015675120_015674366	Cab025022.1	AT4G26060.1	Ribosomal protein L18ae family
A8	A08_015675901_015675630	Cab025021.1	AT4G26055.1
A8	A08_015676946_015676498	Cab025020.1
A8	A08_015679993_015677430	Cab025019.1
A8	A08_015686612_015684710	Cab025018.1	AT4G25870.1	Core-2/I-branching beta-1,6-N-acetylglucosaminyltransferase family protein
A8	A08_015688590_015687638	Cab025017.1	AT4G25780.1	CAP (Cysteine-rich secretory proteins, Antigen 5, and Pathogenesis-related 1 protein) superfamily pr
A8	A08_015690779_015689817	Cab025016.1	AT4G25740.1	RNA binding Plectin/S10 domain-containing protein
A8	A08_015701235_015696699	Cab025015.1	AT4G25730.1	FtsJ-like methyltransferase family protein
A8	A08_015703551_015701992	Cab025014.1	AT4G25680.1	PPPDE putative thiol peptidase family protein
A8	A08_015709284_015705782	Cab025013.1	AT4G25640.1	detoxifying efflux carrier 35
A8	A08_015715112_015711007	Cab025012.1
A8	A08_015720392_015718228	Cab025011.1	AT4G25630.1	fibrillarin 2
A8	A08_015723224_015721783	Cab025010.1	AT4G25590.1	actin depolymerizing factor 7
A8	A08_015724524_015723842	Cab025009.1
A8	A08_015727753_015725252	Cab025008.1	AT4G25550.1	Cleavage/polyadenylation specificity factor, 25kDa subunit
A8	A08_015732098_015729124	Cab025007.1	AT4G25515.1	SEUSS-like 3
A8	A08_015737317_015735320	Cab025006.1	AT4G25500.4	arginine/serine-rich splicing factor 35
A8	A08_015742091_015741150	Cab025005.2	AT4G25490.1	C-repeat/DRE binding factor 1
A8	A08_015756708_015755932	Cab025004.1
A8	A08_015766025_015764309	Cab025003.1
A8	A08_015776861_015776106	Cab025002.1
A8	A08_015782208_015777529	Cab025001.1	AT4G25450.3	non-intrinsic ABC protein 8
A8	A08_015787896_015784955	Cab025000.1	AT5G51860.2	K-box region and MADS-box transcription factor family protein
A8	A08_015792811_015791576	Cab024999.1
A8	A08_015796697_015794948	Cab024998.1	AT4G25430.1
A8	A08_015804039_015803171	Cab024997.1
A8	A08_015815497_015812250	Cab024996.1	AT4G25350.1	EXS (ERD1/XPR1/SYG1) family protein
A8	A08_015820094_015816729	Cab024995.1	AT4G25300.1	2-oxoglutarate (2OG) and Fe(II)-dependent oxygenase superfamily protein
A8	A08_015822831_015822640	Cab024994.1
A8	A08_015830911_015826725	Cab024993.1	AT4G25300.1	2-oxoglutarate (2OG) and Fe(II)-dependent oxygenase superfamily protein
A8	A08_015836222_015834616	Cab024992.1	AT4G25300.1	2-oxoglutarate (2OG) and Fe(II)-dependent oxygenase superfamily protein
A8	A08_015840251_015837179	Cab024991.3	AT4G25230.2	RPM1 interacting protein 2
A8	A08_015844710_015842911	Cab024990.3
A8	A08_015850062_015849087	Cab024989.1	AT4G25040.1	Uncharacterised protein family (UPF0497)
A8	A08_015853711_015851362	Cab024988.1	ATCG01280.1	Chloroplast Ycf2;ATPase, AAA type, core
A8	A08_015857993_015856352	Cab024987.1	AT4G25010.1	Nodulin MtN3 family protein
A8	A08_015857993_015857760	Cab024986.1
A8	A08_015860791_015861122	BnaA08g14570D
A8	A08_015863077_015860803	Cab024985.1	AT4G24990.1	Ubiquitin family protein
A8	A08_015871722_015869454	Cab024984.1	AT4G24940.1	SUMO-activating enzyme 1A
A8	A08_015877170_015875003	Cab024983.1
A8	A08_015884723_015882720	Cab024982.1	AT4G24820.2	26S proteasome, regulatory subunit Rpn7;Proteasome component (PCI) domain
A8	A08_015887792_015885122	Cab024981.2	AT4G24810.2	Protein kinase superfamily protein
A8	A08_015908013_015906595	Cab024980.1	AT4G24780.2	Pectin lyase-like superfamily protein
A8	A08_015914577_015909393	Cab024979.1	AT4G24690.1	ubiquitin-associated (UBA)/TS-N domain-containing protein / octicosapeptide/Phox/Bemp1 (PB1) domain-
A8	A08_015919949_015919094	Cab024978.1	AT4G24660.1	homeobox protein 22
A8	A08_015923741_015922938	Cab024977.1
A8	A08_015927385_015925616	Cab024976.1	AT4G24630.1	DHHC-type zinc finger family protein
A8	A08_015930048_015928487	Cab024975.1	AT4G24590.1
A8	A08_015937731_015931213	Cab024974.1	AT4G24580.1	Rho GTPase activation protein (RhoGAP) with PH domain
A8	A08_015941938_015938970	Cab024973.1	AT4G24550.1	Clathrin adaptor complexes medium subunit family protein
A8	A08_015944010_015942608	Cab024972.1	AT4G24440.2	transcription initiation factor IIA gamma chain / TFIIA-gamma (TFIIA-S)
A8	A08_015955793_015954521	Cab024971.1	AT4G24380.1
A8	A08_015958304_015957645	Cab024970.1	AT4G24310.1	Protein of unknown function (DUF679)
A8	A08_015960803_015958668.001	BnaA08g14750D
A8	A08_015961714_015958879	Cab024969.1	AT4G24290.2	MAC/Perforin domain-containing protein
A8	A08_015967566_015966346	Cab024968.1
A8	A08_015974717_015969924	Cab024967.1
A8	A08_015974717_015974493	Cab030678.1
A8	A08_015981802_015982220	BnaA08g14770D
A8	A08_015985895_015982706	Cab024966.1	AT4G24280.1	chloroplast heat shock protein 70-1	Cab024966.1:146:C	1.65559e-08	7.78105	0.2427
A8	A08_015988954_015988302	Cab024965.1	AT4G24830.2	arginosuccinate synthase family
A8	A08_015990429_015989767	Cab024964.1	AT4G24220.2	NAD(P)-binding Rossmann-fold superfamily protein
A8	A08_015991629_015990566	Cab024963.1	AT4G24220.1	NAD(P)-binding Rossmann-fold superfamily protein
A8	A08_015996241_015992654	Cab024962.1	AT4G24190.1	Chaperone protein htpG family protein
A8	A08_016006710_016006396	Cab024961.1
A8	A08_016024244_016022877	Cab024960.1	AT4G36040.1	Chaperone DnaJ-domain superfamily protein
A8	A08_016030336_016029584	Cab024959.1	AT4G36010.2	Pathogenesis-related thaumatin superfamily protein
A8	A08_016037247_016035784	Cab024958.1	AT4G35900.1	Basic-leucine zipper (bZIP) transcription factor family protein
A8	A08_016044195_016042396	Cab024957.1
A8	A08_016048870_016045542	Cab024956.1	AT4G35890.1	winged-helix DNA-binding transcription factor family protein
A8	A08_016056385_016052975	Cab024955.1	AT4G35870.1	early-responsive to dehydration stress protein (ERD4)
A8	A08_016063487_016058296	Cab024954.3	AT4G35830.2	aconitase 1
A8	A08_016067159_016063981.001	BnaA08g14890D	AT3G02250.1	O-fucosyltransferase family protein
A8	A08_016076577_016069467	Cab024953.1	AT4G35800.1	RNA polymerase II large subunit
A8	A08_016082073_016081741	Cab024952.1
A8	A08_016090962_016086558	Cab024951.2	AT4G35790.2	phospholipase D delta
A8	A08_016094813_016093877	Cab024950.1
A8	A08_016102546_016098630	Cab024949.1	AT4G35785.2	RNA-binding (RRM/RBD/RNP motifs) family protein
A8	A08_016104344_016102957	Cab024948.1
A8	A08_016117238_016112820	Cab024947.1
A8	A08_016119329_016118718	Cab024946.1
A8	A08_016120739_016119807	Cab024945.1	AT4G35750.1	SEC14 cytosolic factor family protein / phosphoglyceride transfer family protein
A8	A08_016126139_016121175	Cab024944.1	AT4G35740.1	DEAD/DEAH box RNA helicase family protein
A8	A08_016129847_016128777	Cab024943.1
A8	A08_016133593_016131466	Cab024942.1	AT4G35730.1	Regulator of Vps4 activity in the MVB pathway protein
A8	A08_016134966_016134560	Cab024941.1
A8	A08_016137866_016136090	Cab024940.1	AT4G35720.1	Arabidopsis protein of unknown function (DUF241)
A8	A08_016139044_016138631	Cab024939.1
A8	A08_016144159_016143866	Cab024938.1
A8	A08_016148946_016147235	Cab024937.1	AT4G35650.1	isocitrate dehydrogenase III
A8	A08_016152791_016151063	Cab024936.1	AT2G17630.1	Pyridoxal phosphate (PLP)-dependent transferases superfamily protein
A8	A08_016155509_016153389	Cab024935.1	AT4G35600.2	Protein kinase superfamily protein
A8	A08_016160751_016157055	Cab024934.1	AT4G35600.1	Protein kinase superfamily protein
A8	A08_016169962_016167859	Cab024933.1
A8	A08_016170569_016170189	Cab024932.1
A8	A08_016173974_016173393	Cab024931.1
A8	A08_016182069_016180008	Cab024930.1	AT4G35460.1	NADPH-dependent thioredoxin reductase B
A8	A08_016185049_016182519	Cab024929.1	AT4G35450.1	ankyrin repeat-containing protein 2
A8	A08_016187736_016186330	Cab024928.1	AT4G35420.1	dihydroflavonol 4-reductase-like1
A8	A08_016190368_016187971	Cab024927.1	AT4G35335.1	Nucleotide-sugar transporter family protein
A8	A08_016193466_016193088	Cab024926.1
A8	A08_016207243_016205537	Cab024925.1	AT4G23620.1	Ribosomal protein L25/Gln-tRNA synthetase, anti-codon-binding domain
A8	A08_016210825_016208313	Cab024924.1	AT4G23630.1	VIRB2-interacting protein 1	Cab024924.1:622:T	4.42252e-08	7.35433	0.2016
A8	A08_016210825_016208313	Cab024924.1	AT4G23630.1	VIRB2-interacting protein 1	Cab024924.1:520:C	9.74734e-08	7.01111	0.1776
A8	A08_016210825_016208313	Cab024924.1	AT4G23630.1	VIRB2-interacting protein 1	Cab024924.1:519:C	1.26614e-07	6.89752	0.1749
A8	A08_016212629_016212406	Cab024923.1
A8	A08_016217551_016212965	Cab024922.1	AT4G23660.3	polyprenyltransferase 1
A8	A08_016222665_016222077.001	BnaA08g15070D	AT3G47090.1	Leucine-rich repeat protein kinase family protein
A8	A08_016222665_016222105	Cab024921.1	AT4G23690.1	Disease resistance-responsive (dirigent-like protein) family protein
A8	A08_016233525_016228354	Cab024920.1	AT4G23700.1	cation/H+ exchanger 17
A8	A08_016240483_016239997	Cab024919.1
A8	A08_016246735_016246400	Cab024918.1
A8	A08_016247902_016246991	Cab024917.1	AT4G23880.1
A8	A08_016262338_016260884	Cab024916.2	AT4G24060.1	Dof-type zinc finger DNA-binding family protein
A8	A08_016269286_016269026	Cab024915.1
A8	A08_016282671_016281144	Cab024914.1	AT4G24120.1	YELLOW STRIPE like 1
A8	A08_016283858_016282683	Cab024913.1	AT4G24120.1	YELLOW STRIPE like 1
A8	A08_016286714_016285671	Cab024912.1	AT4G36130.1	Ribosomal protein L2 family
A8	A08_016287133_016287002	BnaA08g15150D
A8	A08_016291099_016287403.001	BnaA08g15170D
A8	A08_016294001_016287002	Cab024911.1	AT4G36140.1	disease resistance protein (TIR-NBS-LRR class), putative
A8	A08_016301331_016296431	Cab024910.1	AT4G36150.1	Disease resistance protein (TIR-NBS-LRR class) family
A8	A08_016302764_016301785	Cab024909.1	AT5G19280.2	kinase associated protein phosphatase
A8	A08_016306756_016305584	Cab024908.1
A8	A08_016309298_016308793	Cab024907.1
A8	A08_016316451_016314065	Cab024906.1	AT4G36250.1	aldehyde dehydrogenase 3F1
A8	A08_016318759_016316873	Cab024905.1	AT4G36350.1	purple acid phosphatase 25
A8	A08_016321578_016320126	Cab024904.1	AT4G36470.1	S-adenosyl-L-methionine-dependent methyltransferases superfamily protein
A8	A08_016330741_016329106	Cab024903.1
A8	A08_016331463_016331101	Cab024902.1	AT4G36500.1
A8	A08_016336303_016335036	Cab024901.1	AT4G36540.1	BR enhanced expression 2
A8	A08_016339367_016336774	Cab024900.1	AT4G36550.1	ARM repeat superfamily protein
A8	A08_016345009_016345419	BnaA08g15270D
A8	A08_016347978_016347739	Cab024899.1	AT4G36570.1	RAD-like 3
A8	A08_016357153_016355464	Cab024898.1	AT4G36600.1	Late embryogenesis abundant (LEA) protein
A8	A08_016360523_016359239	Cab024897.1
A8	A08_016364745_016363930	Cab024896.1	AT4G36620.1	GATA transcription factor 19
A8	A08_016381073_016375556	Cab024895.1	AT1G63810.1
A8	A08_016386912_016381607	Cab024894.1	AT4G36630.1	Vacuolar sorting protein 39
A8	A08_016390695_016389451	Cab024893.1	AT4G36640.2	Sec14p-like phosphatidylinositol transfer family protein
A8	A08_016400282_016398387	Cab024892.1	AT4G36670.1	Major facilitator superfamily protein
A8	A08_016404495_016402741	Cab024891.1	AT4G36680.1	Tetratricopeptide repeat (TPR)-like superfamily protein
A8	A08_016410155_016406877	Cab024890.2	AT4G36690.1	U2 snRNP auxilliary factor, large subunit, splicing factor
A8	A08_016414379_016411619	Cab024889.1	AT4G36700.1	RmlC-like cupins superfamily protein
A8	A08_016422674_016420080	Cab024888.1	AT4G36730.1	G-box binding factor 1
A8	A08_016432027_016430841	Cab024887.1	AT4G36740.1	homeobox protein 40
A8	A08_016443086_016439553	Cab024886.2	AT4G36760.1	aminopeptidase P1
A8	A08_016448049_016446949	Cab024885.1	AT4G36810.1	geranylgeranyl pyrophosphate synthase 1
A8	A08_016452034_016450811	Cab024884.1
A8	A08_016464018_016458615	Cab024883.1	AT4G36870.2	BEL1-like homeodomain 2
A8	A08_016469756_016468970	Cab024882.1	AT4G37240.1
A8	A08_016483330_016482320	Cab024881.2	AT4G37220.1	Cold acclimation protein WCOR413 family
A8	A08_016486056_016484024	Cab024880.1	AT4G37210.2	Tetratricopeptide repeat (TPR)-like superfamily protein
A8	A08_016489535_016487858	Cab024879.1	AT4G37180.1	Homeodomain-like superfamily protein
A8	A08_016497163_016495995	BnaA08g15510D	AT4G37090.1
A8	A08_016501000_016498170	Cab024878.3	AT4G37080.3	Protein of unknown function, DUF547
A8	A08_016506940_016504342	Cab024877.1
A8	A08_016509652_016509049	Cab024876.1	AT4G37020.1
A8	A08_016511308_016516011	Cab024874.1	AT4G37030.1
A8	A08_016516011_016511308	Cab024875.1	AT4G37030.1
A8	A08_016524163_016522509	Cab024873.1	AT4G37020.1
A8	A08_016533852_016525096	Cab024872.1	AT3G04220.1	Disease resistance protein (TIR-NBS-LRR class) family
A8	A08_016538390_016534852	Cab024871.1	AT3G04220.1	Disease resistance protein (TIR-NBS-LRR class) family
A8	A08_016545296_016540998	Cab024870.1	AT3G44670.2	Disease resistance protein (TIR-NBS-LRR class) family
A8	A08_016545296_016544439	Cab047647.1	AT5G44510.1	target of AVRB operation1
A8	A08_016547590_016545935	Cab024869.1	AT4G36930.1	basic helix-loop-helix (bHLH) DNA-binding superfamily protein
A8	A08_016547590_016545935	Cab047646.1	AT4G36930.1	basic helix-loop-helix (bHLH) DNA-binding superfamily protein
A8	A08_016563287_016565264.001	BnaA08g15600D	AT1G75750.1	GAST1 protein homolog 1
A8	A08_016565035_016563287	Cab024868.2	AT4G36880.1	cysteine proteinase1
A8	A08_016582304_016580853	Cab024867.1	AT4G37260.1	myb domain protein 73
A8	A08_016586020_016585432	Cab024866.1
A8	A08_016590771_016590218	Cab024865.1	AT4G37295.1
A8	A08_016594223_016592224	Cab024864.1
A8	A08_016611315_016609106	Cab024863.1	AT4G37400.1	cytochrome P450, family 81, subfamily F, polypeptide 3
A8	A08_016621834_016619955	Cab024862.1	AT4G37410.1	cytochrome P450, family 81, subfamily F, polypeptide 4
A8	A08_016632144_016630293	Cab024861.1
A8	A08_016635123_016633115	Cab024860.1	AT4G37470.1	alpha/beta-Hydrolases superfamily protein
A8	A08_016638456_016635895	Cab024859.1	AT4G37480.1	Chaperone DnaJ-domain superfamily protein
A8	A08_016662300_016660274	Cab024858.1	AT4G37580.1	Acyl-CoA N-acyltransferases (NAT) superfamily protein
A8	A08_016668705_016665214	Cab024857.1	AT4G37590.1	Phototropic-responsive NPH3 family protein
A8	A08_016672294_016673256	BnaA08g15720D
A8	A08_016672294_016673256.001	BnaA08g15730D	AT4G37640.1	calcium ATPase 2
A8	A08_016680200_016672301	Cab024856.1	AT4G37640.1	calcium ATPase 2
A8	A08_016688868_016686848	Cab024855.1	AT4G37650.1	GRAS family transcription factor
A8	A08_016691737_016690670	Cab024854.1	AT4G37660.1	Ribosomal protein L12/ ATP-dependent Clp protease adaptor protein ClpS family protein
A8	A08_016693659_016693315	Cab024852.1
A8	A08_016693659_016693315	Cab024853.1
A8	A08_016695284_016694906	Cab024851.1	AT4G37720.1	phytosulfokine 6 precursor
A8	A08_016703420_016702971	Cab024850.1
A8	A08_016713201_016712747	Cab024849.2
A8	A08_016716556_016714162	Cab024848.1	AT4G37750.1	Integrase-type DNA-binding superfamily protein
A8	A08_016730231_016728259	Cab024847.1	AT4G37770.1	1-amino-cyclopropane-1-carboxylate synthase 8
A8	A08_016751864_016751322	Cab024846.1	AT1G68390.1	Core-2/I-branching beta-1,6-N-acetylglucosaminyltransferase family protein
A8	A08_016758816_016757401	Cab024845.1	AT4G37790.1	Homeobox-leucine zipper protein family
A8	A08_016771367_016769484	Cab024844.1	AT3G57870.1	sumo conjugation enzyme 1
A8	A08_016775632_016772908	Cab024843.1	AT3G57880.1	Calcium-dependent lipid-binding (CaLB domain) plant phosphoribosyltransferase family protein
A8	A08_016782452_016781632	Cab024842.1	AT4G37810.1
A8	A08_016792555_016791053	Cab024841.1
A8	A08_016793800_016792926	Cab024840.1	AT4G37830.1	cytochrome c oxidase-related
A8	A08_016797546_016795155	Cab024839.1	AT4G37840.1	hexokinase-like 3
A8	A08_016797546_016795913.001	BnaA08g15830D
A8	A08_016797546_016795913.002	BnaA08g15840D
A8	A08_016804250_016802991	Cab024838.1	AT4G37850.1	basic helix-loop-helix (bHLH) DNA-binding superfamily protein
A8	A08_016810578_016808880	Cab024837.1
A8	A08_016813815_016810927	Cab024836.1	AT4G37900.1	Protein of unknown function (duplicated DUF1399)
A8	A08_016817859_016814836	Cab024835.5	AT4G37910.1	mitochondrial heat shock protein 70-1
A8	A08_016819186_016818103	BnaA08g15880D	AT4G37925.1	subunit NDH-M of NAD(P)H:plastoquinone dehydrogenase complex
A8	A08_016828014_016824390	Cab024834.1	AT4G37940.1	AGAMOUS-like 21
A8	A08_016854901_016843183	Cab024833.1	AT4G37950.1	Rhamnogalacturonate lyase family protein
A8	A08_016869842_016862957	Cab024832.3	AT4G37980.1	elicitor-activated gene 3-1
A8	A08_016880159_016876815	Cab024831.1	AT4G37990.1	elicitor-activated gene 3-2
A8	A08_016882420_016880762	Cab024830.1	AT4G38010.1	Pentatricopeptide repeat (PPR-like) superfamily protein
A8	A08_016895744_016884239	Cab024829.1	AT4G38030.1	Rhamnogalacturonate lyase family protein
A8	A08_016901004_016897976	Cab024828.2	AT4G38040.1	Exostosin family protein
A8	A08_016912105_016908604	Cab024827.1	AT4G38070.1	basic helix-loop-helix (bHLH) DNA-binding superfamily protein
A8	A08_016915327_016913540	Cab024826.1	AT4G38070.1	basic helix-loop-helix (bHLH) DNA-binding superfamily protein
A8	A08_016916866_016915395	Cab024825.1	AT4G38100.1
A8	A08_016928454_016925904	Cab024824.1	AT2G22480.1	phosphofructokinase 5
A8	A08_016928454_016925904.001	BnaA08g16030D	AT4G16130.1	arabinose kinase
A8	A08_016931657_016930791	Cab024823.1
A8	A08_016931657_016930791	Cab032888.1
A8	A08_016933589_016932871	Cab024822.1	AT1G26290.1
A8	A08_016935432_016934581	Cab024821.1
A8	A08_016937038_016935548	Cab024820.1	AT4G40080.1	ENTH/ANTH/VHS superfamily protein
A8	A08_016939959_016938805	Cab024819.1
A8	A08_016943744_016941957	Cab024818.1
A8	A08_016955206_016953339	Cab024817.1	AT4G39970.1	Haloacid dehalogenase-like hydrolase (HAD) superfamily protein
A8	A08_016958623_016956088	Cab024816.1	AT4G39950.1	cytochrome P450, family 79, subfamily B, polypeptide 2
A8	A08_016966374_016965016	Cab024815.1	AT4G39940.1	APS-kinase 2
A8	A08_016968561_016968153	Cab024814.1
A8	A08_016972364_016972020	Cab024813.1
A8	A08_016976599_016974424	Cab024812.1	AT4G39910.1	ubiquitin-specific protease 3	Cab024812.1:357:T	3.30613e-09	8.48068	0.2237
A8	A08_016976599_016974424	Cab024812.1	AT4G39910.1	ubiquitin-specific protease 3	Cab024812.1:381:A	1.20785e-08	7.91799	0.2234
A8	A08_016976833_016976387	BnaA08g16120D
A8	A08_016979837_016977835	Cab024811.1	AT4G39900.1
A8	A08_016988704_016987616	Cab024810.1
A8	A08_016993290_016989462	Cab024809.1	AT5G54450.1	Protein of unknown function (DUF295)
A8	A08_017001767_016993647	Cab024808.4	AT4G39850.1	peroxisomal ABC transporter 1
A8	A08_017005169_017003829.001	BnaA08g16190D
A8	A08_017005443_017003564	Cab024807.1	AT4G39840.1
A8	A08_017009678_017008494	Cab024806.1	AT4G39820.1	Tetratricopeptide repeat (TPR)-like superfamily protein
A8	A08_017011725_017010481	Cab024805.1	AT4G39810.1	Polynucleotidyl transferase, ribonuclease H-like superfamily protein
A8	A08_017014280_017013104	Cab024804.1	AT4G39780.1	Integrase-type DNA-binding superfamily protein
A8	A08_017024206_017021528	Cab024803.1	AT4G39770.1	Haloacid dehalogenase-like hydrolase (HAD) superfamily protein
A8	A08_017035140_017034735	BnaA08g16240D	AT4G39756.1	Galactose oxidase/kelch repeat superfamily protein
A8	A08_017035863_017034964	Cab024802.1
A8	A08_017039580_017038444	Cab024801.1	AT4G39753.1	Galactose oxidase/kelch repeat superfamily protein
A8	A08_017048177_017047911	Cab024800.1
A8	A08_017049362_017049520	Cab047957.1
A8	A08_017066666_017065503	Cab024799.1
A8	A08_017072238_017070267	Cab024798.1	AT4G39740.1	Thioredoxin superfamily protein
A8	A08_017079488_017074052	Cab024797.1	AT5G11250.1	Disease resistance protein (TIR-NBS-LRR class)
A8	A08_017083546_017082285	Cab024796.1	AT4G13360.1	ATP-dependent caseinolytic (Clp) protease/crotonase family protein
A8	A08_017085406_017084227	Cab024795.1	AT4G39730.1	Lipase/lipooxygenase, PLAT/LH2 family protein
A8	A08_017089437_017088338	Cab024794.1	AT4G39720.1	VQ motif-containing protein
A8	A08_017095831_017092065	Cab024793.1	AT4G39690.1
A8	A08_017098729_017096696	Cab024792.1	AT4G39680.2	SAP domain-containing protein	Cab024792.1:181:G	1.16283e-07	6.93448	0.325
A8	A08_017098729_017096696	Cab024792.1	AT4G39680.2	SAP domain-containing protein	Cab024792.1:527:C	1.66795e-07	6.77782	0.3307
A8	A08_017098729_017096696	Cab024792.1	AT4G39680.2	SAP domain-containing protein	Cab024792.1:990:A	3.09218e-09	8.50974	0.0201
A8	A08_017099454_017099233	Cab024791.1
A8	A08_017102982_017102302	Cab024790.1
A8	A08_017112525_017110019	Cab024789.1	AT4G39660.1	alanine:glyoxylate aminotransferase 2
A8	A08_017117510_017113810	Cab024788.1	AT4G39650.1	gamma-glutamyl transpeptidase 2
A8	A08_017121704_017120931	Cab024787.1	AT4G39610.1	Protein of unknown function, DUF617
A8	A08_017122477_017122078	Cab024786.1
A8	A08_017126653_017125267.001	BnaA08g16440D	AT5G09270.2
A8	A08_017130082_017123866	Cab024785.1	AT2G21390.1	Coatomer, alpha subunit
A8	A08_017133489_017131820	Cab024784.1	AT1G47620.1	cytochrome P450, family 96, subfamily A, polypeptide 8
A8	A08_017139226_017137643	Cab024783.1
A8	A08_017147560_017147246	Cab024782.1
A8	A08_017150108_017148975	Cab024781.1
A8	A08_017157396_017154729	Cab024780.1	AT5G58470.2	TBP-associated factor 15B
A8	A08_017161640_017159844	Cab024779.1
A8	A08_017164972_017163395	Cab024778.1	AT1G47620.1	cytochrome P450, family 96, subfamily A, polypeptide 8
A8	A08_017166490_017166766	BnaA08g16500D
A8	A08_017169336_017168464	Cab024777.1
A8	A08_017172499_017169961	Cab024776.2	AT4G39460.2	S-adenosylmethionine carrier 1	Cab024776.2:441:G	1.20987e-10	9.91726	0.0777
A8	A08_017172499_017169961	Cab024776.2	AT4G39460.2	S-adenosylmethionine carrier 1	Cab024776.2:603:A	4.11772e-09	8.38534	0.0884
A8	A08_017172499_017169961	Cab024776.2	AT4G39460.2	S-adenosylmethionine carrier 1	Cab024776.2:450:G	3.23824e-11	10.4897	0.1082
A8	A08_017183978_017183702	Cab024775.1
A8	A08_017187681_017186418	Cab024774.1
A8	A08_017194554_017192221	Cab024773.2	AT4G39410.1	WRKY DNA-binding protein 13
A8	A08_017204658_017199577	Cab024772.2	AT4G39400.1	Leucine-rich receptor-like protein kinase family protein
A8	A08_017214272_017213025	Cab024771.1	AT4G39390.3	nucleotide sugar transporter-KT 1
A8	A08_017218960_017216797	Cab024770.1	AT4G39380.1
A8	A08_017223413_017221281	Cab024769.1	AT4G39370.1	ubiquitin-specific protease 27
A8	A08_017229162_017226728	Cab024768.1	AT1G19910.1	ATPase, F0/V0 complex, subunit C protein
A8	A08_017238075_017233088	Cab024767.1	AT2G21790.1	ribonucleotide reductase 1
A8	A08_017239629_017239036	Cab024766.1
A8	A08_017245569_017244754	Cab024765.1	AT4G39350.1	cellulose synthase A2
A8	A08_017247954_017247472	Cab024764.1
A8	A08_017251265_017250996	Cab024763.1
A8	A08_017255954_017255204	Cab024762.2
A8	A08_017258378_017257080	Cab024761.1	AT4G39230.1	NmrA-like negative transcriptional regulator family protein
A8	A08_017260277_017258579	Cab024760.1	AT4G39220.1	Rer1 family protein
A8	A08_017262307_017261658	Cab024759.1	AT4G39200.1	Ribosomal protein S25 family protein
A8	A08_017267385_017266699	Cab024758.1
A8	A08_017269470_017267875	Cab024757.1	AT5G10720.1	histidine kinase 5
A8	A08_017273991_017271395	Cab024756.1	AT4G39180.1	Sec14p-like phosphatidylinositol transfer family protein
A8	A08_017276827_017274305	Cab024755.1	AT4G39170.1	Sec14p-like phosphatidylinositol transfer family protein	Cab024755.1:1716:A	1.22474e-07	6.91196	0.2139
A8	A08_017276827_017274305	Cab024755.1	AT4G39170.1	Sec14p-like phosphatidylinositol transfer family protein	Cab024755.1:1740:T	5.79164e-09	8.2372	0.1763
A8	A08_017281799_017278976	Cab024754.1	AT4G39160.1	Homeodomain-like superfamily protein
A8	A08_017283879_017283411	Cab024753.1
A8	A08_017285940_017284405	Cab024752.1	AT4G39140.5	RING/U-box superfamily protein
A8	A08_017289180_017286888	Cab024751.1	AT4G39120.1	myo-inositol monophosphatase like 2
A8	A08_017292256_017289683	Cab024750.1	AT4G39110.1	Malectin/receptor-like protein kinase family protein
A8	A08_017296337_017293524	Cab024749.1	AT4G39100.1	PHD finger family protein / bromo-adjacent homology (BAH) domain-containing protein
A8	A08_017298120_017297396	Cab024748.1	AT4G39090.1	Papain family cysteine protease
A8	A08_017302435_017302969	BnaA08g16750D
A8	A08_017310027_017304360	Cab024747.5	AT4G39080.1	vacuolar proton ATPase A3
A8	A08_017323510_017315276	Cab024746.1	AT4G39050.1	Kinesin motor family protein
A8	A08_017328206_017325626	Cab024745.1	AT4G39020.1	SH3 domain-containing protein
A8	A08_017337866_017336804	Cab024744.1
A8	A08_017340587_017338703	Cab024743.1	AT4G38970.1	fructose-bisphosphate aldolase 2
A8	A08_017342820_017341482	Cab024742.1	AT4G38960.1	B-box type zinc finger family protein
A8	A08_017345328_017344626	Cab024741.1	AT4G38920.1	vacuolar-type H(+)-ATPase C3
A8	A08_017345842_017345644	Cab024740.1
A8	A08_017347215_017346266	Cab024739.2	AT4G38910.1	basic pentacysteine 5
A8	A08_017348105_017347560	Cab024738.1
A8	A08_017353705_017351265	Cab024737.1	AT4G38900.3	Basic-leucine zipper (bZIP) transcription factor family protein
A8	A08_017355986_017355264	Cab024736.1
A8	A08_017367424_017365476.001	BnaA08g16890D
A8	A08_017372834_017365476	Cab024735.1
A8	A08_017378920_017377322	Cab024734.3	AT4G38800.1	methylthioadenosine nucleosidase 1
A8	A08_017380731_017379133	BnaA08g16910D	AT4G38790.1	ER lumen protein retaining receptor family protein
A8	A08_017387186_017384817	Cab024733.2	AT4G38770.1	proline-rich protein 4
A8	A08_017401567_017400234	Cab024732.1
A8	A08_017405352_017404891	Cab024731.1
A8	A08_017407416_017406107	Cab024730.1	AT4G38740.1	rotamase CYP 1	Cab024730.1:207:C	9.64689e-08	7.01561	0.3586
A8	A08_017407416_017406107	Cab024730.1	AT4G38740.1	rotamase CYP 1	Cab024730.1:273:T	1.52128e-08	7.81779	0.2446
A8	A08_017407416_017406107	Cab024730.1	AT4G38740.1	rotamase CYP 1	Cab024730.1:318:T	2.59718e-08	7.5855	0.2553
A8	A08_017408236_017407457	Cab024729.1
A8	A08_017412514_017410704	Cab024728.1	AT4G38730.1	Protein of unknown function (DUF803)
A8	A08_017416243_017413806	Cab024727.1			Cab024727.1:630:C	1.00663e-07	6.99713	0.4191
A8	A08_017416243_017413806	Cab024727.1			Cab024727.1:750:A	1.11881e-07	6.95124	0.0292
A8	A08_017418744_017420069	Cab039021.1
A8	A08_017420805_017423167	Cab039022.1	AT4G38660.1	Pathogenesis-related thaumatin superfamily protein	Cab039022.1:136:C	7.78952e-11	10.1085	0.0656
A8	A08_017420805_017423167	Cab039022.1	AT4G38660.1	Pathogenesis-related thaumatin superfamily protein	Cab039022.1:186:T	1.12366e-09	8.94937	0.0647
A8	A08_017420805_017423167	Cab039022.1	AT4G38660.1	Pathogenesis-related thaumatin superfamily protein	Cab039022.1:642:T	4.67775e-09	8.32996	0.2941
A8	A08_017420805_017423167	Cab039022.1	AT4G38660.1	Pathogenesis-related thaumatin superfamily protein	Cab039022.1:657:C	4.01316e-08	7.39651	0.169
A8	A08_017420805_017423167	Cab039022.1	AT4G38660.1	Pathogenesis-related thaumatin superfamily protein	Cab039022.1:906:G	9.93286e-08	7.00293	0.1145
A8	A08_017423636_017425871	Cab039023.1	AT4G38650.1	Glycosyl hydrolase family 10 protein
A8	A08_017426899_017429198	Cab039024.1	AT4G38640.1	Plasma-membrane choline transporter family protein
A8	A08_017430972_017433491	Cab039025.1	AT4G38630.1	regulatory particle non-ATPase 10	Cab039025.1:144:A	1.61809e-07	6.791	0.2603
A8	A08_017430972_017433491	Cab039025.1	AT4G38630.1	regulatory particle non-ATPase 10	Cab039025.1:141:T	1.39982e-07	6.85393	0.2643
A8	A08_017435711_017437384	Cab039026.1	AT4G38620.1	myb domain protein 4	Cab039026.1:433:A	1.70637e-07	6.76793	0.25
A8	A08_017441198_017441837	Cab039027.1
A8	A08_017443847_017452005	Cab039028.1	AT4G38600.1	HEAT repeat ;HECT-domain (ubiquitin-transferase)
A8	A08_017452449_017454043	Cab039029.1	AT4G38580.1	farnesylated protein 6
A8	A08_017455204_017457230	Cab039030.1	AT4G38570.1	probable CDP-diacylglycerol--inositol 3-phosphatidyltransferase 2
A8	A08_017457453_017464209	Cab039031.1	AT4G38550.1	Arabidopsis phospholipase-like protein (PEARLI 4) family
A8	A08_017468433_017470080	Cab039032.1	AT4G38520.2	Protein phosphatase 2C family protein
A8	A08_017470575_017471409	Cab039033.1
A8	A08_017471820_017473875	Cab039034.1	AT4G38480.1	Transducin/WD40 repeat-like superfamily protein
A8	A08_017474547_017478926	Cab039035.1	AT4G38470.1	ACT-like protein tyrosine kinase family protein
A8	A08_017483745_017489095	Cab039036.2	AT4G38380.1	MATE efflux family protein
A8	A08_017489860_017499094	Cab039037.2	AT4G38350.1	Patched family protein
A8	A08_017506965_017510876	Cab039038.1	AT3G46100.1	Histidyl-tRNA synthetase 1
A8	A08_017514515_017517498	Cab039039.1	AT4G14200.1	Pentatricopeptide repeat (PPR) superfamily protein
A8	A08_017518722_017521903	Cab039040.1	AT4G14210.2	phytoene desaturase 3
A8	A08_017523786_017526019	Cab039041.1	AT4G14220.1	RING-H2 group F1A
A8	A08_017526613_017527005	Cab039042.1
A8	A08_017528281_017530250	Cab039043.1	AT4G14230.1	CBS domain-containing protein with a domain of unknown function (DUF21)
A8	A08_017530488_017531951	Cab039044.1	AT1G04690.1	potassium channel beta subunit 1
A8	A08_017535494_017539465	Cab039045.5	AT4G14290.1	alpha/beta-Hydrolases superfamily protein
A8	A08_017541264_017543216	Cab039046.2	AT4G14300.1	RNA-binding (RRM/RBD/RNP motifs) family protein
A8	A08_017543666_017544037	Cab039047.1
A8	A08_017545631_017547941	Cab039048.1	AT4G14310.1	Transducin/WD40 repeat-like superfamily protein
A8	A08_017549109_017549291	Cab039049.1
A8	A08_017550391_017551755	Cab039050.1	AT4G14320.1	Zinc-binding ribosomal protein family protein
A8	A08_017552771_017555578	Cab039051.1	AT4G14330.1	P-loop containing nucleoside triphosphate hydrolases superfamily protein
A8	A08_017556311_017559990	Cab039052.1	AT4G14340.1	casein kinase I
A8	A08_017561293_017564041	Cab039053.1	AT4G14350.2	AGC (cAMP-dependent, cGMP-dependent and protein kinase C) kinase family protein
A8	A08_017567069_017570101	Cab039054.1	AT1G30480.1	D111/G-patch domain-containing protein
A8	A08_017571642_017577150	Cab039055.1	AT1G30470.1	SIT4 phosphatase-associated family protein
A8	A08_017578408_017582789	Cab039056.1	AT1G30460.1	cleavage and polyadenylation specificity factor 30
A8	A08_017582989_017584441	Cab039057.1
A8	A08_017585366_017585545	Cab039058.1
A8	A08_017585907_017591216	Cab039059.2	AT1G30450.2	cation-chloride co-transporter 1
A8	A08_017593278_017597113	Cab039060.2	AT1G30440.1	Phototropic-responsive NPH3 family protein
A8	A08_017598821_017600531	Cab039061.1	AT3G28810.1	Protein of unknown function (DUF1216)
A8	A08_017606530_017616054	Cab039062.1	AT1G30400.2	multidrug resistance-associated protein 1
A8	A08_017617902_017618144	Cab016608.1
A8	A08_017617902_017618144	Cab039063.1
A8	A08_017622987_017624275	Cab039064.1	AT1G30380.1	photosystem I subunit K
A8	A08_017624661_017628617	Cab039065.1
A8	A08_017652905_017656957	Cab039066.1	AT1G30330.1	auxin response factor 6
A8	A08_017660638_017663901	Cab039067.1	AT1G30320.1	Remorin family protein
A8	A08_017670551_017672960	Cab039068.1	AT1G30300.1	Metallo-hydrolase/oxidoreductase superfamily protein
A8	A08_017684848_017686846	Cab039069.1	AT1G30280.1	Chaperone DnaJ-domain superfamily protein
A8	A08_017694847_017697766	Cab039070.5	AT1G56070.1	Ribosomal protein S5/Elongation factor G/III/V family protein
A8	A08_017699106_017702004	Cab039071.1	AT1G30270.1	CBL-interacting protein kinase 23
A8	A08_017703701_017706476	Cab039072.1
A8	A08_017709532_017710725	Cab039073.1
A8	A08_017720869_017721584	Cab039074.1
A8	A08_017724240_017727945	Cab039075.2	AT1G30240.2
A8	A08_017734415_017737333	Cab039076.1	AT1G30220.1	inositol transporter 2
A8	A08_017739516_017741493	Cab039077.1	AT1G30210.2	TEOSINTE BRANCHED 1, cycloidea, and PCF family 24
A8	A08_017748312_017748761	Cab039078.1
A8	A08_017751130_017752860	Cab039079.1	AT1G30160.2	Protein of unknown function (DUF295)
A8	A08_017753361_017754838	Cab039080.1	AT1G30170.1	Protein of unknown function (DUF295)
A8	A08_017755225_017755810	Cab039081.1	AT1G30135.1	jasmonate-zim-domain protein 8
A8	A08_017758526_017760202	Cab039082.1	AT1G30130.2
A8	A08_017761814_017764956	Cab039083.1	AT1G30120.1	pyruvate dehydrogenase E1 beta
A8	A08_017770114_017771886	Cab039084.1
A8	A08_017789512_017790855	Cab039085.1	AT1G30080.1	Glycosyl hydrolase superfamily protein
A8	A08_017795353_017796744	Cab039086.1	AT1G30050.1
A8	A08_017801254_017803557	Cab039087.1	AT1G30040.1	gibberellin 2-oxidase
A8	A08_017824222_017824946	Cab039088.1	AT1G30020.1	Protein of unknown function, DUF538
A8	A08_017827483_017829873	Cab039089.1	AT1G30000.1	alpha-mannosidase 3
A8	A08_017832851_017833741	Cab039090.1	AT2G34480.1	Ribosomal protein L18ae/LX family protein
A8	A08_017834898_017836606	Cab039091.1	AT1G29951.1	conserved peptide upstream open reading frame 35
A8	A08_017847127_017847930	Cab039092.2	AT1G29930.1	chlorophyll A/B binding protein 1
A8	A08_017849377_017850579	Cab039093.1	AT1G29850.1	double-stranded DNA-binding family protein
A8	A08_017850917_017852939	Cab039094.1	AT1G29820.2	Magnesium transporter CorA-like family protein
A8	A08_017855006_017855604	Cab039095.1
A8	A08_017856593_017857714	Cab039096.1	AT1G29790.2	S-adenosyl-L-methionine-dependent methyltransferases superfamily protein
A8	A08_017857714_017856038.001	BnaA08g17710D
A8	A08_017858651_017858968	Cab039097.1	AT1G29785.1	other RNA
A8	A08_017859811_017860476	Cab039098.1	AT1G29780.1	Haloacid dehalogenase-like hydrolase (HAD) superfamily protein
A8	A08_017861967_017862809	Cab039099.1	AT1G29770.1	Haloacid dehalogenase-like hydrolase (HAD) superfamily protein
A8	A08_017863319_017865211	Cab039100.1
A8	A08_017866175_017872386	Cab039101.2	AT1G29750.2	receptor-like kinase in flowers 1
A8	A08_017883683_017897004	Cab039102.1	AT1G29720.1	Leucine-rich repeat transmembrane protein kinase
A8	A08_017897547_017916374	Cab039103.6	AT1G29720.1	Leucine-rich repeat transmembrane protein kinase
A8	A08_017918177_017920957	Cab039104.1	AT1G29690.1	MAC/Perforin domain-containing protein
A8	A08_017921843_017923600	Cab039105.1	AT1G29670.1	GDSL-like Lipase/Acylhydrolase superfamily protein
A8	A08_017926832_017932512	Cab039106.1	AT1G29660.1	GDSL-like Lipase/Acylhydrolase superfamily protein
A8	A08_017932665_017931215.001	BnaA08g17840D
A8	A08_017935288_017936100	Cab039107.1	AT4G15570.1	P-loop containing nucleoside triphosphate hydrolases superfamily protein
A8	A08_017953096_017953366	BnaA08g17850D	ATCG01110.1	NAD(P)H dehydrogenase subunit H
A8	A08_017953786_017954482	Cab039108.1	AT1G29640.1	Protein of unknown function, DUF584
A8	A08_017958340_017958693	Cab039109.1
A8	A08_017961908_017960899	BnaA08g17880D	AT1G29520.1	AWPM-19-like family protein
A8	A08_017965836_017965323	BnaA08g17900D	AT1G29450.1	SAUR-like auxin-responsive protein family
A8	A08_017973491_017976949	Cab039110.10	AT1G29470.2	S-adenosyl-L-methionine-dependent methyltransferases superfamily protein
A8	A08_017980746_017982207	Cab039111.1	AT1G29380.1	Carbohydrate-binding X8 domain superfamily protein
A8	A08_017984324_017988404	Cab039112.1	AT1G29370.1	Kinase-related protein of unknown function (DUF1296)
A8	A08_017993584_017995947	Cab039113.1	AT1G29340.1	plant U-box 17
A8	A08_018000672_018002653	Cab039114.1	AT1G29330.1	ER lumen protein retaining receptor family protein
A8	A08_018002988_018006250	Cab039115.1	AT1G29320.1	Transducin/WD40 repeat-like superfamily protein
A8	A08_018008800_018010218.001	BnaA08g18020D	AT5G54690.1	galacturonosyltransferase 12
A8	A08_018008926_018010218	Cab039116.1	AT1G29300.1	Plant protein of unknown function (DUF641)
A8	A08_018014992_018015695	Cab039117.1
A8	A08_018023584_018024871	Cab039118.1	AT1G29280.1	WRKY DNA-binding protein 65
A8	A08_018035778_018036677	Cab039119.1	AT2G32090.2	Lactoylglutathione lyase / glyoxalase I family protein
A8	A08_018041682_018043256	Cab039120.1	AT1G29230.1	CBL-interacting protein kinase 18
A8	A08_018043884_018046923	Cab039121.1	AT1G29240.1	Protein of unknown function (DUF688)
A8	A08_018046062_018045161.001	BnaA08g18070D
A8	A08_018048149_018057440	Cab039122.1
A8	A08_018060125_018061538	Cab039123.1
A8	A08_018063055_018067566	Cab039124.1	AT1G29170.3	SCAR family protein	Cab039124.1:2618:T	3.36556e-08	7.47294	0.4065
A8	A08_018074019_018074818	Cab039125.1	AT1G29160.1	Dof-type zinc finger DNA-binding family protein
A8	A08_018076054_018078311	Cab039126.1	AT1G29150.1	non-ATPase subunit 9
A8	A08_018078810_018079898	Cab039127.1	AT1G29140.1	Pollen Ole e 1 allergen and extensin family protein
A8	A08_018080306_018084013	Cab039128.1	AT1G29120.2	Hydrolase-like protein family
A8	A08_018085248_018089363	Cab039129.1	AT4G14600.1	Target SNARE coiled-coil domain protein
A8	A08_018089924_018091429	Cab039130.1	AT1G28960.5	nudix hydrolase homolog 15
A8	A08_018093613_018094057	Cab039131.1	AT1G28815.1
A8	A08_018105483_018106203	BnaA08g18200D	AT3G06335.1	pre-tRNA
A8	A08_018106511_018108682	Cab039132.1
A8	A08_018110549_018113802	Cab039133.3	AT1G28670.1	GDSL-like Lipase/Acylhydrolase superfamily protein

## Sheet: A9
Legend: Light blue, chromosome 1 (At1g prefix); orange, chromosome 2 (At2g prefix); dark blue, chromosome 3 (At3g prefix); green, chromosome 4 (At4g prefix); red, chromosome 5 (At5g prefix).
Chromosome	Position (bp)	Gene	TAIR name	TAIR annotation	SNP marker	P value	log10P	saf
A9	A09_003935216_003931940	Cab038289.1
A9	A09_003942381_003941910	Cab038288.1
A9	A09_003943540_003942890.001	BnaA09g05770D	AT3G23325.1	Splicing factor 3B subunit 5/RDS3 complex subunit 10
A9	A09_003943540_003943124	Cab038287.1
A9	A09_003949903_003948256	Cab038286.1	AT5G61670.2
A9	A09_003951225_003950401	Cab038285.1
A9	A09_003953817_003952004	Cab038284.1	AT5G61770.3	PETER PAN-like protein
A9	A09_003957578_003954788	Cab038283.1	AT5G61790.1	calnexin 1
A9	A09_003959565_003958126	Cab038282.1
A9	A09_003962887_003960551	Cab038281.1
A9	A09_003976556_003972924	Cab038280.1	AT5G62000.3	auxin response factor 2	Cab038280.1:135:G	1.81417e-07	6.74132	0.4195
A9	A09_003981533_003980623.001	BnaA09g05870D
A9	A09_003982037_003978463	Cab038279.1	AT5G02500.1	heat shock cognate protein 70-1
A9	A09_003987631_003987942.001	BnaA09g05890D
A9	A09_003987989_003987524	Cab038278.1
A9	A09_004002150_003997730	Cab038277.1	AT5G62165.3	AGAMOUS-like 42
A9	A09_004006911_004006624	Cab038276.1
A9	A09_004015185_004014466	Cab038275.1
A9	A09_004018894_004016928	Cab038274.1	AT5G62170.1
A9	A09_004022786_004021348	Cab038273.1
A9	A09_004026872_004023359	Cab038272.3	AT5G62190.1	DEAD box RNA helicase (PRH75)
A9	A09_004031405_004029245	Cab038271.1
A9	A09_004047451_004045714	Cab023104.1
A9	A09_004047451_004045714	Cab038270.1
A9	A09_004051690_004049401	Cab038269.1	AT5G62250.1	microtubule-associated protein 65-9
A9	A09_004054886_004052967	Cab038268.2	AT5G62260.1	AT hook motif DNA-binding family protein
A9	A09_004058925_004058701	BnaA09g05980D
A9	A09_004058925_004058701.001	BnaA09g05990D	AT3G10290.1	Nucleotide-sugar transporter family protein
A9	A09_004063611_004064735.001	BnaA09g06010D
A9	A09_004064948_004063602	Cab038267.1	AT5G62280.1	Protein of unknown function (DUF1442)
A9	A09_004068041_004067177	Cab038266.1	AT5G62360.1	Plant invertase/pectin methylesterase inhibitor superfamily protein
A9	A09_004069166_004068788	BnaA09g06000D
A9	A09_004069166_004068788	BnaA09g06040D
A9	A09_004069166_004068788.001	BnaA09g06050D
A9	A09_004076702_004074163	Cab038265.1	AT5G62380.1	NAC-domain protein 101
A9	A09_004077280_004077092	Cab038264.1
A9	A09_004082274_004080385	Cab038263.1	AT5G62470.2	myb domain protein 96
A9	A09_004115981_004115571	Cab038262.1
A9	A09_004117577_004117170	Cab038261.1
A9	A09_004127511_004125221	Cab038260.1	AT5G62560.1	RING/U-box superfamily protein with ARM repeat domain
A9	A09_004138078_004136068	Cab038259.1	AT5G62580.1	ARM repeat superfamily protein
A9	A09_004151090_004139316	Cab038258.4	AT5G62600.1	ARM repeat superfamily protein
A9	A09_004166320_004164549	Cab038257.1	AT5G62680.1	Major facilitator superfamily protein
A9	A09_004169836_004169477	Cab038256.1
A9	A09_004179370_004177015	Cab038255.1	AT5G62680.1	Major facilitator superfamily protein
A9	A09_004195163_004192090	Cab038254.1	AT5G62710.1	Leucine-rich repeat protein kinase family protein
A9	A09_004216925_004212391	Cab038253.2	AT5G62770.1	Protein of unknown function (DUF1645)
A9	A09_004223151_004219957	Cab038252.1	AT5G62790.1	1-deoxy-D-xylulose 5-phosphate reductoisomerase	Cab038252.1:113:G	7.00168e-08	7.1548	0.3019
A9	A09_004223151_004219957	Cab038252.1	AT5G62790.1	1-deoxy-D-xylulose 5-phosphate reductoisomerase	Cab038252.1:822:G	3.1454e-09	8.50232	0.3059
A9	A09_004228472_004225565	Cab038251.1	AT5G62810.1	peroxin 14	Cab038251.1:976:C	3.55058e-08	7.4497	0.2872
A9	A09_004230685_004229147	Cab038250.1	AT5G62850.1	Nodulin MtN3 family protein
A9	A09_004240688_004233841	Cab038249.1	AT3G48050.2	BAH domain ;TFIIS helical bundle-like domain
A9	A09_004245160_004243486	Cab038248.1
A9	A09_004252347_004246359	Cab038247.1
A9	A09_004260437_004255056	Cab038246.1	AT3G48060.1	BAH domain ;TFIIS helical bundle-like domain
A9	A09_004266556_004265129	Cab038245.1
A9	A09_004266556_004266071	Cab048140.1
A9	A09_004290234_004286989	Cab038244.2	AT5G62890.3	Xanthine/uracil permease family protein
A9	A09_004292632_004291554	Cab038243.1	AT5G62900.1
A9	A09_004297439_004296788	Cab038242.1
A9	A09_004300742_004298839	Cab038241.1	AT5G62940.1	Dof-type zinc finger DNA-binding family protein
A9	A09_004305679_004304528	Cab038240.1
A9	A09_004317345_004315620	Cab038239.2	AT5G62960.1
A9	A09_004328513_004326503	Cab038238.1
A9	A09_004330740_004329262	Cab038237.1	AT5G62990.1	Ubiquitin carboxyl-terminal hydrolase family protein
A9	A09_004331894_004331145	Cab038236.1
A9	A09_004336787_004332190	Cab038235.2
A9	A09_004339210_004337673	Cab038234.1	AT5G63050.2	embryo defective 2759
A9	A09_004341021_004339486	Cab038233.1	AT5G63060.1	Sec14p-like phosphatidylinositol transfer family protein
A9	A09_004343468_004343112	Cab038232.1
A9	A09_004359306_004359827	BnaA09g06390D
A9	A09_004361647_004361171	Cab038231.1	AT5G63070.1	Ribosomal protein S19 family protein
A9	A09_004366170_004364559.001	BnaA09g06430D
A9	A09_004367059_004364597	Cab038230.1	AT5G63080.1	2-oxoglutarate (2OG) and Fe(II)-dependent oxygenase superfamily protein
A9	A09_004380388_004377686	Cab038229.1	AT5G63090.4	Lateral organ boundaries (LOB) domain family protein
A9	A09_004386449_004385508	Cab038228.1	AT5G63100.1	S-adenosyl-L-methionine-dependent methyltransferases superfamily protein
A9	A09_004389096_004386607	Cab038227.1	AT5G63110.1	histone deacetylase 6
A9	A09_004393195_004389542	Cab038226.1	AT5G63120.2	P-loop containing nucleoside triphosphate hydrolases superfamily protein
A9	A09_004397130_004396208	Cab038225.1	AT3G21360.1	2-oxoglutarate (2OG) and Fe(II)-dependent oxygenase superfamily protein
A9	A09_004400230_004398957	Cab038224.1	AT5G63130.1	Octicosapeptide/Phox/Bem1p family protein
A9	A09_004402940_004402339	Cab038223.1	AT5G63135.1
A9	A09_004407461_004405716	Cab038222.1	AT5G63140.1	purple acid phosphatase 29
A9	A09_004410675_004408475	Cab038221.1	AT5G63180.1	Pectin lyase-like superfamily protein
A9	A09_004417137_004414011	Cab038220.3	AT5G63200.1	tetratricopeptide repeat (TPR)-containing protein
A9	A09_004420714_004420351	Cab038219.1
A9	A09_004422998_004420782	Cab038218.1	AT5G63290.1	Radical SAM superfamily protein
A9	A09_004430917_004426309	Cab038217.2	AT5G63320.1	nuclear protein X1
A9	A09_004434005_004432024	Cab038216.1	AT5G63400.1	adenylate kinase 1
A9	A09_004439645_004436797	Cab038215.1	AT5G63410.1	Leucine-rich repeat protein kinase family protein
A9	A09_004444653_004441807	Cab038214.1	AT5G63450.1	cytochrome P450, family 94, subfamily B, polypeptide 1
A9	A09_004446337_004444964	Cab038213.1	AT5G63450.1	cytochrome P450, family 94, subfamily B, polypeptide 1
A9	A09_004452650_004450071	Cab038212.1	AT5G63460.1	SAP domain-containing protein
A9	A09_004457443_004453945	Cab038211.2	AT5G63490.1	CBS / octicosapeptide/Phox/Bemp1 (PB1) domains-containing protein
A9	A09_004460318_004458710	Cab038210.1	AT5G63510.1	gamma carbonic anhydrase like 1
A9	A09_004484675_004487429.001	BnaA09g06640D
A9	A09_004487236_004484905	Cab038209.1	AT5G63530.2	farnesylated protein 3
A9	A09_004497624_004494376	Cab038208.1	AT5G63540.1	Domain of unknown function (DUF1767)
A9	A09_004501146_004498067	Cab038207.2	AT5G63550.2	DEK domain-containing chromatin associated protein
A9	A09_004505460_004503147	Cab038206.1	AT5G63570.1	glutamate-1-semialdehyde-2,1-aminomutase
A9	A09_004520183_004516859	Cab040295.1
A9	A09_004526086_004523944	Cab040294.1	AT5G63610.1	cyclin-dependent kinase E;1
A9	A09_004528255_004527226	Cab040293.1
A9	A09_004532096_004529231	Cab040292.1	AT5G63680.1	Pyruvate kinase family protein
A9	A09_004535238_004532479	Cab040291.1	AT5G63700.1	zinc ion binding;DNA binding
A9	A09_004539224_004537535	Cab040290.1
A9	A09_004542513_004540084	Cab040289.1	AT5G63780.1	RING/FYVE/PHD zinc finger superfamily protein
A9	A09_004551071_004545309	Cab040288.3	AT5G63840.1	Glycosyl hydrolases family 31 protein
A9	A09_004557288_004554698	Cab040287.1	AT5G63870.1	serine/threonine phosphatase 7
A9	A09_004560522_004558023	Cab040286.1	AT5G63890.2	histidinol dehydrogenase
A9	A09_004563510_004561354	Cab040285.1	AT5G63900.1	Acyl-CoA N-acyltransferase with RING/FYVE/PHD-type zinc finger domain
A9	A09_004564550_004563623	Cab040284.1	AT5G63905.1
A9	A09_004567530_004566807	Cab040283.1
A9	A09_004586265_004584443	Cab040282.1	AT5G63980.1	Inositol monophosphatase family protein
A9	A09_004588919_004587651	Cab040281.1	AT5G64090.1
A9	A09_004593459_004591068	Cab040280.1	AT5G67150.1	HXXXD-type acyl-transferase family protein
A9	A09_004607660_004606854	Cab040279.1	AT5G64130.1	cAMP-regulated phosphoprotein 19-related protein
A9	A09_004609470_004608434	Cab040278.1	AT5G64140.1	ribosomal protein S28
A9	A09_004610630_004610466	Cab040277.1	AT5G64180.1
A9	A09_004614214_004611145	Cab040276.1	AT5G64180.1
A9	A09_004618641_004616762	Cab040275.1	AT5G64210.1	alternative oxidase 2
A9	A09_004628139_004622546	Cab040274.1	AT5G64220.2	Calmodulin-binding transcription activator protein with CG-1 and Ankyrin domains
A9	A09_004634988_004629438	Cab040273.2	AT5G64270.1	splicing factor, putative
A9	A09_004644649_004639078	Cab040272.1	AT5G64300.1	GTP cyclohydrolase II
A9	A09_004650762_004646432	Cab040271.1	AT5G64330.1	Phototropic-responsive NPH3 family protein
A9	A09_004656889_004655914	Cab040270.1	AT5G64350.1	FK506-binding protein 12
A9	A09_004659565_004657325	Cab040269.1	AT5G64370.1	beta-ureidopropionase
A9	A09_004659990_004661238.001	BnaA09g06840D
A9	A09_004659990_004661238.002	BnaA09g06850D
A9	A09_004661283_004659996	Cab040268.1	AT5G64400.1
A9	A09_004670641_004662008	Cab040267.1	AT5G64520.1	homolog of X-ray repair cross complementing 2 (XRCC2)
A9	A09_004678546_004676303	Cab040266.1	AT5G64530.1	xylem NAC domain 1
A9	A09_004683007_004679802	Cab040265.1	AT5G64552.1	conserved peptide upstream open reading frame 22
A9	A09_004688195_004685369	Cab040264.1	AT5G64560.1	magnesium transporter 9
A9	A09_004693969_004690566	Cab040263.1	AT5G64570.1	beta-D-xylosidase 4
A9	A09_004708996_004705151	Cab040262.2	AT5G64600.1	O-fucosyltransferase family protein
A9	A09_004714694_004713851	Cab040261.1	AT5G64620.1	cell wall / vacuolar inhibitor of fructosidase 2
A9	A09_004721836_004720660	BnaA09g06940D	AT5G64650.1	Ribosomal protein L17 family protein
A9	A09_004721839_004718029	Cab040260.2	AT5G64640.1	Plant invertase/pectin methylesterase inhibitor superfamily
A9	A09_004733288_004732685	BnaA09g06960D
A9	A09_004733456_004730948	Cab040259.1	AT5G64670.1	Ribosomal protein L18e/L15 superfamily protein
A9	A09_004735533_004733896	Cab040258.1	AT5G64690.1	neurofilament triplet H protein-related
A9	A09_004738498_004736502	Cab040257.1	AT5G64700.1	nodulin MtN21 /EamA-like transporter family protein
A9	A09_004746751_004746392	Cab040256.1
A9	A09_004755401_004751631	Cab040255.1
A9	A09_004758885_004755506	Cab040254.1
A9	A09_004766689_004761332	Cab040253.1	AT5G64740.1	cellulose synthase 6
A9	A09_004777924_004774380	Cab040252.1	AT5G64750.1	Integrase-type DNA-binding superfamily protein
A9	A09_004784665_004782218	Cab040251.1	AT5G64790.1	O-Glycosyl hydrolases family 17 protein
A9	A09_004790566_004789547	Cab040250.1	AT5G64810.1	WRKY DNA-binding protein 51
A9	A09_004792655_004791168	Cab040249.1	AT5G64813.1	Ras-related small GTP-binding family protein
A9	A09_004794849_004793133	Cab040248.1
A9	A09_004799198_004795398	Cab040247.1	AT5G64860.1	disproportionating enzyme
A9	A09_004801281_004800373	Cab040246.1
A9	A09_004805177_004803918	Cab040245.1
A9	A09_004806983_004805548	Cab040244.1	AT5G65000.1	Nucleotide-sugar transporter family protein
A9	A09_004810926_004807453	Cab040243.1	AT5G65110.1	acyl-CoA oxidase 2
A9	A09_004812967_004811437	Cab040242.1
A9	A09_004817543_004816052	Cab040241.1	AT5G65170.1	VQ motif-containing protein
A9	A09_004820730_004821117	Cab034666.1
A9	A09_004821117_004820730	Cab040240.1
A9	A09_004821117_004820730	Cab048051.1
A9	A09_004823456_004822229	Cab040239.1
A9	A09_004827478_004826884	Cab040238.1
A9	A09_004837840_004834199	Cab040237.1	AT5G65210.6	bZIP transcription factor family protein
A9	A09_004843472_004841719	Cab040236.1	AT5G65270.1	RAB GTPase homolog A4A
A9	A09_004844606_004843747	Cab040235.1
A9	A09_004860251_004859211	Cab040234.1	AT5G65340.1	Protein of unknown function, DUF617
A9	A09_004865542_004864860	Cab040233.1	AT5G65360.1	Histone superfamily protein
A9	A09_004873896_004870106	Cab040232.1	AT5G65380.1	MATE efflux family protein
A9	A09_004882601_004874546	Cab040231.2
A9	A09_004882783_004881963	Cab005729.1
A9	A09_004895854_004893368	Cab040230.1	AT5G65420.1	CYCLIN D4;1
A9	A09_004903415_004902070	Cab040229.1	AT5G65430.1	general regulatory factor 8
A9	A09_004914273_004912586	Cab040228.1	AT5G65480.1
A9	A09_004917441_004914498	Cab040227.1	AT5G65500.1	U-box domain-containing protein kinase family protein
A9	A09_004918206_004918799	Cab040225.1	AT5G65520.1	Tetratricopeptide repeat (TPR)-like superfamily protein
A9	A09_004918799_004918206	Cab040226.1	AT5G65520.1	Tetratricopeptide repeat (TPR)-like superfamily protein
A9	A09_004923910_004922462	Cab040224.1	AT5G65550.1	UDP-Glycosyltransferase superfamily protein
A9	A09_004929300_004927841	Cab040223.1	AT5G65590.1	Dof-type zinc finger DNA-binding family protein
A9	A09_004939104_004934241	Cab040222.1	AT5G65660.1	hydroxyproline-rich glycoprotein family protein
A9	A09_004955638_004954379	Cab040221.1	AT5G65670.1	indole-3-acetic acid inducible 9
A9	A09_004956870_004956625	Cab040220.1
A9	A09_004966628_004963190	Cab040219.1	AT5G65710.1	HAESA-like 2
A9	A09_004969155_004967217	Cab040218.1	AT5G65720.1	nitrogen fixation S (NIFS)-like 1
A9	A09_004972274_004971151	Cab040217.1	AT5G65770.3	little nuclei4
A9	A09_004976927_004973032	Cab040216.1	AT5G65770.3	little nuclei4
A9	A09_004984067_004983223	Cab040215.1	AT5G65790.1	myb domain protein 68
A9	A09_004985022_004984867	Cab040214.1
A9	A09_004985086_004984867	Cab048166.1
A9	A09_004991698_004990892	Cab040213.1	AT5G65790.1	myb domain protein 68
A9	A09_004996291_004996666	BnaA09g07200D
A9	A09_004999482_004997885	Cab040212.1	AT5G65800.1	ACC synthase 5
A9	A09_005005382_005003738	Cab040211.1	AT5G65810.1
A9	A09_005007166_005005898	Cab040210.1	AT5G65830.1	receptor like protein 57
A9	A09_005009865_005008368	Cab040209.1	AT5G65840.1	Thioredoxin superfamily protein
A9	A09_005013024_005010736	Cab040208.1	AT5G65920.1	ARM repeat superfamily protein
A9	A09_005015459_005015178	Cab040207.1	AT5G67630.1	P-loop containing nucleoside triphosphate hydrolases superfamily protein
A9	A09_005017825_005016691	Cab040206.1	AT5G67620.1
A9	A09_005020734_005018461	Cab040205.1	AT5G67590.1	NADH-ubiquinone oxidoreductase-related
A9	A09_005022082_005021708	Cab040204.1
A9	A09_005025642_005024442	Cab040203.2
A9	A09_005031498_005028948	Cab040202.1	AT5G67550.1
A9	A09_005033729_005032840	Cab040201.1
A9	A09_005036827_005034334	Cab040200.1	AT5G67500.1	voltage dependent anion channel 2
A9	A09_005039799_005038343	Cab040199.1	AT5G67450.1	zinc-finger protein 1
A9	A09_005051987_005047491	Cab040198.1	AT5G67440.2	Phototropic-responsive NPH3 family protein
A9	A09_005057593_005055889	Cab040197.1	AT5G67420.1	LOB domain-containing protein 37
A9	A09_005061251_005062338	BnaA09g07360D
A9	A09_005065074_005063610	Cab040196.1	AT5G67400.1	root hair specific 19
A9	A09_005096021_005091870	Cab040195.1	AT5G67370.1	Protein of unknown function (DUF1230)
A9	A09_005099325_005097157	Cab040194.1	AT5G67360.1	Subtilase family protein
A9	A09_005106362_005103863	Cab040193.1	AT5G67360.1	Subtilase family protein
A9	A09_005108962_005108786	BnaA09g07430D
A9	A09_005119481_005116976	Cab040192.1	AT5G67360.1	Subtilase family protein
A9	A09_005125130_005124097	Cab040191.1
A9	A09_005128482_005125849	Cab040190.1	AT5G67340.1	ARM repeat superfamily protein
A9	A09_005140512_005135855	Cab040189.2	AT5G67270.1	end binding protein 1C
A9	A09_005143279_005141455	Cab040188.1	AT5G67250.1	SKP1/ASK1-interacting protein 2
A9	A09_005147117_005146166	Cab040187.1
A9	A09_005149876_005148175	Cab040186.1	AT5G67220.1	FMN-linked oxidoreductases superfamily protein
A9	A09_005150580_005150303	Cab040185.1
A9	A09_005152437_005151094	Cab040184.1	AT3G46730.1	NB-ARC domain-containing disease resistance protein
A9	A09_005155174_005152440	Cab040183.2	AT3G46710.1	NB-ARC domain-containing disease resistance protein
A9	A09_005158782_005158243	Cab040182.1
A9	A09_005165780_005162595	Cab040181.1	AT5G67170.1	SEC-C motif-containing protein / OTU-like cysteine protease family protein
A9	A09_005169403_005168045	Cab040180.1
A9	A09_005188062_005187394	Cab047835.1	AT5G67070.1	ralf-like 34
A9	A09_005188171_005187226	Cab040179.1	AT5G67070.1	ralf-like 34
A9	A09_005189684_005188658	Cab040178.1	AT5G67060.1	basic helix-loop-helix (bHLH) DNA-binding superfamily protein
A9	A09_005205225_005203346	Cab040177.1	AT5G67050.1	alpha/beta-Hydrolases superfamily protein
A9	A09_005215867_005211078	Cab040176.1	AT5G67030.1	zeaxanthin epoxidase (ZEP) (ABA1)
A9	A09_005216596_005216173	Cab040175.1
A9	A09_005218764_005217345	Cab040174.1
A9	A09_005223080_005219600	Cab040173.1	AT5G66960.1	Prolyl oligopeptidase family protein
A9	A09_005225883_005223304	Cab040172.1	AT5G66950.1	Pyridoxal phosphate (PLP)-dependent transferases superfamily protein
A9	A09_005229688_005229050	Cab040171.1	AT5G66940.1	Dof-type zinc finger DNA-binding family protein
A9	A09_005231447_005230033	Cab040170.1	AT5G66930.2
A9	A09_005234548_005232322	Cab040169.1	AT5G66920.1	SKU5 similar 17
A9	A09_005234682_005232091.001	BnaA09g07700D	AT5G66900.1	Disease resistance protein (CC-NBS-LRR class) family
A9	A09_005234682_005232091.002	BnaA09g07710D
A9	A09_005249944_005248289	Cab040168.1	AT5G66890.1	Leucine-rich repeat (LRR) family protein
A9	A09_005252305_005251121	Cab040167.1
A9	A09_005253659_005253390	Cab040166.1
A9	A09_005257403_005256238	Cab040165.1	AT5G66860.1	Ribosomal protein L25/Gln-tRNA synthetase, anti-codon-binding domain
A9	A09_005260847_005258377	Cab040164.1	AT5G66840.1	SAP domain-containing protein
A9	A09_005262098_005261508	Cab040163.1
A9	A09_005266679_005266425	Cab040162.1
A9	A09_005272420_005273478	Cab047737.1	AT5G66800.1
A9	A09_005273473_005272494	Cab040161.1	AT5G66800.1
A9	A09_005283871_005280562	Cab040160.1
A9	A09_005293115_005289629	Cab040159.2	AT5G66760.1	succinate dehydrogenase 1-1
A9	A09_005301830_005293728	Cab040158.1	AT5G66750.1	chromatin remodeling 1
A9	A09_005308427_005305328	Cab040157.2	AT5G66730.1	C2H2-like zinc finger protein
A9	A09_005313039_005311820	Cab040156.1
A9	A09_005314805_005313515	Cab040155.1	AT5G66700.1	homeobox 53
A9	A09_005330122_005328640	Cab040154.1
A9	A09_005331428_005330406	Cab040153.1
A9	A09_005337263_005337090	Cab040152.1
A9	A09_005344197_005341351	Cab040151.1	AT5G66680.1	dolichyl-diphosphooligosaccharide-protein glycosyltransferase 48kDa subunit family protein
A9	A09_005346504_005345189	Cab040150.1
A9	A09_005352187_005351131	Cab040149.1	AT5G66650.1	Protein of unknown function (DUF607)
A9	A09_005354901_005352582	Cab040148.1	AT5G66640.1	DA1-related protein 3
A9	A09_005360216_005356991	Cab040147.1	AT5G66620.1	DA1-related protein 6
A9	A09_005366539_005365797	BnaA09g07820D	AT5G66590.1	CAP (Cysteine-rich secretory proteins, Antigen 5, and Pathogenesis-related 1 protein) superfamily pr
A9	A09_005366680_005361332	Cab040146.1	AT5G66600.4	Protein of unknown function, DUF547
A9	A09_005368269_005367569	Cab040145.1	AT5G66580.1
A9	A09_005373194_005370420	Cab040144.1	AT5G66570.1	PS II oxygen-evolving complex 1
A9	A09_005387405_005377587	Cab040143.1	AT5G66540.1
A9	A09_005390734_005389829	Cab040142.1
A9	A09_005393717_005391083	Cab040141.4	AT5G66470.1	RNA binding;GTP binding
A9	A09_005397219_005394979	Cab040140.1	AT5G66460.1	Glycosyl hydrolase superfamily protein
A9	A09_005400446_005398008	Cab040139.3
A9	A09_005401537_005401364	BnaA09g07900D
A9	A09_005401537_005401364.001	BnaA09g07910D	AT5G66440.1
A9	A09_005401537_005401364.002	BnaA09g07920D
A9	A09_005401537_005401364.003	BnaA09g07930D
A9	A09_005408012_005406367	Cab040138.1	AT5G13460.1	IQ-domain 11
A9	A09_005409363_005408152	Cab040137.1
A9	A09_005415179_005413078	Cab040136.1	AT5G66290.1
A9	A09_005418047_005416716	Cab040135.1	AT5G66320.2	GATA transcription factor 5
A9	A09_005422857_005422135	Cab040134.1	AT1G77370.1	Glutaredoxin family protein
A9	A09_005425105_005423425	Cab040133.1	AT5G66380.1	folate transporter 1
A9	A09_005428702_005426446	Cab040132.1	AT5G66390.1	Peroxidase superfamily protein
A9	A09_005435988_005435365	Cab040131.2	AT5G66400.1	Dehydrin family protein
A9	A09_005439033_005438641	Cab040130.1	AT5G66260.1	SAUR-like auxin-responsive protein family
A9	A09_005440711_005439393	Cab040129.1	AT5G66250.3	kinectin-related
A9	A09_005442645_005441516	Cab040128.1	AT5G66230.2	Chalcone-flavanone isomerase family protein
A9	A09_005448736_005445925	Cab040127.1	AT5G66210.1	calcium-dependent protein kinase 28
A9	A09_005451570_005449338	Cab040126.1	AT5G66190.1	ferredoxin-NADP(+)-oxidoreductase 1
A9	A09_005460220_005452190	Cab040125.1	AT5G66150.1	Glycosyl hydrolase family 38 protein
A9	A09_005463184_005460702	Cab040124.1	AT5G66130.1	RADIATION SENSITIVE 17
A9	A09_005465506_005463623	Cab040123.2	AT5G66120.2	3-dehydroquinate synthase, putative
A9	A09_005470335_005466459	Cab040122.1	AT5G66070.1	RING/U-box superfamily protein
A9	A09_005472752_005471243	Cab040121.1	AT5G66060.1	2-oxoglutarate (2OG) and Fe(II)-dependent oxygenase superfamily protein
A9	A09_005472806_005471901.001	BnaA09g08100D	AT5G66055.1	ankyrin repeat protein
A9	A09_005474726_005474073	Cab015460.1
A9	A09_005474726_005474073	Cab040120.1
A9	A09_005490755_005489835	Cab040119.1
A9	A09_005496537_005494259	Cab040118.1	AT5G66050.1	Wound-responsive family protein
A9	A09_005497778_005497115	Cab040117.1	AT5G66040.1	sulfurtransferase protein 16
A9	A09_005506131_005501551	Cab040116.1	AT5G66030.1	Golgi-localized GRIP domain-containing protein
A9	A09_005510139_005506587	Cab040115.1	AT5G66020.1	Phosphoinositide phosphatase family protein
A9	A09_005515398_005511496	Cab040114.1	AT5G65980.1	Auxin efflux carrier family protein
A9	A09_005518886_005516086	Cab040113.2	AT5G65960.1	GTP binding
A9	A09_005527660_005521501	Cab040112.2	AT5G65930.2	kinesin-like calmodulin-binding protein (ZWICHEL)
A9	A09_005547981_005546429	Cab040111.1	AT2G10940.2	Bifunctional inhibitor/lipid-transfer protein/seed storage 2S albumin superfamily protein
A9	A09_005550323_005549631	Cab040110.1	AT2G10940.2	Bifunctional inhibitor/lipid-transfer protein/seed storage 2S albumin superfamily protein
A9	A09_005571970_005569937	Cab040109.1	AT2G11520.1	calmodulin-binding receptor-like cytoplasmic kinase 3
A9	A09_005584760_005581324	Cab040108.1	AT2G11810.1	monogalactosyldiacylglycerol synthase type C
A9	A09_005586925_005586147	Cab040107.1			Cab040107.1:86:G	4.71132e-08	7.32686	0.2216
A9	A09_005586925_005586147	Cab040107.1			Cab040107.1:105:T	4.23605e-08	7.37304	0.1981
A9	A09_005593378_005590559	Cab040106.1	AT2G12400.1
A9	A09_005598748_005598414	Cab040105.1
A9	A09_005609704_005607066	Cab040104.1	AT5G42240.1	serine carboxypeptidase-like 42
A9	A09_005620345_005618541	Cab040103.1	AT2G12646.1	PLATZ transcription factor family protein
A9	A09_005627405_005625120	Cab040102.1	AT1G49860.1	glutathione S-transferase (class phi) 14
A9	A09_005632646_005630810	Cab040101.1	AT2G13290.2	beta-1,4-N-acetylglucosaminyltransferase family protein
A9	A09_005635614_005634391	Cab040100.1	AT2G13350.1	Calcium-dependent lipid-binding (CaLB domain) family protein
A9	A09_005639369_005636988	Cab040099.1	AT2G13360.2	alanine:glyoxylate aminotransferase
A9	A09_005650693_005641013	Cab040098.1	AT2G13370.1	chromatin remodeling 5
A9	A09_005654067_005653722	Cab040097.1	AT2G13540.1	ARM repeat superfamily protein

## Sheet: A10
Legend: Light blue, chromosome 1 (At1g prefix); orange, chromosome 2 (At2g prefix); dark blue, chromosome 3 (At3g prefix); green, chromosome 4 (At4g prefix); red, chromosome 5 (At5g prefix).
Chromosome	Position (bp)	Gene	TAIR name	TAIR annotation	SNP marker	P value	log10P	saf
A10	A10_018298753_018300310	Cab007495.1	AT5G61410.2	D-ribulose-5-phosphate-3-epimerase
A10	A10_018300710_018304538	Cab007496.1	AT5G07710.1	Polynucleotidyl transferase, ribonuclease H-like superfamily protein
A10	A10_018305154_018305833	Cab007497.1
A10	A10_018306444_018308015	Cab007498.1	AT5G06950.4	bZIP transcription factor family protein
A10	A10_018309381_018313190	Cab007499.1	AT5G06940.1	Leucine-rich repeat receptor-like protein kinase family protein
A10	A10_018315896_018313320	BnaA10g24040D	AT5G06930.1
A10	A10_018331492_018332185	Cab007500.1	AT5G06850.1	C2 calcium/lipid-binding plant phosphoribosyltransferase family protein
A10	A10_018333542_018339484	Cab007501.2	AT5G06839.2	bZIP transcription factor family protein
A10	A10_018340471_018344355	Cab007502.1	AT5G06830.1
A10	A10_018349227_018352561	Cab007503.3
A10	A10_018353016_018354943	Cab007504.1	AT4G34710.2	arginine decarboxylase 2	Cab007504.1:666:G	1.87733e-08	7.72646	0.0718
A10	A10_018353016_018354943	Cab007504.1	AT4G34710.2	arginine decarboxylase 2	Cab007504.1:321:C	5.30206e-08	7.27556	0.1361
A10	A10_018353016_018354943	Cab007504.1	AT4G34710.2	arginine decarboxylase 2	Cab007504.1:246:G	7.65254e-08	7.11619	0.1309
A10	A10_018355781_018358411	Cab007505.1	AT5G06800.2	myb-like HTH transcriptional regulator family protein
A10	A10_018366033_018366539	BnaA10g24160D	AT5G06790.1
A10	A10_018368273_018371211	Cab007506.1	AT5G06780.2	Emsy N Terminus (ENT)/ plant Tudor-like domains-containing protein
A10	A10_018370573_018371436.001	BnaA10g24190D	AT2G04350.2	AMP-dependent synthetase and ligase family protein
A10	A10_018372167_018375731	Cab007507.1	AT5G06750.3	Protein phosphatase 2C family protein
A10	A10_018375921_018377879	Cab007508.1	AT5G06740.1	Concanavalin A-like lectin protein kinase family protein
A10	A10_018383049_018383836	Cab007509.1
A10	A10_018384951_018386608	Cab007510.1	AT5G06730.1	Peroxidase superfamily protein
A10	A10_018389030_018390297	Cab007511.1	AT5G06730.1	Peroxidase superfamily protein
A10	A10_018396340_018398426	Cab007512.1	AT5G06710.1	homeobox from Arabidopsis thaliana

## Sheet: C3
Legend: Light blue, chromosome 1 (At1g prefix); orange, chromosome 2 (At2g prefix); dark blue, chromosome 3 (At3g prefix); green, chromosome 4 (At4g prefix); red, chromosome 5 (At5g prefix).
Chromosome	Position (bp)	Gene	TAIR name	TAIR annotation	SNP marker	P value	log10P	saf
C3	C03_053561132_053564056	Bo3g149960.1	AT4G39380.1
C3	C03_053568379_053570484	Bo3g149970.1	AT4G39370.1	ubiquitin-specific protease 27
C3	C03_053572689_053572919	Bo3g149980.1
C3	C03_053579563_053583528	Bo3g149990.1	AT2G21790.1	ribonucleotide reductase 1
C3	C03_053588952_053589314	Bo3g150000.1
C3	C03_053609200_053610091	Bo3g150010.1
C3	C03_053619226_053619477	Bo3g150020.1	AT3G09385.1
C3	C03_053621972_053623641	Bo3g150030.1
C3	C03_053625599_053626232	Bo3g150040.1
C3	C03_053628421_053629185	Bo3g150050.1			Bo3g150050.1:138:G	1.25528e-07	6.90126	0.226
C3	C03_053630273_053631625	Bo3g150060.1	AT4G39230.1	NmrA-like negative transcriptional regulator family protein
C3	C03_053632856_053634255	Bo3g150070.1	AT4G39220.1	Rer1 family protein
C3	C03_053635370_053636115	Bo3g150080.1	AT4G39200.1	Ribosomal protein S25 family protein
C3	C03_053642881_053643629	Bo3g150090.1
C3	C03_053642881_053643629.001	BnaC03g60440D
C3	C03_053649942_053651034	Bo3g150100.1
C3	C03_053653461_053654551	Bo3g150110.1	AT4G39180.2	Sec14p-like phosphatidylinositol transfer family protein
C3	C03_053661332_053663677	Bo3g150120.1	AT4G39410.1	WRKY DNA-binding protein 13
C3	C03_053664012_053665086	Bo3g150130.1
C3	C03_053671425_053674736	Bo3g150140.1
C3	C03_053708984_053711499	Bo3g151140.1	AT4G39460.2	S-adenosylmethionine carrier 1
C3	C03_053715099_053718238	Bo3g151150.1
C3	C03_053722463_053724047	Bo3g151160.1
C3	C03_053734500_053735051	Bo3g151170.1
C3	C03_053739267_053741216	Bo3g151180.1
C3	C03_053741697_053742209	Bo3g151190.1	AT5G13650.2	elongation factor family protein
C3	C03_053744777_053745394	Bo3g151200.1
C3	C03_053745700_053746338	Bo3g151210.1
C3	C03_053747578_053748528	Bo3g151220.1
C3	C03_053749989_053751572	Bo3g151230.1
C3	C03_053774473_053776248	Bo3g151240.1
C3	C03_053775024_053774017	BnaC03g60610D
C3	C03_053784871_053785822	Bo3g151250.1
C3	C03_053793873_053795480	Bo3g151260.1
C3	C03_053806204_053807366	Bo3g151270.1
C3	C03_053813072_053814611	Bo3g151280.1	AT2G35500.1	shikimate kinase like 2
C3	C03_053816032_053817600	Bo3g151290.1	AT5G02900.1	cytochrome P450, family 96, subfamily A, polypeptide 13
C3	C03_053819613_053823943	Bo3g151300.1	AT1G62020.1	Coatomer, alpha subunit	Bo3g151300.1:2679:T	1.45235e-08	7.83793	0.377
C3	C03_053819613_053823943	Bo3g151300.1	AT1G62020.1	Coatomer, alpha subunit	Bo3g151300.1:2322:G	4.33586e-08	7.36292	0.3854
C3	C03_053819613_053823943	Bo3g151300.1	AT1G62020.1	Coatomer, alpha subunit	Bo3g151300.1:2330:C	1.74136e-07	6.75911	0.3925
C3	C03_053819613_053823943	Bo3g151300.1	AT1G62020.1	Coatomer, alpha subunit	Bo3g151300.1:3762:T	1.79132e-09	8.74683	0.3035
C3	C03_053826506_053826951	Bo3g151310.1
C3	C03_053827332_053828126	Bo3g151320.1	AT4G39610.1	Protein of unknown function, DUF617
C3	C03_053831257_053831856	Bo3g151330.1
C3	C03_053840344_053840811	Bo3g151340.1
C3	C03_053843136_053846392	Bo3g151350.1	AT4G39640.2	gamma-glutamyl transpeptidase 1
C3	C03_053857282_053861713	Bo3g151360.1	AT4G39650.1	gamma-glutamyl transpeptidase 2
C3	C03_053864248_053868390	Bo3g151370.1
C3	C03_053873199_053875396	Bo3g151380.1	AT4G39660.1	alanine:glyoxylate aminotransferase 2
C3	C03_053875985_053876665	Bo3g151390.1	AT4G39670.1	Glycolipid transfer protein (GLTP) family protein
C3	C03_053883291_053883512	Bo3g151400.1
C3	C03_053884031_053886131	Bo3g151410.1	AT4G39680.2	SAP domain-containing protein	Bo3g151410.1:1140:C	4.25551e-08	7.37105	0.3812
C3	C03_053884031_053886131	Bo3g151410.1	AT4G39680.2	SAP domain-containing protein	Bo3g151410.1:1740:A	4.83093e-08	7.31597	0.376
C3	C03_053884031_053886131	Bo3g151410.1	AT4G39680.2	SAP domain-containing protein	Bo3g151410.1:1809:A	3.10382e-08	7.5081	0.3864
C3	C03_053884031_053886131	Bo3g151410.1	AT4G39680.2	SAP domain-containing protein	Bo3g151410.1:234:T	5.91287e-08	7.2282	0.3508
C3	C03_053884031_053886131	Bo3g151410.1	AT4G39680.2	SAP domain-containing protein	Bo3g151410.1:168:G	5.34522e-08	7.27203	0.3858
C3	C03_053884031_053886131	Bo3g151410.1	AT4G39680.2	SAP domain-containing protein	Bo3g151410.1:1067:T	2.58596e-08	7.58738	0.389
C3	C03_053884031_053886131	Bo3g151410.1	AT4G39680.2	SAP domain-containing protein	Bo3g151410.1:1095:T	4.66532e-08	7.33112	0.376
C3	C03_053884031_053886131	Bo3g151410.1	AT4G39680.2	SAP domain-containing protein	Bo3g151410.1:114:T	6.21423e-08	7.20661	0.3585
C3	C03_053884031_053886131	Bo3g151410.1	AT4G39680.2	SAP domain-containing protein	Bo3g151410.1:499:T	1.60384e-07	6.79484	0.347
C3	C03_053884031_053886131	Bo3g151410.1	AT4G39680.2	SAP domain-containing protein	Bo3g151410.1:511:A	5.48415e-08	7.26089	0.3536
C3	C03_053884031_053886131	Bo3g151410.1	AT4G39680.2	SAP domain-containing protein	Bo3g151410.1:550:C	4.49199e-08	7.34756	0.3534
C3	C03_053886941_053890701	Bo3g151420.1	AT4G39690.1		Bo3g151420.1:642:C	2.63173e-09	8.57976	0.3897
C3	C03_053886941_053890701	Bo3g151420.1	AT4G39690.1		Bo3g151420.1:677:A	5.5353e-10	9.25686	0.3859
C3	C03_053886941_053890701	Bo3g151420.1	AT4G39690.1		Bo3g151420.1:761:A	5.56572e-09	8.25448	0.3631
C3	C03_053893246_053894124	Bo3g151430.1	AT4G39720.1	VQ motif-containing protein
C3	C03_053899486_053898455	BnaC03g43160D
C3	C03_053911036_053911648	Bo3g151440.1			Bo3g151440.1:450:C	4.5148e-14	13.3454	0.266
C3	C03_053911036_053911648	Bo3g151440.1			Bo3g151440.1:135:T	3.31206e-09	8.4799	0.3842
C3	C03_053911036_053911648	Bo3g151440.1			Bo3g151440.1:87:A	7.68638e-15	14.1143	0.1325
C3	C03_053913283_053915076	Bo3g151450.1
C3	C03_053915469_053916095	Bo3g151460.1
C3	C03_053919381_053928099	Bo3g151470.1	AT2G14080.1	Disease resistance protein (TIR-NBS-LRR class) family
C3	C03_053942315_053945704	Bo3g151480.1
C3	C03_053949500_053951159	Bo3g151490.1
C3	C03_053951287_053952366	Bo3g151500.1
C3	C03_053953099_053954643	Bo3g151510.1
C3	C03_053964601_053965257	Bo3g151520.1
C3	C03_053967029_053968131	Bo3g151530.1
C3	C03_053978522_053979969	Bo3g152530.1	AT4G39740.1	Thioredoxin superfamily protein
C3	C03_053981695_053982858	Bo3g152540.1
C3	C03_053984644_053985580	Bo3g152550.1
C3	C03_053987592_053988351	Bo3g152560.1
C3	C03_053989954_053991102	Bo3g152570.1
C3	C03_054016793_054017455	Bo3g152580.1
C3	C03_054021609_054022016	Bo3g152590.1	AT4G39756.1	Galactose oxidase/kelch repeat superfamily protein
C3	C03_054028719_054030839	Bo3g152600.1	AT4G39770.1	Haloacid dehalogenase-like hydrolase (HAD) superfamily protein
C3	C03_054040498_054041307	Bo3g152610.1	AT4G39780.1	Integrase-type DNA-binding superfamily protein
C3	C03_054046821_054048029	Bo3g152620.1	AT4G39820.1	Tetratricopeptide repeat (TPR)-like superfamily protein	Bo3g152620.1:1059:G	3.11926e-09	8.50595	0.3799
C3	C03_054048029_054046441.001	BnaC03g60680D
C3	C03_054048029_054046441.002	BnaC03g60690D
C3	C03_054048029_054046441.003	BnaC03g60700D
C3	C03_054056389_054057738	Bo3g152630.1	AT4G39840.1
C3	C03_054061713_054069074	Bo3g152640.1	AT4G39850.1	peroxisomal ABC transporter 1	Bo3g152640.1:2524:T	8.44973e-08	7.07316	0.3768
C3	C03_054061713_054069074	Bo3g152640.1	AT4G39850.1	peroxisomal ABC transporter 1	Bo3g152640.1:2746:C	1.61329e-07	6.79229	0.3801
C3	C03_054061713_054069074	Bo3g152640.1	AT4G39850.1	peroxisomal ABC transporter 1	Bo3g152640.1:2764:G	4.06797e-08	7.39062	0.3794
C3	C03_054069433_054070587	Bo3g152650.1	AT5G55890.1	Protein of unknown function (DUF295)
C3	C03_054069433_054070587.001	BnaC03g60740D
C3	C03_054074096_054076157	Bo3g152660.1
C3	C03_054100936_054102087	Bo3g152670.1	AT5G53240.1	Protein of unknown function (DUF295)
C3	C03_054109368_054110244	Bo3g152680.1	AT1G56110.1	homolog of nucleolar protein NOP56
C3	C03_054112105_054113130	Bo3g152690.1
C3	C03_054123843_054126263	Bo3g152700.1
C3	C03_054127890_054128990	Bo3g152710.1
C3	C03_054130089_054131709	Bo3g152720.1	AT4G39900.1
C3	C03_054133457_054137280	Bo3g152730.1	AT4G39910.1	ubiquitin-specific protease 3
C3	C03_054144327_054144743	Bo3g152740.1
C3	C03_054149376_054149911.001	BnaC03g60790D
C3	C03_054149501_054149872	Bo3g152750.1
C3	C03_054154553_054155029	Bo3g152760.1
C3	C03_054156189_054157377	Bo3g152770.1	AT4G39940.1	APS-kinase 2
C3	C03_054176683_054179994	Bo3g152780.1
C3	C03_054182665_054183746	Bo3g152790.1
C3	C03_054189645_054192136	Bo3g152800.1	AT4G39950.1	cytochrome P450, family 79, subfamily B, polypeptide 2
C3	C03_054198053_054201043	Bo3g152810.1
C3	C03_054213859_054215536	Bo3g152820.1	AT4G39970.1	Haloacid dehalogenase-like hydrolase (HAD) superfamily protein
C3	C03_054215632_054213728.001	BnaC03g60840D
C3	C03_054217217_054220302	Bo3g152830.1
C3	C03_054221150_054221678	Bo3g152840.1
C3	C03_054222099_054224855	Bo3g152850.1
C3	C03_054234889_054236853	Bo3g152860.1
C3	C03_054240763_054241757	Bo3g152870.1
C3	C03_054243646_054244578	Bo3g152880.1
C3	C03_054243646_054244578.001	BnaC03g60880D
C3	C03_054243646_054244578.002	BnaC03g60890D
C3	C03_054243646_054244578.003	BnaC03g60900D
C3	C03_054243646_054244578.004	BnaC03g60910D
C3	C03_054249522_054252258	Bo3g152890.1
C3	C03_054256601_054257162	Bo3g152900.1
C3	C03_054257534_054258298	Bo3g152910.1
C3	C03_054259348_054260359	Bo3g152920.1
C3	C03_054260846_054261692	Bo3g152930.1
C3	C03_054268481_054269676	Bo3g152940.1	AT4G40080.1	ENTH/ANTH/VHS superfamily protein
C3	C03_054270217_054270654	Bo3g152950.1	AT4G40090.1	arabinogalactan protein 3
C3	C03_054271732_054272250	Bo3g152960.1	AT1G26290.1
C3	C03_054278030_054280854	Bo3g152970.1	AT2G22480.1	phosphofructokinase 5
C3	C03_054288400_054289429	Bo3g152980.1	AT4G38100.1
C3	C03_054289777_054291587	Bo3g152990.1
C3	C03_054293156_054296200	Bo3g153000.1	AT4G38070.1	basic helix-loop-helix (bHLH) DNA-binding superfamily protein
C3	C03_054299400_054300063	Bo3g153010.1	AT4G38060.2
C3	C03_054300933_054302777	Bo3g153020.1	AT4G38040.1	Exostosin family protein
C3	C03_054308732_054312177	Bo3g153030.1	AT4G38030.1	Rhamnogalacturonate lyase family protein
C3	C03_054312488_054314146	Bo3g153040.1	AT4G38010.1	Pentatricopeptide repeat (PPR-like) superfamily protein
C3	C03_054324668_054328155	Bo3g153050.1	AT4G37990.1	elicitor-activated gene 3-2
C3	C03_054330305_054333638	Bo3g153060.1	AT4G37990.1	elicitor-activated gene 3-2
C3	C03_054336360_054346956	Bo3g153070.1	AT4G37950.1	Rhamnogalacturonate lyase family protein
C3	C03_054384006_054384218	Bo3g153080.1	AT4G37940.1	AGAMOUS-like 21
C3	C03_054385981_054387219	Bo3g153090.1	AT4G37940.1	AGAMOUS-like 21
C3	C03_054388543_054391374	Bo3g153100.1	AT4G37930.1	serine transhydroxymethyltransferase 1
C3	C03_054391690_054392889	Bo3g153110.1	AT4G37925.1	subunit NDH-M of NAD(P)H:plastoquinone dehydrogenase complex
C3	C03_054393250_054396064.001	BnaC03g61180D
C3	C03_054393307_054395790	Bo3g153120.1	AT4G37910.1	mitochondrial heat shock protein 70-1
C3	C03_054400437_054403060	Bo3g153130.1	AT4G37900.1	Protein of unknown function (duplicated DUF1399)
C3	C03_054403542_054404675	Bo3g153140.1
C3	C03_054407514_054408552	Bo3g153150.1	AT4G37850.1	basic helix-loop-helix (bHLH) DNA-binding superfamily protein
C3	C03_054415423_054417800	Bo3g153160.1	AT4G37840.1	hexokinase-like 3
C3	C03_054419550_054420400	Bo3g153170.1	AT4G37830.1	cytochrome c oxidase-related
C3	C03_054420806_054422332	Bo3g153180.1	AT4G37820.1
C3	C03_054433839_054434377	Bo3g153190.1	AT4G37810.1
C3	C03_054437254_054438410	Bo3g153200.1
C3	C03_054449035_054449900	Bo3g153210.1	AT4G37790.1	Homeobox-leucine zipper protein family
C3	C03_054460519_054464703	Bo3g153220.1
C3	C03_054469998_054470222	Bo3g153230.1
C3	C03_054470634_054471021	Bo3g153240.1
C3	C03_054473418_054473816	Bo3g153250.1
C3	C03_054474487_054476331	Bo3g153260.1	AT4G37770.1	1-amino-cyclopropane-1-carboxylate synthase 8
C3	C03_054483380_054484958	Bo3g153270.1
C3	C03_054503220_054503660	Bo3g153280.1
C3	C03_054518510_054519007	Bo3g153290.1
C3	C03_054519922_054521144	Bo3g153300.1
C3	C03_054521987_054524356	Bo3g153310.1	AT4G37750.1	Integrase-type DNA-binding superfamily protein
C3	C03_054532540_054533697	Bo3g153320.1
C3	C03_054569504_054569872	Bo3g153330.1
C3	C03_054569872_054569504.001	BnaC03g61290D
C3	C03_054569872_054569504.002	BnaC03g61300D	AT2G22310.1	ubiquitin-specific protease 4
C3	C03_054577076_054578966	Bo3g153340.1
C3	C03_054585017_054585526	Bo3g153350.1
C3	C03_054594463_054596061	Bo3g153360.1	AT4G37650.1	GRAS family transcription factor
C3	C03_054596137_054595943	BnaC03g61320D
C3	C03_054607963_054614703	Bo3g153370.1	AT4G37640.1	calcium ATPase 2
C3	C03_054615204_054615737	Bo3g153380.1
C3	C03_054623734_054626569	Bo3g153390.1	AT4G37590.1	Phototropic-responsive NPH3 family protein
C3	C03_054635480_054635652	BnaC03g61360D
C3	C03_054647072_054648689	Bo3g153400.1	AT4G37580.1	Acyl-CoA N-acyltransferases (NAT) superfamily protein
C3	C03_054667834_054667661	BnaC03g20840D
C3	C03_054667834_054667661	BnaC03g34700D
C3	C03_054670045_054670523	Bo3g153410.1
C3	C03_054693628_054696280	Bo3g153420.1	AT4G37480.1	Chaperone DnaJ-domain superfamily protein
C3	C03_054697759_054699113	Bo3g153430.1	AT4G37470.1	alpha/beta-Hydrolases superfamily protein
C3	C03_054700695_054702569	Bo3g153440.1	AT4G37440.1
C3	C03_054702891_054700454.001	BnaC03g61410D	AT1G16560.4	Per1-like family protein
C3	C03_054722551_054724315	Bo3g153450.1	AT4G37410.1	cytochrome P450, family 81, subfamily F, polypeptide 4
C3	C03_054735207_054735689	Bo3g153460.1	AT4G12410.1	SAUR-like auxin-responsive protein family
C3	C03_054750721_054751969	Bo3g153470.1
C3	C03_054761324_054763665	Bo3g153480.1	AT4G37400.1	cytochrome P450, family 81, subfamily F, polypeptide 3
C3	C03_054763665_054761324.001	BnaC03g61450D
C3	C03_054803647_054805820	Bo3g153490.1
C3	C03_054807436_054807619.001	BnaC03g61480D
C3	C03_054807436_054808456	Bo3g153500.1
C3	C03_054808885_054809241	Bo3g153510.1
C3	C03_054811579_054811839	Bo3g153520.1	AT4G37295.1
C3	C03_054843831_054846501	Bo3g153530.1	AT3G17998.1	conserved peptide upstream open reading frame 30
C3	C03_054857578_054857835	Bo3g153540.1
C3	C03_054857835_054857415.001	BnaC03g61530D
C3	C03_054864030_054864399	BnaC03g61540D	AT4G37280.1	MRG family protein
C3	C03_054864706_054865620	Bo3g153550.1	AT4G37260.1	myb domain protein 73
C3	C03_054865679_054864590.001	BnaC03g61560D
C3	C03_054865679_054864590.002	BnaC03g61570D
C3	C03_054870241_054871437	Bo3g153560.1
C3	C03_054877781_054878665	Bo3g153570.1
C3	C03_054883463_054887711	Bo3g153580.1
C3	C03_054902187_054902444	Bo3g153590.1
C3	C03_054907483_054909249	Bo3g153600.1	AT4G36880.1	cysteine proteinase1
C3	C03_054909249_054907263.001	BnaC03g61590D
C3	C03_054909249_054907263.002	BnaC03g61600D
C3	C03_054909706_054910168	Bo3g153610.1
C3	C03_054923741_054924164	Bo3g153620.1	AT4G36890.1	Nucleotide-diphospho-sugar transferases superfamily protein
C3	C03_054949047_054950747	Bo3g153630.1	AT4G36930.1	basic helix-loop-helix (bHLH) DNA-binding superfamily protein
C3	C03_054951027_054955579	Bo3g153640.1
C3	C03_054961186_054960228	BnaC03g61650D
C3	C03_054966261_054967170	Bo3g153650.1	AT3G03855.1
C3	C03_054967314_054984153	Bo3g153660.1	AT2G14080.1	Disease resistance protein (TIR-NBS-LRR class) family
C3	C03_054977077_054974676.001	BnaC03g61690D
C3	C03_054977077_054974676.002	BnaC03g61700D
C3	C03_054977077_054974676.003	BnaC03g61710D
C3	C03_054984924_054987820	Bo3g153670.1
C3	C03_054987995_054988925	Bo3g153680.1
C3	C03_054991866_054993151	Bo3g153690.1	AT4G37020.1
C3	C03_054994772_054997116	Bo3g153700.1	AT4G37030.1
C3	C03_054998277_055000593	Bo3g153710.1
C3	C03_055005862_055007824	Bo3g153720.1	AT4G37040.1	methionine aminopeptidase 1D
C3	C03_055008771_055010114	Bo3g153730.1
C3	C03_055023504_055024270	Bo3g153740.1	AT4G37080.3	Protein of unknown function, DUF547
C3	C03_055025383_055026149	Bo3g153750.1
C3	C03_055026653_055028512	Bo3g153760.1	AT4G37130.1	hydroxyproline-rich glycoprotein family protein
C3	C03_055034387_055035694	Bo3g153770.1	AT4G37180.1	Homeodomain-like superfamily protein
C3	C03_055039554_055041228	Bo3g153780.1	AT4G37210.2	Tetratricopeptide repeat (TPR)-like superfamily protein
C3	C03_055042254_055043279	Bo3g153790.1	AT4G37220.1	Cold acclimation protein WCOR413 family
C3	C03_055047621_055051523	Bo3g153800.1
C3	C03_055077739_055078260	Bo3g153810.1	AT4G37240.1
C3	C03_055085588_055089927	Bo3g153820.1	AT4G36870.2	BEL1-like homeodomain 2
C3	C03_055099342_055099629	BnaC03g61770D
C3	C03_055099705_055099794	BnaC03g61780D
C3	C03_055099705_055099794.001	BnaC03g61790D
C3	C03_055099705_055099794.002	BnaC03g61800D
C3	C03_055101873_055103279	Bo3g153830.1
C3	C03_055108393_055113779	Bo3g153840.1	AT4G36810.1	geranylgeranyl pyrophosphate synthase 1
C3	C03_055114276_055115557	Bo3g153850.1	AT4G36810.1	geranylgeranyl pyrophosphate synthase 1
C3	C03_055126197_055126929	Bo3g153860.1
C3	C03_055129283_055130232	Bo3g153870.1	AT4G36800.2	RUB1 conjugating enzyme 1
C3	C03_055130586_055134039	Bo3g153880.1	AT4G36760.1	aminopeptidase P1	Bo3g153880.1:1239:T	1.04898e-07	6.97923	0.3608
C3	C03_055130586_055134039	Bo3g153880.1	AT4G36760.1	aminopeptidase P1	Bo3g153880.1:652:A	1.03562e-07	6.9848	0.3754
C3	C03_055136143_055137243	Bo3g153890.1
C3	C03_055137571_055138664	Bo3g153900.1
C3	C03_055148453_055151290	Bo3g153910.1	AT3G10290.1	Nucleotide-sugar transporter family protein
C3	C03_055151647_055152486	Bo3g153920.1
C3	C03_055154770_055155971	Bo3g153930.1	AT4G36740.1	homeobox protein 40
C3	C03_055165617_055167216	Bo3g153940.1	AT4G36720.1	HVA22-like protein K
C3	C03_055166613_055165486.001	BnaC03g61860D
C3	C03_055168405_055171190	Bo3g153950.1	AT4G36700.1	RmlC-like cupins superfamily protein
C3	C03_055175205_055178258	Bo3g153960.1	AT4G36690.3	U2 snRNP auxilliary factor, large subunit, splicing factor	Bo3g153960.1:879:A	6.74838e-08	7.1708	0.4641
C3	C03_055175205_055178258	Bo3g153960.1	AT4G36690.3	U2 snRNP auxilliary factor, large subunit, splicing factor	Bo3g153960.1:645:G	5.99194e-08	7.22243	0.3508
C3	C03_055187506_055188732	Bo3g153970.1	AT4G36680.1	Tetratricopeptide repeat (TPR)-like superfamily protein
C3	C03_055192739_055194629	Bo3g153980.1
C3	C03_055200430_055202325	Bo3g153990.1	AT4G36670.1	Major facilitator superfamily protein
C3	C03_055206592_055207652	Bo3g154000.1
C3	C03_055208095_055208469	Bo3g154010.1
C3	C03_055220704_055221958	Bo3g154020.1	AT4G36640.2	Sec14p-like phosphatidylinositol transfer family protein
C3	C03_055226263_055229995	Bo3g154030.1	AT4G36630.1	Vacuolar sorting protein 39
C3	C03_055230025_055230526	Bo3g154040.1	AT4G36630.1	Vacuolar sorting protein 39
C3	C03_055230806_055236310	Bo3g154050.1	AT1G63810.1
C3	C03_055263898_055264671	Bo3g154060.1	AT4G36620.1	GATA transcription factor 19
C3	C03_055266245_055266688	Bo3g154070.1
C3	C03_055272756_055273318	Bo3g154080.1
C3	C03_055273866_055275659	Bo3g154090.1	AT4G36600.1	Late embryogenesis abundant (LEA) protein
C3	C03_055285783_055286022	Bo3g154100.1	AT4G36570.1	RAD-like 3
C3	C03_055295039_055297655	Bo3g154110.1	AT4G36550.1	ARM repeat superfamily protein
C3	C03_055298121_055299479	Bo3g154120.1	AT4G36540.1	BR enhanced expression 2
C3	C03_055302302_055302670	Bo3g154130.1	AT4G36500.1
C3	C03_055303047_055304541	Bo3g154140.1
C3	C03_055306991_055308555	Bo3g154150.1	AT4G36470.1	S-adenosyl-L-methionine-dependent methyltransferases superfamily protein
C3	C03_055317569_055319356	Bo3g154160.1
C3	C03_055320820_055322716	Bo3g154170.1	AT4G36350.1	purple acid phosphatase 25
C3	C03_055323103_055325504	Bo3g154180.1	AT4G36250.1	aldehyde dehydrogenase 3F1
C3	C03_055327157_055327309	Bo3g154190.1
C3	C03_055335303_055337399	Bo3g154200.1
C3	C03_055340172_055341305	Bo3g154210.1
C3	C03_055343260_055346662	Bo3g154220.1	AT4G36150.1	Disease resistance protein (TIR-NBS-LRR class) family
C3	C03_055348674_055355821	Bo3g154230.1	AT4G36140.1	disease resistance protein (TIR-NBS-LRR class), putative
C3	C03_055350313_055350739.001	BnaC03g62010D	AT4G36150.1	Disease resistance protein (TIR-NBS-LRR class) family
C3	C03_055350313_055350739.999	BnaC03g62030D	AT4G36140.1	disease resistance protein (TIR-NBS-LRR class), putative
C3	C03_055356725_055357757	Bo3g154240.1	AT4G36130.1	Ribosomal protein L2 family
C3	C03_055358732_055361246	Bo3g154250.1	AT4G24120.1	YELLOW STRIPE like 1
C3	C03_055375838_055377284	Bo3g154260.1	AT4G24060.1	Dof-type zinc finger DNA-binding family protein
C3	C03_055387329_055388329	Bo3g154270.1
C3	C03_055389813_055390406	Bo3g154280.1	AT4G23880.1
C3	C03_055391134_055391469	Bo3g154290.1
C3	C03_055402392_055404040	Bo3g154300.1
C3	C03_055404762_055405724.001	BnaC03g62120D	AT3G14150.2	Aldolase-type TIM barrel family protein
C3	C03_055404936_055405432	Bo3g154310.1
C3	C03_055433953_055437346	Bo3g154320.1	AT4G23700.1	cation/H+ exchanger 17
C3	C03_055441124_055442766	Bo3g154330.1
C3	C03_055459263_055459820	Bo3g154340.1	AT4G23690.1	Disease resistance-responsive (dirigent-like protein) family protein
C3	C03_055476693_055476899	Bo3g154350.1
C3	C03_055477741_055478019	Bo3g155350.1
C3	C03_055493296_055495162	Bo3g155360.1	AT4G23660.3	polyprenyltransferase 1
C3	C03_055500111_055499959	BnaC03g62170D
C3	C03_055501466_055502651	Bo3g155370.1	AT4G23630.1	VIRB2-interacting protein 1	Bo3g155370.1:463:G	2.1858e-09	8.66039	0.4289
C3	C03_055505783_055508838	Bo3g155380.1	AT1G20160.1	Subtilisin-like serine endopeptidase family protein
C3	C03_055509791_055510417	Bo3g155390.1
C3	C03_055510979_055512988	Bo3g155400.1
C3	C03_055513959_055515281	Bo3g155410.1
C3	C03_055520915_055522151	Bo3g155420.1
C3	C03_055522969_055524493	Bo3g155430.1	AT4G23620.1	Ribosomal protein L25/Gln-tRNA synthetase, anti-codon-binding domain	Bo3g155430.1:363:T	4.17932e-09	8.37889	0.4505
C3	C03_055528064_055527735	BnaC03g62200D
C3	C03_055541171_055541617	Bo3g155440.1
C3	C03_055541617_055541171.001	BnaC03g62220D
C3	C03_055541617_055541171.002	BnaC03g62230D
C3	C03_055541617_055541171.003	BnaC03g62240D
C3	C03_055543614_055545014	Bo3g155450.1
C3	C03_055545821_055546261	Bo3g155460.1
C3	C03_055554694_055555179	Bo3g155470.1	AT3G29510.1	transposable element gene
C3	C03_055558035_055558552	Bo3g155480.1
C3	C03_055559805_055560260	Bo3g155490.1
C3	C03_055561576_055562791	Bo3g155500.1
C3	C03_055564809_055565636	Bo3g155510.1
C3	C03_055567565_055567916	Bo3g155520.1
C3	C03_055575977_055578495	Bo3g155530.1	AT4G35335.1	Nucleotide-sugar transporter family protein	Bo3g155530.1:841:G	1.53617e-09	8.81356	0.4057
C3	C03_055580881_055581225	BnaC03g62290D
C3	C03_055581465_055583319	Bo3g155540.1	AT4G35450.1	ankyrin repeat-containing protein 2
C3	C03_055583762_055586023	Bo3g155550.1	AT4G35460.1	NADPH-dependent thioredoxin reductase B
C3	C03_055593642_055593328	BnaC03g62320D
C3	C03_055597468_055598049	Bo3g155560.1
C3	C03_055609844_055614823	Bo3g155570.1
C3	C03_055614992_055615976	Bo3g155580.1	AT4G35550.1	WUSCHEL related homeobox 13
C3	C03_055615976_055615278.999	BnaC03g62380D
C3	C03_055644440_055647474	Bo3g155590.1	AT4G35600.1	Protein kinase superfamily protein
C3	C03_055654053_055655579	Bo3g155600.1	ATCG00680.1	photosystem II reaction center protein B
C3	C03_055657410_055658111	Bo3g155610.1
C3	C03_055663879_055665174	Bo3g155620.1	AT4G35630.1	phosphoserine aminotransferase
C3	C03_055665387_055668622	Bo3g155630.1
C3	C03_055669544_055671248	Bo3g155640.1	AT4G35650.1	isocitrate dehydrogenase III
C3	C03_055670161_055671248.001	BnaC03g62420D
C3	C03_055674485_055674670	Bo3g155650.1
C3	C03_055681970_055685312	Bo3g155660.1	AT4G35720.1	Arabidopsis protein of unknown function (DUF241)
C3	C03_055686162_055686956	Bo3g155670.1
C3	C03_055687629_055688994	Bo3g155680.1
C3	C03_055692246_055692629	Bo3g155690.1
C3	C03_055693733_055695647	Bo3g155700.1	AT4G35730.1	Regulator of Vps4 activity in the MVB pathway protein
C3	C03_055697559_055698647	Bo3g155710.1
C3	C03_055699632_055703383	Bo3g155720.1	AT4G35740.1	DEAD/DEAH box RNA helicase family protein
C3	C03_055705241_055706810	Bo3g155730.1
C3	C03_055708391_055715576	Bo3g155740.1	AT4G35780.1	ACT-like protein tyrosine kinase family protein
C3	C03_055720779_055725816	Bo3g155750.1	AT4G35785.3	RNA-binding (RRM/RBD/RNP motifs) family protein
C3	C03_055728150_055732293	Bo3g155760.1	AT4G35790.1	phospholipase D delta
C3	C03_055735670_055736422	BnaC03g62550D
C3	C03_055752271_055759166	Bo3g155770.1	AT4G35800.1	RNA polymerase II large subunit	Bo3g155770.1:4866:T	4.46586e-11	10.3501	0.3937
C3	C03_055752271_055759166	Bo3g155770.1	AT4G35800.1	RNA polymerase II large subunit	Bo3g155770.1:5166:A	1.44999e-08	7.83863	0.3404
C3	C03_055761477_055763343	Bo3g155780.1	AT4G35810.1	2-oxoglutarate (2OG) and Fe(II)-dependent oxygenase superfamily protein
C3	C03_055763747_055768604	Bo3g155790.1	AT4G35830.1	aconitase 1
C3	C03_055768721_055763501.001	BnaC03g62590D
C3	C03_055788094_055790520	Bo3g156790.1	AT4G35870.1	early-responsive to dehydration stress protein (ERD4)
C3	C03_055801143_055803756	Bo3g156800.1	AT4G35890.1	winged-helix DNA-binding transcription factor family protein	Bo3g156800.1:1211:G	2.71008e-14	13.567	0.3263
C3	C03_055809025_055809727	Bo3g156810.1	AT4G35900.1	Basic-leucine zipper (bZIP) transcription factor family protein
C3	C03_055812580_055814326	Bo3g156820.1	AT4G36010.2	Pathogenesis-related thaumatin superfamily protein
C3	C03_055819671_055822455	Bo3g156830.1	AT4G34500.1	Protein kinase superfamily protein
C3	C03_055825318_055825800	Bo3g156840.1
C3	C03_055832670_055833179	Bo3g156850.1
C3	C03_055850006_055850720	Bo3g156860.1
C3	C03_055877511_055878006	Bo3g156870.1
C3	C03_055877730_055878026.001	BnaC03g62630D
C3	C03_055892817_055893266	Bo3g156880.1
C3	C03_055906414_055906731	BnaC03g62650D
C3	C03_055906414_055906731.001	BnaC03g62660D	AT4G18290.1	potassium channel in Arabidopsis thaliana 2
C3	C03_055919907_055922491	Bo3g156890.1	AT4G18290.1	potassium channel in Arabidopsis thaliana 2
C3	C03_055925574_055925759	Bo3g156900.1
C3	C03_055929357_055931315	Bo3g156910.1	AT4G18340.1	Glycosyl hydrolase superfamily protein
C3	C03_055934466_055935877	Bo3g156920.1	AT5G36250.1	Protein phosphatase 2C family protein
C3	C03_055949741_055950574	Bo3g156930.1
C3	C03_055950574_055950295.001	BnaC03g62690D
C3	C03_055950574_055950295.002	BnaC03g62700D	AT3G17170.1	Translation elongation factor EF1B/ribosomal protein S6 family protein
C3	C03_055953212_055954398	Bo3g156940.1
C3	C03_055960528_055960866	Bo3g156950.1
C3	C03_055967417_055967845	Bo3g156960.1
C3	C03_055968210_055968383	Bo3g156970.1
C3	C03_055980588_055980854	Bo3g156980.1
C3	C03_056005891_056006535	Bo3g156990.1	AT4G18425.1	Protein of unknown function (DUF679)
C3	C03_056013837_056014723	Bo3g157000.1	AT4G18430.1	RAB GTPase homolog A1E
C3	C03_056018861_056021086	Bo3g157010.1	AT1G36280.1	L-Aspartase-like family protein
C3	C03_056027030_056027332	Bo3g157020.1
C3	C03_056027596_056028060	Bo3g157030.1
C3	C03_056031590_056031829	Bo3g157040.1
C3	C03_056035738_056036230	Bo3g157050.1
C3	C03_056052552_056053643	Bo3g157060.1
C3	C03_056070677_056073505	Bo3g157070.1	AT4G18530.1	Protein of unknown function (DUF707)
C3	C03_056078146_056080204	Bo3g157080.1	AT4G18540.1
C3	C03_056089235_056090905	Bo3g157090.1	AT4G18550.1	alpha/beta-Hydrolases superfamily protein
C3	C03_056097552_056099461	Bo3g157100.1	AT4G18550.1	alpha/beta-Hydrolases superfamily protein
C3	C03_056098672_056097570.001	BnaC03g62720D
C3	C03_056128015_056131069	Bo3g157110.1	AT4G18570.1	Tetratricopeptide repeat (TPR)-like superfamily protein
C3	C03_056145695_056149456	Bo3g157120.1	AT4G38040.1	Exostosin family protein
C3	C03_056151589_056151777	Bo3g157130.1
C3	C03_056155176_056156342	Bo3g157140.1	AT4G18596.1	Pollen Ole e 1 allergen and extensin family protein
C3	C03_056155206_056156587.001	BnaC03g62760D	AT4G18610.1	Protein of unknown function (DUF640)
C3	C03_056165998_056166534	Bo3g157150.1	AT2G42610.2	Protein of unknown function (DUF640)
C3	C03_056200067_056200912	Bo3g157160.1
C3	C03_056201793_056205831	Bo3g157170.1
C3	C03_056208303_056210476	Bo3g157180.1
C3	C03_056213273_056218256	Bo3g157190.1
C3	C03_056229507_056231856	Bo3g157200.1
C3	C03_056229507_056231950.001	BnaC03g62790D	AT4G18690.1
C3	C03_056238858_056239509	Bo3g157210.1	AT4G18690.1
C3	C03_056245152_056246830	Bo3g157220.1
C3	C03_056247919_056248874	Bo3g157230.1	AT5G28700.1	transposable element gene
C3	C03_056249708_056250523	Bo3g157240.1
C3	C03_056255229_056256697	Bo3g157250.1
C3	C03_056257927_056259724	Bo3g157260.1	AT4G18700.1	CBL-interacting protein kinase 12
C3	C03_056270606_056272800	Bo3g157270.1	AT4G18710.1	Protein kinase superfamily protein	Bo3g157270.1:417:C	1.30022e-07	6.88598	0.3974
C3	C03_056275351_056276784	Bo3g157280.1	AT4G18760.1	receptor like protein 51
C3	C03_056283801_056285531	Bo3g157290.1
C3	C03_056309519_056311829	Bo3g157300.1	AT4G18770.1	myb domain protein 98
C3	C03_056313070_056314236	Bo3g157310.1
C3	C03_056332830_056333694	Bo3g157320.1
C3	C03_056333694_056332830.001	BnaC03g62860D	AT1G15320.1
C3	C03_056333694_056332830.002	BnaC03g62870D	AT1G15320.2
C3	C03_056334082_056335227	Bo3g157330.1	AT1G15320.1
C3	C03_056340838_056341315	Bo3g157340.1	AT4G18810.2	NAD(P)-binding Rossmann-fold superfamily protein
C3	C03_056341465_056342859	Bo3g157350.1	AT4G18810.2	NAD(P)-binding Rossmann-fold superfamily protein
C3	C03_056346468_056346704	Bo3g157360.1
C3	C03_056352918_056353880	Bo3g157370.1	AT4G18830.1	ovate family protein 5
C3	C03_056354756_056355934	Bo3g157380.1	AT4G18880.1	heat shock transcription factor A4A
C3	C03_056370269_056378492	Bo3g157390.1	AT4G18890.1	BES1/BZR1 homolog 3
C3	C03_056378426_056378882	BnaC03g62900D
C3	C03_056381897_056384686	Bo3g157400.1	AT4G18900.1	Transducin/WD40 repeat-like superfamily protein
C3	C03_056385545_056388904	Bo3g157410.1	AT4G18905.1	Transducin/WD40 repeat-like superfamily protein
C3	C03_056396793_056398714	Bo3g157420.1	AT4G18940.1	RNA ligase/cyclic nucleotide phosphodiesterase family protein
C3	C03_056401871_056402461	Bo3g157430.1	AT2G40800.1
C3	C03_056402726_056404252	Bo3g157440.1
C3	C03_056413271_056415981	Bo3g157450.1	AT4G18950.1	Integrin-linked protein kinase family
C3	C03_056423042_056425332	Bo3g157460.1
C3	C03_056433673_056433918	Bo3g157470.1	AT4G18960.2	K-box region and MADS-box transcription factor family protein
C3	C03_056436226_056438012	Bo3g157480.1	AT4G18960.1	K-box region and MADS-box transcription factor family protein
C3	C03_056457978_056459851	Bo3g158480.1	AT4G08596.1	transposable element gene
C3	C03_056459929_056460600	Bo3g158490.1	AT1G42570.1
C3	C03_056465675_056466007	Bo3g158500.1
C3	C03_056467237_056469022	Bo3g158510.1	AT4G19006.1	Proteasome component (PCI) domain protein
C3	C03_056480255_056484585	Bo3g158520.1	AT4G10200.1	TTF-type zinc finger protein with HAT dimerisation domain
C3	C03_056486934_056488868	Bo3g158530.1
C3	C03_056491010_056491564	Bo3g158540.1
C3	C03_056498748_056499582	Bo3g158550.1	AT4G19100.1	Protein of unknown function (DUF3464)
C3	C03_056499992_056502568	Bo3g158560.1	AT4G19112.1	conserved peptide upstream open reading frame 25
C3	C03_056513801_056516937	Bo3g158570.1
C3	C03_056518290_056519715	BnaC03g63030D
C3	C03_056520516_056523321	Bo3g158580.1	AT4G19120.2	S-adenosyl-L-methionine-dependent methyltransferases superfamily protein	Bo3g158580.1:1619:C	2.75937e-09	8.55919	0.4569
C3	C03_056520516_056523321	Bo3g158580.1	AT4G19120.2	S-adenosyl-L-methionine-dependent methyltransferases superfamily protein	Bo3g158580.1:112:C	3.12985e-08	7.50448	0.3077
C3	C03_056520516_056523321	Bo3g158580.1	AT4G19120.2	S-adenosyl-L-methionine-dependent methyltransferases superfamily protein	Bo3g158580.1:1691:G	1.34943e-08	7.86985	0.4581
C3	C03_056520516_056523321	Bo3g158580.1	AT4G19120.2	S-adenosyl-L-methionine-dependent methyltransferases superfamily protein	Bo3g158580.1:423:G	7.84041e-16	15.1057	0.3213
C3	C03_056520516_056523321	Bo3g158580.1	AT4G19120.2	S-adenosyl-L-methionine-dependent methyltransferases superfamily protein	Bo3g158580.1:1491:T	3.12465e-09	8.5052	0.4607
C3	C03_056520516_056523321	Bo3g158580.1	AT4G19120.2	S-adenosyl-L-methionine-dependent methyltransferases superfamily protein	Bo3g158580.1:1554:C	9.66075e-10	9.01499	0.4686
C3	C03_056520516_056523321	Bo3g158580.1	AT4G19120.2	S-adenosyl-L-methionine-dependent methyltransferases superfamily protein	Bo3g158580.1:1455:T	2.81037e-09	8.55124	0.4569
C3	C03_056533896_056536200	Bo3g158590.1
C3	C03_056544213_056545743	Bo3g158600.1
C3	C03_056549974_056550680	Bo3g158610.1	AT4G19150.1	Ankyrin repeat family protein
C3	C03_056552242_056553395	Bo3g158620.1
C3	C03_056565188_056565901	Bo3g158630.1
C3	C03_056583599_056581999	BnaC03g63060D
C3	C03_056583763_056586115	Bo3g158640.1	AT4G19160.2
C3	C03_056585155_056586115.001	BnaC03g63080D
C3	C03_056605961_056607751	Bo3g158650.1	AT4G19170.1	nine-cis-epoxycarotenoid dioxygenase 4
C3	C03_056615875_056618062	Bo3g158660.1	AT4G19185.1	nodulin MtN21 /EamA-like transporter family protein
C3	C03_056618525_056620510	Bo3g158670.1	AT4G19191.1	Tetratricopeptide repeat (TPR)-like superfamily protein
C3	C03_056624946_056626013	Bo3g158680.1	AT4G19200.1	proline-rich family protein
C3	C03_056633969_056637526.001	BnaC03g63130D
C3	C03_056634413_056637125	Bo3g158690.1	AT4G19210.1	RNAse l inhibitor protein 2
C3	C03_056645503_056646528	BnaC03g63140D
C3	C03_056647483_056648378	BnaC03g63150D
C3	C03_056666870_056668243	Bo3g158700.1
C3	C03_056670231_056672934	Bo3g158710.1	AT4G19410.1	Pectinacetylesterase family protein
C3	C03_056673734_056669994.001	BnaC03g63180D	AT4G19420.1	Pectinacetylesterase family protein
C3	C03_056692274_056693730	Bo3g158720.1
C3	C03_056701580_056704974	Bo3g158730.1	AT4G19420.1	Pectinacetylesterase family protein
C3	C03_056704974_056701580.001	BnaC03g63200D
C3	C03_056704974_056701580.002	BnaC03g63210D	AT4G19440.2	Tetratricopeptide repeat (TPR)-like superfamily protein
C3	C03_056704974_056701580.003	BnaC03g63220D	AT4G19450.1	Major facilitator superfamily protein
C3	C03_056704974_056701580.004	BnaC03g63230D	AT4G19470.1	Leucine-rich repeat (LRR) family protein
C3	C03_056704974_056701580.005	BnaC03g63240D
C3	C03_056704974_056701580.006	BnaC03g63250D	AT4G19510.2	Disease resistance protein (TIR-NBS-LRR class)
C3	C03_056704974_056701580.007	BnaC03g63260D	AT4G19510.1	Disease resistance protein (TIR-NBS-LRR class)
C3	C03_056704974_056701580.008	BnaC03g63270D
C3	C03_056704974_056701580.009	BnaC03g63280D	AT4G19500.2	nucleoside-triphosphatases;transmembrane receptors;nucleotide binding;ATP binding
C3	C03_056704974_056701580.010	BnaC03g63290D	AT4G19510.1	Disease resistance protein (TIR-NBS-LRR class)
C3	C03_056704974_056701580.011	BnaC03g63300D	AT4G19520.1	disease resistance protein (TIR-NBS-LRR class) family
C3	C03_056704974_056701580.012	BnaC03g63310D	AT4G19540.1	IND1(iron-sulfur protein required for NADH dehydrogenase)-like
C3	C03_056730314_056732287	Bo3g158740.1
C3	C03_056738495_056739271	Bo3g158750.1
C3	C03_056740477_056744243	Bo3g159750.1
C3	C03_056746639_056749037	Bo3g159760.1
C3	C03_056762445_056763149	Bo3g159770.1	AT4G19700.1	SBP (S-ribonuclease binding protein) family protein
C3	C03_056762445_056763149.999	BnaC03g63470D	AT5G14800.1	pyrroline-5- carboxylate (P5C) reductase
C3	C03_056765561_056766520	Bo3g159780.1
C3	C03_056767077_056767847	Bo3g159790.1
C3	C03_056775073_056775423	Bo3g159800.1
C3	C03_056782599_056784530	Bo3g159810.1
C3	C03_056785057_056785593	Bo3g159820.1	AT4G19690.2	iron-regulated transporter 1
C3	C03_056790420_056791818	Bo3g159830.1
C3	C03_056796363_056797618	Bo3g159840.1	AT4G19680.2	iron regulated transporter 2
C3	C03_056797618_056796545.001	BnaC03g63520D
C3	C03_056830214_056831562	Bo3g159850.1	AT4G19645.2	TRAM, LAG1 and CLN8 (TLC) lipid-sensing domain containing protein
C3	C03_056858530_056859518	Bo3g159860.1
C3	C03_056861128_056862241	Bo3g159870.1
C3	C03_056862241_056861823	BnaC03g63570D
C3	C03_056873749_056874911	Bo3g159880.1
C3	C03_056875809_056877185	Bo3g159890.1	AT4G20230.1	Terpenoid cyclases/Protein prenyltransferases superfamily protein
C3	C03_056876158_056876000	BnaC03g15320D
C3	C03_056877871_056880683	Bo3g159900.1	AT4G19600.1	Cyclin family protein	Bo3g159900.1:1378:T	6.18943e-10	9.20835	0.3509
C3	C03_056877871_056880683	Bo3g159900.1	AT4G19600.1	Cyclin family protein	Bo3g159900.1:1385:T	2.33336e-08	7.63202	0.3738
C3	C03_056882888_056883643	Bo3g159910.1	AT4G19570.1	Chaperone DnaJ-domain superfamily protein
C3	C03_056883643_056882890.001	BnaC03g63610D
C3	C03_056883643_056882890.992	BnaC03g63330D
C3	C03_056883643_056882890.993	BnaC03g63340D
C3	C03_056883643_056882890.994	BnaC03g63350D
C3	C03_056883643_056882890.995	BnaC03g63360D
C3	C03_056883643_056882890.996	BnaC03g63370D
C3	C03_056883643_056882890.997	BnaC03g63380D
C3	C03_056883643_056882890.998	BnaC03g63390D
C3	C03_056883643_056882890.999	BnaC03g63400D
C3	C03_056917937_056919099	Bo3g160910.1	AT4G19840.1	phloem protein 2-A1	Bo3g160910.1:234:G	2.96546e-09	8.52791	0.2751
C3	C03_056917937_056919099	Bo3g160910.1	AT4G19840.1	phloem protein 2-A1	Bo3g160910.1:495:A	2.09675e-09	8.67845	0.2663
C3	C03_056917937_056919099	Bo3g160910.1	AT4G19840.1	phloem protein 2-A1	Bo3g160910.1:95:A	6.61668e-09	8.17936	0.2508
C3	C03_056920956_056922497	Bo3g160920.1	AT4G19830.1	FKBP-like peptidyl-prolyl cis-trans isomerase family protein	Bo3g160920.1:204:G	7.35787e-13	12.1333	0.3133
C3	C03_056920956_056922497	Bo3g160920.1	AT4G19830.1	FKBP-like peptidyl-prolyl cis-trans isomerase family protein	Bo3g160920.1:268:G	7.37031e-13	12.1325	0.3133
C3	C03_056920956_056922497	Bo3g160920.1	AT4G19830.1	FKBP-like peptidyl-prolyl cis-trans isomerase family protein	Bo3g160920.1:35:A	1.63576e-11	10.7863	0.2986
C3	C03_056928843_056929178	Bo3g160930.1	AT4G19810.1	Glycosyl hydrolase family protein with chitinase insertion domain
C3	C03_056931087_056931625	Bo3g160940.1
C3	C03_056934448_056934633	Bo3g160950.1
C3	C03_056950258_056950860	Bo3g161950.1
C3	C03_056957127_056957527	Bo3g161960.1
C3	C03_056958627_056959236	Bo3g161970.1
C3	C03_056964435_056966944	Bo3g161980.1	AT2G04350.2	AMP-dependent synthetase and ligase family protein
C3	C03_056967098_056967604	Bo3g161990.1
C3	C03_056971017_056972567	Bo3g162000.1
C3	C03_056980600_056983530	Bo3g162010.1	AT4G20040.1	Pectin lyase-like superfamily protein
C3	C03_056987907_056988746	Bo3g162020.1	AT4G20060.1	ARM repeat superfamily protein
C3	C03_056987952_056987694	BnaC03g63670D	AT4G20060.1	ARM repeat superfamily protein
C3	C03_056989559_056990718	Bo3g162030.1
C3	C03_056998039_057000300	Bo3g162040.1	AT3G25510.1	disease resistance protein (TIR-NBS-LRR class), putative
C3	C03_057011570_057012808	Bo3g162050.1
C3	C03_057013340_057015725	Bo3g162060.1	AT4G20130.1	plastid transcriptionally active 14	Bo3g162060.1:1177:G	5.09914e-11	10.2925	0.3107
C3	C03_057013340_057015725	Bo3g162060.1	AT4G20130.1	plastid transcriptionally active 14	Bo3g162060.1:1053:A	1.23421e-10	9.90861	0.3003
C3	C03_057016405_057017275	Bo3g162070.1	AT4G20150.1
C3	C03_057018065_057018280	Bo3g162080.1	AT5G44240.2	aminophospholipid ATPase 2
C3	C03_057030223_057031718	Bo3g162090.1
C3	C03_057036064_057037912	Bo3g162100.1	AT4G20170.1	Domain of unknown function (DUF23)
C3	C03_057049456_057050622	Bo3g162110.1	AT4G20190.1
C3	C03_057061031_057061754	Bo3g162120.1	AT4G20240.1	cytochrome P450, family 71, subfamily A, polypeptide 27
C3	C03_057061754_057061117.001	BnaC03g63770D
C3	C03_057072457_057074040	Bo3g162130.1
C3	C03_057095686_057096328	Bo3g162140.1
C3	C03_057111994_057115425	Bo3g162150.1	AT4G20270.1	Leucine-rich receptor-like protein kinase family protein	Bo3g162150.1:1972:T	4.2398e-09	8.37265	0.3197
C3	C03_057111994_057115425	Bo3g162150.1	AT4G20270.1	Leucine-rich receptor-like protein kinase family protein	Bo3g162150.1:2890:G	5.71235e-08	7.24319	0.32
C3	C03_057112447_057115632.001	BnaC03g63800D
C3	C03_057117370_057118066	Bo3g162160.1
C3	C03_057129927_057132983.001	BnaC03g63820D	AT4G20360.1	RAB GTPase homolog E1B
C3	C03_057130207_057133242	Bo3g162170.1	AT4G20300.2	Protein of unknown function (DUF1639)	Bo3g162170.1:606:C	1.72977e-08	7.76201	0.1184
C3	C03_057134346_057135245	Bo3g162180.1
C3	C03_057135418_057136038	Bo3g162190.1	AT4G20360.1	RAB GTPase homolog E1B
C3	C03_057137107_057139115	Bo3g162200.1	AT5G44560.1	SNF7 family protein
C3	C03_057140419_057142926	Bo3g162210.1	AT4G20390.1	Uncharacterised protein family (UPF0497)
C3	C03_057162395_057161964	BnaC03g63860D
C3	C03_057162450_057162805	BnaC03g63870D
C3	C03_057168579_057168980	Bo3g162220.1
C3	C03_057170240_057170968	Bo3g162230.1			Bo3g162230.1:75:G	2.4606e-10	9.60896	0.28
C3	C03_057171695_057173711	Bo3g162240.1	AT4G20450.1	Leucine-rich repeat protein kinase family protein
C3	C03_057175722_057176066	Bo3g162250.1
C3	C03_057180876_057181424	Bo3g162260.1
C3	C03_057188696_057190543	Bo3g162270.1	AT4G20460.1	NAD(P)-binding Rossmann-fold superfamily protein
C3	C03_057193022_057193576	Bo3g162280.1	AT4G20780.1	calmodulin like 42
C3	C03_057203824_057205979	Bo3g162290.1
C3	C03_057210914_057212509	Bo3g162300.1	AT4G20830.2	FAD-binding Berberine family protein
C3	C03_057215115_057215715	Bo3g162310.1
C3	C03_057218634_057219722	Bo3g162320.1
C3	C03_057224737_057225272	Bo3g162330.1
C3	C03_057233648_057236982	Bo3g162340.1	AT4G12770.1	Chaperone DnaJ-domain superfamily protein	Bo3g162340.1:1140:A	1.82813e-07	6.73799	0.3989
C3	C03_057233648_057236982	Bo3g162340.1	AT4G12770.1	Chaperone DnaJ-domain superfamily protein	Bo3g162340.1:271:T	2.14219e-11	10.6691	0.3452
C3	C03_057239953_057241996	Bo3g162350.1	AT4G20890.1	tubulin beta-9 chain
C3	C03_057249054_057249515	Bo3g162360.1
C3	C03_057254952_057260853	Bo3g162370.1	AT4G21710.1	DNA-directed RNA polymerase family protein
C3	C03_057262846_057263304	Bo3g162380.1
C3	C03_057268943_057269581	Bo3g162390.1
C3	C03_057278573_057278924	Bo3g162400.1
C3	C03_057283411_057285582	Bo3g162410.1	AT4G21690.1	gibberellin 3-oxidase 3
C3	C03_057285582_057284216.001	BnaC03g64010D
C3	C03_057285582_057284216.002	BnaC03g64020D	AT4G21680.1	NITRATE TRANSPORTER 1.8
C3	C03_057292644_057292880	Bo3g162420.1
C3	C03_057293422_057293577	Bo3g162430.1	AT4G21680.1	NITRATE TRANSPORTER 1.8
C3	C03_057294261_057298094	Bo3g162440.1	AT4G21670.1	C-terminal domain phosphatase-like 1
C3	C03_057312378_057316925	Bo3g162450.1	AT4G21660.1	proline-rich spliceosome-associated (PSP) family protein	Bo3g162450.1:600:T	1.22723e-08	7.91107	0.4226
C3	C03_057312378_057316925	Bo3g162450.1	AT4G21660.1	proline-rich spliceosome-associated (PSP) family protein	Bo3g162450.1:579:T	1.24298e-08	7.90553	0.4162
C3	C03_057317615_057318010	Bo3g162460.1
C3	C03_057318064_057317397.001	BnaC03g64060D	AT4G21610.1	lsd one like 2
C3	C03_057320157_057321905	Bo3g162470.1	AT4G21610.1	lsd one like 2
C3	C03_057332213_057333349	Bo3g162480.1	AT1G11270.2	F-box and associated interaction domains-containing protein
C3	C03_057335483_057336405	Bo3g162490.1
C3	C03_057349998_057352008	Bo3g162500.1	AT4G21590.2	endonuclease 3
C3	C03_057370343_057372560	Bo3g162510.1	AT4G21590.2	endonuclease 3
C3	C03_057376035_057378020	Bo3g162520.1	AT4G21590.2	endonuclease 3
C3	C03_057380002_057379346	BnaC03g64090D
C3	C03_057380002_057379346.001	BnaC03g64100D	AT1G25350.2	glutamine-tRNA ligase, putative / glutaminyl-tRNA synthetase, putative / GlnRS, putative
C3	C03_057386118_057387253	Bo3g162530.1	AT4G21570.1	Protein of unknown function (DUF300)
C3	C03_057391809_057392423	Bo3g162540.1
C3	C03_057392701_057395260	Bo3g162550.1	AT4G21534.1	Diacylglycerol kinase family protein
C3	C03_057400799_057401081	Bo3g162560.1
C3	C03_057401735_057403722	Bo3g162570.1	AT4G21450.1	PapD-like superfamily protein	Bo3g162570.1:108:A	1.06396e-07	6.97307	0.2586
C3	C03_057401735_057403722	Bo3g162570.1	AT4G21450.1	PapD-like superfamily protein	Bo3g162570.1:191:A	1.46378e-13	12.8345	0.3426
C3	C03_057425647_057426858	Bo3g162580.1	AT4G21440.1	MYB-like 102
C3	C03_057452377_057452580	BnaC03g64170D
C3	C03_057454555_057459660	Bo3g162590.1	AT4G21400.1	cysteine-rich RLK (RECEPTOR-like protein kinase) 28
C3	C03_057460433_057461260	Bo3g162600.1	AT4G21330.1	basic helix-loop-helix (bHLH) DNA-binding superfamily protein
C3	C03_057461260_057460433.001	BnaC03g64210D
C3	C03_057470214_057471901	Bo3g162610.1
C3	C03_057480005_057481167	Bo3g162620.1
C3	C03_057484259_057485548	Bo3g162630.1
C3	C03_057485585_057486364	Bo3g162640.1
C3	C03_057491921_057492140	BnaC03g64260D
C3	C03_057491921_057492140.001	BnaC03g64270D
C3	C03_057491921_057492140.002	BnaC03g64280D
C3	C03_057505383_057506420	Bo3g162650.1
C3	C03_057513848_057514559	Bo3g162660.1	AT4G21215.2
C3	C03_057516930_057517687	Bo3g162670.1	AT4G21200.1	gibberellin 2-oxidase 8
C3	C03_057519583_057520340	Bo3g162680.1	AT4G21200.1	gibberellin 2-oxidase 8
C3	C03_057524064_057524300	Bo3g162690.1
C3	C03_057524868_057525594	Bo3g162700.1
C3	C03_057526933_057527467	Bo3g162710.1	AT4G21200.3	gibberellin 2-oxidase 8
C3	C03_057527467_057526979.001	BnaC03g64340D
C3	C03_057549881_057550569	Bo3g162720.1	AT4G21192.2	Cytochrome c oxidase biogenesis protein Cmc1-like
C3	C03_057552483_057559557	Bo3g162730.1	AT4G21150.3	ribophorin II (RPN2) family protein
C3	C03_057560671_057564007	Bo3g162740.1	AT4G21120.1	amino acid transporter 1
C3	C03_057573479_057574826	Bo3g162750.1	AT4G21110.1	G10 family protein	Bo3g162750.1:135:A	7.07525e-09	8.15026	0.2347
C3	C03_057573479_057574826	Bo3g162750.1	AT4G21110.1	G10 family protein	Bo3g162750.1:183:T	1.74768e-11	10.7575	0.282
C3	C03_057575196_057575655	Bo3g162760.1	AT4G21105.1	cytochrome-c oxidases;electron carriers
C3	C03_057575939_057582507	Bo3g162770.1	AT4G21100.1	damaged DNA binding protein 1B
C3	C03_057589235_057590761	Bo3g162780.1	AT4G21090.3	MITOCHONDRIAL FERREDOXIN 2	Bo3g162780.1:123:T	3.87246e-08	7.41201	0.1514
C3	C03_057589235_057590761	Bo3g162780.1	AT4G21090.3	MITOCHONDRIAL FERREDOXIN 2	Bo3g162780.1:429:T	8.36232e-13	12.0777	0.3159
C3	C03_057591129_057595277	Bo3g162790.1	AT4G21070.1	breast cancer susceptibility1
C3	C03_057595945_057597401	Bo3g162800.1
C3	C03_057599236_057600000	Bo3g162810.1
C3	C03_057600000_057599236.998	BnaC03g64470D
C3	C03_057600000_057599236.999	BnaC03g64480D
C3	C03_057601707_057603985	Bo3g162820.1	AT2G27900.2
C3	C03_057604705_057606059	Bo3g162830.1	AT4G20990.1	alpha carbonic anhydrase 4
C3	C03_057610171_057611332	Bo3g162840.1
C3	C03_057613477_057614331	Bo3g162850.1
C3	C03_057619873_057621612	Bo3g162860.1	AT4G20960.1	Cytidine/deoxycytidylate deaminase family protein	Bo3g162860.1:1014:C	1.83039e-10	9.73746	0.3264
C3	C03_057622484_057626291	Bo3g162870.1	AT4G20940.1	Leucine-rich receptor-like protein kinase family protein
C3	C03_057628957_057631102	Bo3g162880.1	AT4G20930.1	6-phosphogluconate dehydrogenase family protein
C3	C03_057632359_057638410	Bo3g162890.1	AT4G21710.1	DNA-directed RNA polymerase family protein
C3	C03_057638401_057636909.001	BnaC03g64550D
C3	C03_057638401_057636909.002	BnaC03g64560D	AT2G27550.1	centroradialis
C3	C03_057648897_057649619	Bo3g163890.1
C3	C03_057654984_057656119	Bo3g163900.1
C3	C03_057671988_057676163	Bo3g163910.1	AT4G21750.2	Homeobox-leucine zipper family protein / lipid-binding START domain-containing protein	Bo3g163910.1:453:C	1.97703e-08	7.70399	0.146
C3	C03_057671988_057676163	Bo3g163910.1	AT4G21750.2	Homeobox-leucine zipper family protein / lipid-binding START domain-containing protein	Bo3g163910.1:1621:C	4.26788e-09	8.36979	0.1058
C3	C03_057671988_057676163	Bo3g163910.1	AT4G21750.2	Homeobox-leucine zipper family protein / lipid-binding START domain-containing protein	Bo3g163910.1:1671:C	5.72643e-09	8.24212	0.1937
C3	C03_057671988_057676163	Bo3g163910.1	AT4G21750.2	Homeobox-leucine zipper family protein / lipid-binding START domain-containing protein	Bo3g163910.1:1705:G	4.86496e-09	8.31292	0.1859
C3	C03_057671988_057676163	Bo3g163910.1	AT4G21750.2	Homeobox-leucine zipper family protein / lipid-binding START domain-containing protein	Bo3g163910.1:1712:C	1.64362e-10	9.7842	0.1342
C3	C03_057671988_057676163	Bo3g163910.1	AT4G21750.2	Homeobox-leucine zipper family protein / lipid-binding START domain-containing protein	Bo3g163910.1:1789:G	4.10874e-10	9.38629	0.1937
C3	C03_057678185_057676940	BnaC03g57980D
C3	C03_057680679_057681368	Bo3g163920.1	AT4G21800.2	P-loop containing nucleoside triphosphate hydrolases superfamily protein
C3	C03_057681692_057683144	Bo3g163930.1	AT4G21810.1	DERLIN-2.1
C3	C03_057683270_057681510.001	BnaC03g64600D
C3	C03_057683270_057681510.002	BnaC03g64610D	AT4G21830.2	methionine sulfoxide reductase B7
C3	C03_057683270_057681510.003	BnaC03g64620D
C3	C03_057686524_057688484	Bo3g163940.1	AT1G48970.1	NagB/RpiA/CoA transferase-like superfamily protein
C3	C03_057688273_057688484.001	BnaC03g64650D
C3	C03_057700528_057702536	Bo3g163950.1
C3	C03_057709458_057709952	Bo3g163960.1	AT4G21870.1	HSP20-like chaperones superfamily protein
C3	C03_057714782_057715600	Bo3g163970.1
C3	C03_057716355_057714782.001	BnaC03g64690D
C3	C03_057716355_057714782.002	BnaC03g64700D	AT1G16560.4	Per1-like family protein
C3	C03_057737921_057738941	Bo3g163980.1	AT1G16560.4	Per1-like family protein
C3	C03_057741276_057745326	Bo3g163990.1	AT4G21910.2	MATE efflux family protein
C3	C03_057750356_057750997	Bo3g164000.1
C3	C03_057753341_057757689	Bo3g164010.1	AT4G21910.2	MATE efflux family protein
C3	C03_057776845_057779803	Bo3g164020.1	AT3G25510.1	disease resistance protein (TIR-NBS-LRR class), putative
C3	C03_057781601_057776649.001	BnaC03g64760D	AT3G09980.1	Family of unknown function (DUF662)
C3	C03_057785635_057786376	Bo3g164030.1	AT1G69550.1	disease resistance protein (TIR-NBS-LRR class)
C3	C03_057796347_057799935	Bo3g164040.1	AT3G25510.1	disease resistance protein (TIR-NBS-LRR class), putative
C3	C03_057818514_057820611	Bo3g164050.1
C3	C03_057823089_057824593	Bo3g164060.1
C3	C03_057830886_057832070	Bo3g164070.1
C3	C03_057830956_057831809	BnaC03g64770D
C3	C03_057838285_057840055	Bo3g164080.1	AT4G22080.1	root hair specific 14
C3	C03_057841677_057842289	Bo3g164090.1	AT4G22100.1	beta glucosidase 2
C3	C03_057848050_057855298	Bo3g164100.1	AT4G22100.1	beta glucosidase 2
C3	C03_057855589_057856392	Bo3g164110.1
C3	C03_057856667_057856849	Bo3g164120.1
C3	C03_057861496_057862871	Bo3g164130.1
C3	C03_057866197_057867134	Bo3g164140.1	AT4G22100.1	beta glucosidase 2
C3	C03_057870256_057873136	Bo3g164150.1	AT4G22120.6	ERD (early-responsive to dehydration stress) family protein	Bo3g164150.1:1737:T	9.41715e-08	7.02608	0.1257
C3	C03_057870256_057873136	Bo3g164150.1	AT4G22120.6	ERD (early-responsive to dehydration stress) family protein	Bo3g164150.1:1863:A	5.81321e-09	8.23558	0.1648
C3	C03_057870256_057873136	Bo3g164150.1	AT4G22120.6	ERD (early-responsive to dehydration stress) family protein	Bo3g164150.1:1589:G	2.18086e-08	7.66137	0.1517
C3	C03_057882595_057884885	Bo3g164160.1	AT1G42690.1	transposable element gene
C3	C03_057888000_057891189	Bo3g164170.1	AT4G22130.1	STRUBBELIG-receptor family 8
C3	C03_057892387_057894252	Bo3g164180.1	AT4G22140.2	PHD finger family protein / bromo-adjacent homology (BAH) domain-containing protein	Bo3g164180.1:105:T	8.49588e-13	12.0708	0.1728
C3	C03_057892387_057894252	Bo3g164180.1	AT4G22140.2	PHD finger family protein / bromo-adjacent homology (BAH) domain-containing protein	Bo3g164180.1:420:C	3.92237e-14	13.4064	0.2559
C3	C03_057892387_057894252	Bo3g164180.1	AT4G22140.2	PHD finger family protein / bromo-adjacent homology (BAH) domain-containing protein	Bo3g164180.1:135:C	3.83114e-10	9.41667	0.1759
C3	C03_057892387_057894252	Bo3g164180.1	AT4G22140.2	PHD finger family protein / bromo-adjacent homology (BAH) domain-containing protein	Bo3g164180.1:274:T	1.84165e-09	8.73479	0.3525
C3	C03_057892387_057894252	Bo3g164180.1	AT4G22140.2	PHD finger family protein / bromo-adjacent homology (BAH) domain-containing protein	Bo3g164180.1:622:A	8.07618e-13	12.0928	0.2539
C3	C03_057900791_057902019	Bo3g164190.1	AT4G22220.1	SufE/NifU family protein	Bo3g164190.1:330:A	4.03888e-12	11.3937	0.2402
C3	C03_057904087_057905541	Bo3g164200.1
C3	C03_057906437_057907642	Bo3g164210.1
C3	C03_057907642_057906437	BnaC03g64880D
C3	C03_057908378_057908993	Bo3g164220.1
C3	C03_057909355_057911590	Bo3g164230.1	AT1G42690.1	transposable element gene
C3	C03_057915987_057919478	Bo3g164240.1
C3	C03_057920821_057922035	Bo3g164250.1
C3	C03_057922473_057922983	Bo3g164260.1	AT4G22330.1	Alkaline phytoceramidase (aPHC)
C3	C03_057923389_057924771	Bo3g164270.1	AT4G22360.1	SWIB complex BAF60b domain-containing protein
C3	C03_057925766_057927239	Bo3g164280.1	AT4G12590.1	Protein of unknown function DUF106, transmembrane	Bo3g164280.1:300:G	2.3998e-11	10.6198	0.1775
C3	C03_057925766_057927239	Bo3g164280.1	AT4G12590.1	Protein of unknown function DUF106, transmembrane	Bo3g164280.1:381:A	1.54464e-08	7.81117	0.188
C3	C03_057925766_057927239	Bo3g164280.1	AT4G12590.1	Protein of unknown function DUF106, transmembrane	Bo3g164280.1:135:A	8.84351e-09	8.05338	0.2219
C3	C03_057925766_057927239	Bo3g164280.1	AT4G12590.1	Protein of unknown function DUF106, transmembrane	Bo3g164280.1:270:C	4.53925e-12	11.343	0.1958
C3	C03_057925766_057927239	Bo3g164280.1	AT4G12590.1	Protein of unknown function DUF106, transmembrane	Bo3g164280.1:72:G	1.65999e-07	6.77989	0.1488
C3	C03_057927755_057929312	Bo3g164290.1
C3	C03_057931936_057933113	Bo3g164300.1
C3	C03_057959971_057961273	Bo3g164310.1
C3	C03_057966540_057966845	Bo3g164320.1
C3	C03_057968046_057967729	BnaC03g64950D
C3	C03_057981346_057982105	Bo3g164330.1
C3	C03_057982136_057982591	Bo3g164340.1
C3	C03_058001525_058003906	Bo3g164350.1
C3	C03_058016391_058021947	Bo3g164360.1	AT4G22540.1	OSBP(oxysterol binding protein)-related protein 2A
C3	C03_058023261_058024531	Bo3g164370.1
C3	C03_058057129_058058264	Bo3g164380.1
C3	C03_058064130_058065075	Bo3g164390.1	AT2G04305.1	Magnesium transporter CorA-like family protein
C3	C03_058072965_058073868	Bo3g164400.1
C3	C03_058073699_058072965.001	BnaC03g65010D
C3	C03_058086579_058087355	Bo3g164410.1	AT4G22560.1
C3	C03_058092704_058093804	Bo3g164420.1	AT4G22570.1	adenine phosphoribosyl transferase 3
C3	C03_058100134_058092704.001	BnaC03g65040D
C3	C03_058100134_058092704.002	BnaC03g65050D	AT4G23370.1
C3	C03_058103347_058103505	Bo3g164430.1
C3	C03_058106722_058107360	Bo3g164440.1
C3	C03_058134115_058134351	Bo3g164450.1	AT2G26530.2	Protein of unknown function (DUF1645)
C3	C03_058140884_058142909	Bo3g164460.1
C3	C03_058145183_058145937	Bo3g164470.1
C3	C03_058146353_058146814	Bo3g164480.1
C3	C03_058165327_058165725	Bo3g164490.1	AT4G22620.1	SAUR-like auxin-responsive protein family
C3	C03_058168213_058168410	Bo3g164500.1
C3	C03_058177161_058177955	Bo3g164510.1
C3	C03_058180444_058184089	Bo3g165510.1
C3	C03_058189088_058189531	Bo3g165520.1
C3	C03_058192139_058194671	Bo3g165530.1	AT4G22670.1	HSP70-interacting protein 1
C3	C03_058198880_058200341	Bo3g165540.1	AT4G22680.1	myb domain protein 85
C3	C03_058222312_058224298.001	BnaC03g65110D	AT4G22990.2	Major Facilitator Superfamily with SPX (SYG1/Pho81/XPR1) domain-containing protein
C3	C03_058222312_058224298.002	BnaC03g65120D
C3	C03_058222312_058224298.003	BnaC03g65130D	AT4G23060.1	IQ-domain 22
C3	C03_058222312_058224298.004	BnaC03g65140D	AT4G23100.3	glutamate-cysteine ligase
C3	C03_058222312_058224298.005	BnaC03g65150D
C3	C03_058222312_058224298.999	BnaC03g65170D	AT4G11480.1	cysteine-rich RLK (RECEPTOR-like protein kinase) 32
C3	C03_058222550_058224124	Bo3g165550.1	AT4G22690.1	cytochrome P450, family 706, subfamily A, polypeptide 1
C3	C03_058226472_058226939	Bo3g165560.1	AT1G20960.2	U5 small nuclear ribonucleoprotein helicase, putative
C3	C03_058231547_058232777	Bo3g165570.1
C3	C03_058232901_058234124	Bo3g165580.1	AT1G20960.2	U5 small nuclear ribonucleoprotein helicase, putative
C3	C03_058234233_058234952	Bo3g165590.1
C3	C03_058249393_058253064	Bo3g165600.1	AT1G20960.2	U5 small nuclear ribonucleoprotein helicase, putative
C3	C03_058253292_058254485	Bo3g165610.1	AT4G22740.2	glycine-rich protein
C3	C03_058262566_058263963	Bo3g165620.1
C3	C03_058275107_058277271	Bo3g165630.1
C3	C03_058304332_058306027	Bo3g165640.1
C3	C03_058314388_058314754	Bo3g165650.1
C3	C03_058319805_058323827	Bo3g165660.1	AT4G22860.1	Cell cycle regulated microtubule associated protein
C3	C03_058329310_058330519	Bo3g165670.1	AT4G22920.1	non-yellowing 1
C3	C03_058331742_058332796	Bo3g165680.1	AT4G23190.1	cysteine-rich RLK (RECEPTOR-like protein kinase) 11
C3	C03_058336618_058337756	Bo3g165690.1	AT4G23190.1	cysteine-rich RLK (RECEPTOR-like protein kinase) 11
C3	C03_058350079_058352711	Bo3g165700.1	AT4G23190.1	cysteine-rich RLK (RECEPTOR-like protein kinase) 11
C3	C03_058353933_058362372	Bo3g165710.1	AT4G22950.1	AGAMOUS-like 19
C3	C03_058391590_058395377	Bo3g165720.1
C3	C03_058422453_058425593	Bo3g165730.1	AT1G75220.1	Major facilitator superfamily protein
C3	C03_058430511_058431977	Bo3g165740.1
C3	C03_058466881_058468551	Bo3g165750.1	AT4G22980.1
C3	C03_058481060_058481917	Bo3g165760.1
C3	C03_058562829_058563991	Bo3g165770.1
C3	C03_058568097_058570927	Bo3g165780.1	AT4G23130.2	cysteine-rich RLK (RECEPTOR-like protein kinase) 5
C3	C03_058575127_058577931	Bo3g165790.1	AT4G23250.1	kinases;protein kinases
C3	C03_058580535_058583089	Bo3g165800.1	AT4G23250.1	kinases;protein kinases
C3	C03_058585586_058586063	Bo3g165810.1
C3	C03_058586642_058586989	Bo3g165820.1
C3	C03_058588371_058588766	Bo3g165830.1
C3	C03_058627726_058628817	Bo3g165840.1	AT4G23530.1	Protein of unknown function (DUF793)
C3	C03_058696895_058698426	Bo3g165850.1	AT4G23550.1	WRKY family transcription factor
C3	C03_058708745_058709017	Bo3g165860.1
C3	C03_058723788_058725459	Bo3g165870.1
C3	C03_058732118_058733108	Bo3g166870.1	AT4G35290.1	glutamate receptor 2
C3	C03_058733546_058734927	Bo3g166880.1
C3	C03_058734373_058734910.001	BnaC03g65250D
C3	C03_058771990_058773873	Bo3g166890.1
C3	C03_058774551_058779579	Bo3g166900.1	AT4G35290.1	glutamate receptor 2
C3	C03_058783790_058784341	Bo3g166910.1	AT4G35280.1	C2H2-like zinc finger protein
C3	C03_058784707_058788763	Bo3g166920.1
C3	C03_058789495_058790713	Bo3g166930.1	AT1G07710.1	Ankyrin repeat family protein
C3	C03_058794125_058794754	Bo3g166940.1
C3	C03_058796816_058797214	Bo3g166950.1	AT4G35270.1	Plant regulator RWP-RK family protein
C3	C03_058796816_058797488.001	BnaC03g65300D
C3	C03_058801778_058803533	Bo3g166960.1	AT4G35260.1	isocitrate dehydrogenase 1
C3	C03_058807934_058809935	Bo3g166970.1	AT4G35250.1	NAD(P)-binding Rossmann-fold superfamily protein
C3	C03_058828021_058830589	Bo3g166980.1	AT4G35240.2	Protein of unknown function (DUF630 and DUF632)
C3	C03_058838100_058840472	Bo3g166990.1	AT4G35230.1	BR-signaling kinase 1
C3	C03_058850738_058851496	Bo3g167000.1	AT4G35210.1	Arabidopsis protein of unknown function (DUF241)
C3	C03_058852506_058853153	Bo3g167010.1
C3	C03_058855253_058856016	Bo3g167020.1	AT4G35210.1	Arabidopsis protein of unknown function (DUF241)
C3	C03_058857085_058858241	Bo3g167030.1	AT4G35210.1	Arabidopsis protein of unknown function (DUF241)
C3	C03_058861390_058861680	Bo3g167040.1
C3	C03_058865725_058867247.001	BnaC03g65400D
C3	C03_058865725_058867757	Bo3g167050.1	AT4G35180.1	LYS/HIS transporter 7
C3	C03_058879924_058882401	Bo3g167060.1
C3	C03_058886613_058886918	Bo3g167070.1
C3	C03_058899504_058902594	Bo3g167080.1	AT4G35190.1	Putative lysine decarboxylase family protein
C3	C03_058902594_058901233.001	BnaC03g65420D
C3	C03_058902594_058901233.002	BnaC03g65430D
C3	C03_058902594_058901233.003	BnaC03g65440D
C3	C03_058902594_058901233.004	BnaC03g65450D
C3	C03_058920314_058922207	Bo3g167090.1
C3	C03_058928829_058929472	Bo3g167100.1
C3	C03_058931121_058931279	Bo3g167110.1
C3	C03_058938162_058944091	Bo3g167120.1
C3	C03_058945904_058949994	Bo3g167130.1
C3	C03_058955590_058960296	Bo3g167140.1	AT4G35160.1	O-methyltransferase family protein
C3	C03_058965642_058966640	Bo3g167150.1	AT2G22780.1	peroxisomal NAD-malate dehydrogenase 1
C3	C03_058969768_058971945	Bo3g167160.1
C3	C03_058984894_058985226	Bo3g167170.1
C3	C03_058995961_058998777	Bo3g167180.1	AT4G35160.1	O-methyltransferase family protein
C3	C03_059006359_059007675	Bo3g167190.1	AT4G35110.4	Arabidopsis phospholipase-like protein (PEARLI 4) family
C3	C03_059012310_059013737	Bo3g167200.1	AT4G35100.2	plasma membrane intrinsic protein 3
C3	C03_059027253_059029363	Bo3g167210.1	AT4G35090.1	catalase 2
C3	C03_059038747_059039540	Bo3g167220.1	AT4G35080.3	high-affinity nickel-transport family protein
C3	C03_059038992_059038747.001	BnaC03g65550D
C3	C03_059044391_059044699	Bo3g167230.1
C3	C03_059055584_059056283	Bo3g167240.1
C3	C03_059060357_059061196	Bo3g167250.1	AT4G35070.1	SBP (S-ribonuclease binding protein) family protein
C3	C03_059065831_059067751	Bo3g167260.1
C3	C03_059101947_059102375	Bo3g167270.1	AT4G32720.2	La protein 1
C3	C03_059103219_059103872	Bo3g167280.1
C3	C03_059106203_059105577	BnaC03g54590D
C3	C03_059128387_059128926	Bo3g167290.1	AT4G35060.1	Heavy metal transport/detoxification superfamily protein
C3	C03_059135874_059136815	Bo3g167300.1	AT4G35040.1	Basic-leucine zipper (bZIP) transcription factor family protein
C3	C03_059142928_059143706	Bo3g167310.1
C3	C03_059145204_059144962	BnaC03g65610D
C3	C03_059145369_059147047	Bo3g167320.1	AT4G34960.1	Cyclophilin-like peptidyl-prolyl cis-trans isomerase family protein
C3	C03_059147285_059145369.001	BnaC03g65630D
C3	C03_059147285_059145369.002	BnaC03g65640D
C3	C03_059147285_059145369.003	BnaC03g65650D
C3	C03_059147285_059145369.004	BnaC03g65660D	AT4G34950.1	Major facilitator superfamily protein
C3	C03_059147285_059145369.005	BnaC03g65670D
C3	C03_059165401_059166952	Bo3g167330.1
C3	C03_059170959_059173365	Bo3g167340.1	AT4G34950.1	Major facilitator superfamily protein
C3	C03_059179261_059181234	Bo3g167350.1	AT4G34940.1	armadillo repeat only 1
C3	C03_059184430_059185554	Bo3g167360.1	AT4G34930.1	PLC-like phosphodiesterases superfamily protein
C3	C03_059190474_059190764	Bo3g167370.1
C3	C03_059196055_059197899	Bo3g167380.1
C3	C03_059199335_059199650	Bo3g167390.1
C3	C03_059205302_059206258	Bo3g167400.1	AT4G34920.1	PLC-like phosphodiesterases superfamily protein	Bo3g167400.1:145:G	8.74707e-09	8.05814	0.2861
C3	C03_059205302_059206258	Bo3g167400.1	AT4G34920.1	PLC-like phosphodiesterases superfamily protein	Bo3g167400.1:183:G	1.41626e-07	6.84886	0.375
C3	C03_059205302_059206258	Bo3g167400.1	AT4G34920.1	PLC-like phosphodiesterases superfamily protein	Bo3g167400.1:537:G	3.83476e-10	9.41626	0.2815
C3	C03_059211175_059214167	Bo3g167410.1	AT4G34910.1	P-loop containing nucleoside triphosphate hydrolases superfamily protein
C3	C03_059215481_059217358	Bo3g167420.1	AT4G34860.2	Plant neutral invertase family protein
C3	C03_059219551_059221036	Bo3g167430.1	AT4G34840.1	Phosphorylase superfamily protein
C3	C03_059225623_059225814	Bo3g167440.1	AT4G34810.1	SAUR-like auxin-responsive protein family
C3	C03_059228624_059230717	Bo3g167450.1
C3	C03_059235640_059236661	Bo3g167460.1
C3	C03_059238236_059238757	BnaC03g65760D
C3	C03_059244344_059244637	Bo3g167470.1	AT4G34800.1	SAUR-like auxin-responsive protein family
C3	C03_059247794_059249285	Bo3g167480.1	AT4G34790.1	SAUR-like auxin-responsive protein family
C3	C03_059253902_059254722	Bo3g167490.1
C3	C03_059257711_059258409	Bo3g167500.1
C3	C03_059258712_059264300	Bo3g167510.1
C3	C03_059274822_059275986	Bo3g167520.1
C3	C03_059280764_059281144	Bo3g167530.1
C3	C03_059286912_059286697	BnaC03g66000D
C3	C03_059295237_059295558	BnaC03g65990D
C3	C03_059296296_059296855	Bo3g167540.1
C3	C03_059298652_059301213	Bo3g167550.1
C3	C03_059328673_059328996	Bo3g167560.1	AT4G34760.1	SAUR-like auxin-responsive protein family	Bo3g167560.1:162:G	3.75054e-09	8.42591	0.2786
C3	C03_059363758_059365097	Bo3g167570.1	AT4G34720.1	ATPase, F0/V0 complex, subunit C protein	Bo3g167570.1:126:G	5.52152e-09	8.25794	0.1961
C3	C03_059363758_059365097	Bo3g167570.1	AT4G34720.1	ATPase, F0/V0 complex, subunit C protein	Bo3g167570.1:300:T	2.27014e-12	11.644	0.3003
C3	C03_059363758_059365097	Bo3g167570.1	AT4G34720.1	ATPase, F0/V0 complex, subunit C protein	Bo3g167570.1:333:C	1.25432e-12	11.9016	0.2924
C3	C03_059372982_059374280.999	BnaC03g65800D
C3	C03_059377628_059380829	Bo3g167580.1
C3	C03_059384797_059386860	Bo3g167590.1	AT4G34710.2	arginine decarboxylase 2	Bo3g167590.1:357:T	9.72974e-10	9.0119	0.3079
C3	C03_059384797_059386860	Bo3g167590.1	AT4G34710.2	arginine decarboxylase 2	Bo3g167590.1:249:T	4.53876e-11	10.3431	0.2947
C3	C03_059384797_059386860	Bo3g167590.1	AT4G34710.2	arginine decarboxylase 2	Bo3g167590.1:553:G	8.56821e-11	10.0671	0.3201
C3	C03_059384797_059386860	Bo3g167590.1	AT4G34710.2	arginine decarboxylase 2	Bo3g167590.1:579:T	1.27889e-11	10.8932	0.3166
C3	C03_059384797_059386860	Bo3g167590.1	AT4G34710.2	arginine decarboxylase 2	Bo3g167590.1:679:A	4.26304e-12	11.3703	0.3029
C3	C03_059384797_059386860.001	BnaC03g65820D
C3	C03_059388596_059390237	Bo3g167600.1
C3	C03_059393549_059394272	Bo3g168600.1
C3	C03_059399407_059399901	Bo3g168610.1
C3	C03_059399985_059403736	Bo3g168620.1
C3	C03_059404503_059404700	Bo3g168630.1
C3	C03_059407470_059408552	Bo3g168640.1
C3	C03_059409205_059409789	Bo3g168650.1
C3	C03_059410621_059411776	Bo3g168660.1	AT4G34700.1	LYR family of Fe/S cluster biogenesis protein
C3	C03_059413114_059413979	Bo3g168670.1	AT4G34680.2	GATA transcription factor 3
C3	C03_059425182_059425808	Bo3g168680.1
C3	C03_059427778_059429176	Bo3g168690.1	AT4G34670.1	Ribosomal protein S3Ae
C3	C03_059431757_059434588	Bo3g168700.1	AT4G34660.1	SH3 domain-containing protein
C3	C03_059435276_059438458	Bo3g168710.1	AT4G34640.1	squalene synthase 1	Bo3g168710.1:1012:C	1.561e-11	10.8066	0.4186
C3	C03_059435276_059438458	Bo3g168710.1	AT4G34640.1	squalene synthase 1	Bo3g168710.1:711:G	2.86921e-18	17.5422	0.1854
C3	C03_059435276_059438458	Bo3g168710.1	AT4G34640.1	squalene synthase 1	Bo3g168710.1:834:C	2.712e-13	12.5667	0.1906
C3	C03_059435276_059438458	Bo3g168710.1	AT4G34640.1	squalene synthase 1	Bo3g168710.1:984:G	1.27685e-07	6.89386	0.2584
C3	C03_059439835_059440480	Bo3g168720.1
C3	C03_059446049_059447209	Bo3g168730.1
C3	C03_059447413_059449052	Bo3g168740.1
C3	C03_059456950_059457623	Bo3g168750.1
C3	C03_059463309_059463737	Bo3g168760.1
C3	C03_059471599_059475011	Bo3g168770.1	AT4G34580.1	Sec14p-like phosphatidylinositol transfer family protein
C3	C03_059479033_059479236	Bo3g168780.1
C3	C03_059479267_059480455	Bo3g168790.1
C3	C03_059484240_059485248	Bo3g168800.1	AT4G34530.1	cryptochrome-interacting basic-helix-loop-helix 1
C3	C03_059495190_059496710	Bo3g168810.1	AT4G34520.1	3-ketoacyl-CoA synthase 18
C3	C03_059496710_059495281.998	BnaC03g66020D
C3	C03_059496710_059495281.999	BnaC03g66030D
C3	C03_059498712_059499182	Bo3g168820.1
C3	C03_059500256_059500863	Bo3g168830.1
C3	C03_059502296_059503720	Bo3g168840.1	AT4G34510.1	3-ketoacyl-CoA synthase 17
C3	C03_059508048_059510433	Bo3g168850.1	AT4G34490.1	cyclase associated protein 1
C3	C03_059508048_059510630.001	BnaC03g66060D
C3	C03_059508048_059510630.002	BnaC03g66070D
C3	C03_059515752_059517680	Bo3g168860.1	AT4G34460.4	GTP binding protein beta 1
C3	C03_059518102_059522942	Bo3g168870.1	AT4G34450.1	coatomer gamma-2 subunit, putative / gamma-2 coat protein, putative / gamma-2 COP, putative
C3	C03_059528742_059532236	Bo3g168880.1	AT4G34440.1	Protein kinase superfamily protein
C3	C03_059536280_059538106	Bo3g168890.1
C3	C03_059539051_059543041	Bo3g168900.1	AT4G34430.3	DNA-binding family protein
C3	C03_059558821_059559609	Bo3g168910.1	AT4G34410.1	redox responsive transcription factor 1
C3	C03_059583702_059588751	Bo3g168920.1	AT4G34390.1	extra-large GTP-binding protein 2
C3	C03_059596148_059596408	Bo3g168930.1	AT4G34380.1	Transducin/WD40 repeat-like superfamily protein
C3	C03_059603263_059605610	Bo3g168940.1	AT4G34350.1	4-hydroxy-3-methylbut-2-enyl diphosphate reductase	Bo3g168940.1:1314:C	1.63385e-10	9.78679	0.4308
C3	C03_059603263_059605610	Bo3g168940.1	AT4G34350.1	4-hydroxy-3-methylbut-2-enyl diphosphate reductase	Bo3g168940.1:132:G	4.7662e-13	12.3218	0.4738
C3	C03_059603263_059605610	Bo3g168940.1	AT4G34350.1	4-hydroxy-3-methylbut-2-enyl diphosphate reductase	Bo3g168940.1:300:G	1.70475e-12	11.7683	0.4711
C3	C03_059603263_059605610	Bo3g168940.1	AT4G34350.1	4-hydroxy-3-methylbut-2-enyl diphosphate reductase	Bo3g168940.1:562:A	3.952e-12	11.4032	0.4466
C3	C03_059603263_059605610	Bo3g168940.1	AT4G34350.1	4-hydroxy-3-methylbut-2-enyl diphosphate reductase	Bo3g168940.1:153:C	4.94913e-13	12.3055	0.4764
C3	C03_059603263_059605610	Bo3g168940.1	AT4G34350.1	4-hydroxy-3-methylbut-2-enyl diphosphate reductase	Bo3g168940.1:247:A	1.47774e-12	11.8304	0.4778
C3	C03_059603263_059605610	Bo3g168940.1	AT4G34350.1	4-hydroxy-3-methylbut-2-enyl diphosphate reductase	Bo3g168940.1:786:C	3.0319e-12	11.5183	0.4935
C3	C03_059603263_059605610	Bo3g168940.1	AT4G34350.1	4-hydroxy-3-methylbut-2-enyl diphosphate reductase	Bo3g168940.1:624:G	1.7556e-09	8.75557	0.3995
C3	C03_059603263_059605610	Bo3g168940.1	AT4G34350.1	4-hydroxy-3-methylbut-2-enyl diphosphate reductase	Bo3g168940.1:648:C	1.24098e-12	11.9062	0.47
C3	C03_059607780_059608004	BnaC03g66200D
C3	C03_059615802_059617494	Bo3g168950.1	AT4G34320.1	Protein of unknown function (DUF677)
C3	C03_059635099_059635344	Bo3g168960.1	AT4G34300.1	Cupredoxin superfamily protein
C3	C03_059635947_059636646	Bo3g168970.1	AT4G34290.1	SWIB/MDM2 domain superfamily protein
C3	C03_059636479_059636400	BnaC03g66230D
C3	C03_059650868_059652879	Bo3g168980.1	AT4G34200.1	D-3-phosphoglycerate dehydrogenase	Bo3g168980.1:390:T	3.56672e-12	11.4477	0.4358
C3	C03_059650868_059652879	Bo3g168980.1	AT4G34200.1	D-3-phosphoglycerate dehydrogenase	Bo3g168980.1:357:T	1.78329e-12	11.7488	0.4373
C3	C03_059650868_059652879	Bo3g168980.1	AT4G34200.1	D-3-phosphoglycerate dehydrogenase	Bo3g168980.1:41:C	1.43106e-07	6.84434	0.3859
C3	C03_059650868_059652879	Bo3g168980.1	AT4G34200.1	D-3-phosphoglycerate dehydrogenase	Bo3g168980.1:414:T	2.71843e-12	11.5657	0.4454
C3	C03_059653574_059654251	Bo3g168990.1
C3	C03_059655116_059657812	Bo3g169000.1	AT3G42050.1	vacuolar ATP synthase subunit H family protein
C3	C03_059662058_059662951	Bo3g169010.1	AT3G42050.1	vacuolar ATP synthase subunit H family protein
C3	C03_059669795_059670561	Bo3g169020.1
C3	C03_059685836_059687182	Bo3g169030.1	AT4G34160.1	CYCLIN D3;1	Bo3g169030.1:626:G	2.63552e-09	8.57913	0.0997
C3	C03_059685836_059687182	Bo3g169030.1	AT4G34160.1	CYCLIN D3;1	Bo3g169030.1:301:G	1.84317e-07	6.73444	0.0093
C3	C03_059685836_059687182	Bo3g169030.1	AT4G34160.1	CYCLIN D3;1	Bo3g169030.1:861:G	6.80783e-10	9.16699	0.1033
C3	C03_059688305_059690288	Bo3g169040.1	AT4G34150.1	Calcium-dependent lipid-binding (CaLB domain) family protein
C3	C03_059711354_059712993	Bo3g169050.1	AT4G34138.1	UDP-glucosyl transferase 73B1
C3	C03_059713317_059716019	Bo3g169060.1	AT2G07520.1	transposable element gene
C3	C03_059716832_059717209	Bo3g169070.1
C3	C03_059718807_059720258	Bo3g169080.1	AT4G34131.1	UDP-glucosyl transferase 73B3
C3	C03_059721215_059722749	Bo3g169090.1	AT4G34135.1	UDP-glucosyltransferase 73B2
C3	C03_059723113_059725032	Bo3g169100.1	AT3G24000.1	Tetratricopeptide repeat (TPR)-like superfamily protein
C3	C03_059727137_059727760	Bo3g169110.1	AT4G05230.1	Ubiquitin-like superfamily protein
C3	C03_059730186_059730875	Bo3g169120.1	AT4G05050.3	ubiquitin 11
C3	C03_059734394_059739539	Bo3g169130.1	AT4G34120.1	Cystathionine beta-synthase (CBS) family protein
C3	C03_059740305_059740763	Bo3g169140.1
C3	C03_059747120_059749907	Bo3g169150.1	AT4G34110.1	poly(A) binding protein 2	Bo3g169150.1:1421:G	5.58578e-10	9.25292	0.3629
C3	C03_059752786_059753652	Bo3g169160.1
C3	C03_059754477_059754974	Bo3g169170.1	AT1G42690.1	transposable element gene
C3	C03_059755408_059758622	Bo3g169180.1	AT4G34100.2	RING/U-box superfamily protein
C3	C03_059766583_059767314	Bo3g169190.1	AT4G34300.1	Cupredoxin superfamily protein
C3	C03_059767649_059771016	Bo3g169200.1	AT4G34100.1	RING/U-box superfamily protein
C3	C03_059774177_059775399	Bo3g169210.1	AT4G34050.1	S-adenosyl-L-methionine-dependent methyltransferases superfamily protein
C3	C03_059778911_059781668	Bo3g169220.1	AT4G34030.1	3-methylcrotonyl-CoA carboxylase	Bo3g169220.1:411:C	2.21868e-14	13.6539	0.3205
C3	C03_059778911_059781668	Bo3g169220.1	AT4G34030.1	3-methylcrotonyl-CoA carboxylase	Bo3g169220.1:645:G	9.76352e-14	13.0104	0.4819
C3	C03_059778911_059781668	Bo3g169220.1	AT4G34030.1	3-methylcrotonyl-CoA carboxylase	Bo3g169220.1:736:G	1.32093e-13	12.8791	0.4825
C3	C03_059778911_059781668	Bo3g169220.1	AT4G34030.1	3-methylcrotonyl-CoA carboxylase	Bo3g169220.1:98:A	4.1267e-09	8.3844	0.3776
C3	C03_059784034_059785386	Bo3g169230.1
C3	C03_059791186_059792735	Bo3g169240.1	AT1G43140.1	Cullin family protein
C3	C03_059800987_059801523	Bo3g169250.1	AT4G33985.1	Protein of unknown function (DUF1685)
C3	C03_059802817_059804271	Bo3g169260.1
C3	C03_059805222_059807366	Bo3g169270.1	AT4G33970.1	Leucine-rich repeat (LRR) family protein
C3	C03_059822489_059823663	Bo3g169280.1	AT1G03000.1	peroxin 6
C3	C03_059831196_059831393	Bo3g169290.1	AT4G33960.1
C3	C03_059857480_059857775	Bo3g169300.1
C3	C03_059866879_059867565	Bo3g169310.1
C3	C03_059875384_059876945	Bo3g169320.1	AT4G33920.1	Protein phosphatase 2C family protein
C3	C03_059880414_059882189	Bo3g169330.1	AT4G33910.1	2-oxoglutarate (2OG) and Fe(II)-dependent oxygenase superfamily protein
C3	C03_059883774_059884069	Bo3g169340.1
C3	C03_059901452_059901931	Bo3g169350.1
C3	C03_059904287_059904664	Bo3g169360.1	AT1G42690.1	transposable element gene
C3	C03_059905752_059906659	Bo3g169370.1
C3	C03_059911161_059911514	Bo3g169380.1
C3	C03_059924846_059925610	Bo3g169390.1
C3	C03_059928758_059930240	Bo3g169400.1	AT4G33880.1	ROOT HAIR DEFECTIVE 6-LIKE 2
C3	C03_059928758_059930650.001	BnaC03g66320D	AT5G18900.1	2-oxoglutarate (2OG) and Fe(II)-dependent oxygenase superfamily protein
C3	C03_059934506_059935250	Bo3g169410.1
C3	C03_059940161_059941239	Bo3g169420.1
C3	C03_059961295_059964102	Bo3g170420.1	AT4G33860.1	Glycosyl hydrolase family 10 protein
C3	C03_059966807_059971185	Bo3g170430.1	AT4G33860.1	Glycosyl hydrolase family 10 protein
C3	C03_059975253_059976403	Bo3g170440.1
C3	C03_059989121_059991921	Bo3g170450.1	AT4G33860.1	Glycosyl hydrolase family 10 protein
C3	C03_060010641_060014208	Bo3g170460.1
C3	C03_060028622_060029279	Bo3g170470.1
C3	C03_060032772_060039837	Bo3g170480.1	AT4G33790.1	Jojoba acyl CoA reductase-related male sterility protein
C3	C03_060047632_060049921	Bo3g170490.1
C3	C03_060052139_060056783	Bo3g170500.1
C3	C03_060061157_060063868	Bo3g170510.1	AT4G33770.1	Inositol 1,3,4-trisphosphate 5/6-kinase family protein
C3	C03_060065595_060069212	Bo3g170520.1	AT4G33760.1	tRNA synthetase class II (D, K and N) family protein
C3	C03_060073748_060074233	Bo3g170530.1
C3	C03_060076314_060081072	Bo3g170540.1	AT4G33680.1	Pyridoxal phosphate (PLP)-dependent transferases superfamily protein	Bo3g170540.1:591:T	9.7726e-13	12.01	0.47
C3	C03_060076314_060081072	Bo3g170540.1	AT4G33680.1	Pyridoxal phosphate (PLP)-dependent transferases superfamily protein	Bo3g170540.1:306:G	3.40706e-08	7.46762	0.4804
C3	C03_060076314_060081072	Bo3g170540.1	AT4G33680.1	Pyridoxal phosphate (PLP)-dependent transferases superfamily protein	Bo3g170540.1:810:A	4.83734e-11	10.3154	0.4935
C3	C03_060076314_060081072	Bo3g170540.1	AT4G33680.1	Pyridoxal phosphate (PLP)-dependent transferases superfamily protein	Bo3g170540.1:606:A	1.26218e-11	10.8989	0.4856
C3	C03_060076314_060081072	Bo3g170540.1	AT4G33680.1	Pyridoxal phosphate (PLP)-dependent transferases superfamily protein	Bo3g170540.1:786:C	2.58049e-12	11.5883	0.4909
C3	C03_060081509_060086764	Bo3g170550.1	AT4G33650.1	dynamin-related protein 3A
C3	C03_060087972_060091355	Bo3g170560.1	AT4G33630.2	Protein of unknown function (DUF3506)
C3	C03_060093183_060093464	Bo3g170570.1
C3	C03_060097838_060099933	Bo3g170580.1
C3	C03_060099766_060100012	BnaC03g66480D
C3	C03_060100075_060101163	Bo3g170590.1	AT4G33600.1
C3	C03_060101844_060103220	Bo3g170600.1	AT4G33590.1
C3	C03_060103537_060103980	Bo3g170610.1
C3	C03_060106405_060106887	Bo3g170620.1
C3	C03_060113447_060115497	Bo3g170630.1	AT4G33580.1	beta carbonic anhydrase 5	Bo3g170630.1:606:A	7.91044e-08	7.1018	0.2272
C3	C03_060116749_060117702	Bo3g170640.1	AT4G33565.1	RING/U-box superfamily protein
C3	C03_060121895_060122197	Bo3g170650.1
C3	C03_060128443_060131923	Bo3g170660.1	AT4G03430.1	pre-mRNA splicing factor-related
C3	C03_060133142_060133563	Bo3g170670.1	AT4G33550.2	Bifunctional inhibitor/lipid-transfer protein/seed storage 2S albumin superfamily protein
C3	C03_060137981_060138429	Bo3g170680.1	AT4G33550.2	Bifunctional inhibitor/lipid-transfer protein/seed storage 2S albumin superfamily protein
C3	C03_060139753_060140861	Bo3g170690.1
C3	C03_060146820_060147680	Bo3g170700.1	AT4G33450.1	myb domain protein 69
C3	C03_060154339_060156574.001	BnaC03g66590D	AT4G33420.1	Peroxidase superfamily protein
C3	C03_060154718_060158393	Bo3g170710.1	AT4G33430.1	BRI1-associated receptor kinase
C3	C03_060159522_060161040	Bo3g170720.1
C3	C03_060164018_060165560	Bo3g170730.1	AT4G33420.1	Peroxidase superfamily protein
C3	C03_060166393_060167054	Bo3g170740.1	AT2G37420.1	ATP binding microtubule motor family protein
C3	C03_060174157_060174532	Bo3g170750.1	AT4G33410.1	SIGNAL PEPTIDE PEPTIDASE-LIKE 1
C3	C03_060174532_060174157.001	BnaC03g66610D
C3	C03_060174532_060174157.002	BnaC03g66620D
C3	C03_060174532_060174157.003	BnaC03g66630D
C3	C03_060178181_060179077	Bo3g170760.1
C3	C03_060179217_060179904	Bo3g170770.1
C3	C03_060187379_060186754	BnaC03g66650D
C3	C03_060187555_060188245	Bo3g170780.1
C3	C03_060189657_060190269	Bo3g170790.1
C3	C03_060193132_060195474	Bo3g170800.1	AT4G33400.1	Vacuolar import/degradation, Vid27-related protein
C3	C03_060196257_060198278	Bo3g170810.1	AT4G33380.1
C3	C03_060200483_060201048	Bo3g170820.1
C3	C03_060212089_060216934	Bo3g170830.1	AT4G33330.2	plant glycogenin-like starch initiation protein 3
C3	C03_060221754_060224712	Bo3g170840.1	AT4G33300.2	ADR1-like 1
C3	C03_060226984_060227744	Bo3g170850.1	AT4G33270.1	Transducin family protein / WD-40 repeat family protein
C3	C03_060230310_060231801	Bo3g170860.1	AT4G33250.1	eukaryotic translation initiation factor 3K
C3	C03_060232858_060238070	Bo3g170870.1	AT4G33220.1	pectin methylesterase 44	Bo3g170870.1:606:T	1.08944e-07	6.9628	0.4278
C3	C03_060240992_060243292	Bo3g170880.1
C3	C03_060244553_060248887	Bo3g170890.1	AT4G33210.1	F-box family protein
C3	C03_060249779_060250030	Bo3g170900.1
C3	C03_060250526_060252066	Bo3g170910.1
C3	C03_060261087_060265516	Bo3g170920.1	AT4G33210.1	F-box family protein
C3	C03_060266138_060269104	Bo3g170930.1	AT4G33170.1	Tetratricopeptide repeat (TPR)-like superfamily protein
C3	C03_060269514_060270106	Bo3g170940.1
C3	C03_060270821_060275191	Bo3g170950.1	AT4G33090.1	aminopeptidase M1
C3	C03_060282128_060285032	Bo3g170960.1	AT4G33050.3	calmodulin-binding family protein
C3	C03_060296346_060296777	Bo3g170970.1
C3	C03_060302962_060303396	Bo3g170980.1	AT4G33040.1	Thioredoxin superfamily protein
C3	C03_060312960_060313177	BnaC03g66800D	AT4G33010.2	glycine decarboxylase P-protein 1
C3	C03_060313578_060315045	Bo3g170990.1	AT4G33000.2	calcineurin B-like protein 10
C3	C03_060326576_060327848	Bo3g171000.1
C3	C03_060331301_060333441.001	BnaC03g66840D
C3	C03_060331301_060334354	Bo3g171010.1	AT4G32950.1	Protein phosphatase 2C family protein
C3	C03_060336011_060337101	Bo3g171020.1	AT4G32915.1
C3	C03_060361558_060366385	Bo3g171030.1	AT4G32880.1	homeobox gene 8
C3	C03_060369554_060371319	Bo3g171040.1
C3	C03_060371383_060371610	Bo3g171050.1
C3	C03_060372458_060372949	Bo3g171060.1
C3	C03_060390996_060391574	Bo3g171070.1	AT4G32860.1
C3	C03_060400654_060402354	Bo3g171080.1	AT4G32830.1	ataurora1
C3	C03_060422584_060423276	Bo3g171090.1	AT4G32800.1	Integrase-type DNA-binding superfamily protein
C3	C03_060437213_060439106	Bo3g171100.1
C3	C03_060441340_060442124	Bo3g171110.1
C3	C03_060447966_060450095	Bo3g171120.1	AT4G32790.1	Exostosin family protein
C3	C03_060457457_060471838	Bo3g171130.1	AT4G32760.1	ENTH/VHS/GAT family protein
C3	C03_060473023_060475568	Bo3g171140.1	AT4G32720.1	La protein 1
C3	C03_060476414_060477257	Bo3g171150.1
C3	C03_060478423_060480269	Bo3g171160.1
C3	C03_060480492_060482279	Bo3g171170.1
C3	C03_060484930_060485395	Bo3g171180.1
C3	C03_060486655_060487600	Bo3g171190.1
C3	C03_060499600_060499920	Bo3g171200.1
C3	C03_060500490_060500810	Bo3g172200.1
C3	C03_060501325_060502063	BnaC03g66970D
C3	C03_060509326_060511628	Bo3g172210.1	AT5G42240.1	serine carboxypeptidase-like 42
C3	C03_060512438_060522729	Bo3g172220.1	AT4G32700.2	helicases;ATP-dependent helicases;nucleic acid binding;ATP binding;DNA-directed DNA polymerases;DNA
C3	C03_060523059_060523508	Bo3g172230.1
C3	C03_060524988_060528251	Bo3g172240.1	AT3G26560.1	ATP-dependent RNA helicase, putative
C3	C03_060531552_060532764	Bo3g172250.1	AT4G32680.1
C3	C03_060533010_060534551	Bo3g172260.1	AT4G38170.1	FAR1-related sequence 9
C3	C03_060543507_060543799	Bo3g172270.1
C3	C03_060543507_060543799.001	BnaC03g67070D
C3	C03_060543507_060543799.002	BnaC03g67080D
C3	C03_060548168_060550414	Bo3g172280.1	AT1G08370.1	decapping 1
C3	C03_060553267_060554569	Bo3g172290.1			Bo3g172290.1:201:G	6.00944e-10	9.22117	0.4791
C3	C03_060556106_060557558	Bo3g172300.1	AT4G32600.1	RING/U-box superfamily protein
C3	C03_060563746_060565813	Bo3g172310.1	AT4G32570.1	TIFY domain protein 8
C3	C03_060566654_060571544	Bo3g172320.1	AT4G32551.1	LisH dimerisation motif;WD40/YVTN repeat-like-containing domain
C3	C03_060594697_060596527	Bo3g172330.1	AT4G32540.1	Flavin-binding monooxygenase family protein
C3	C03_060596973_060600348	Bo3g172340.1	AT5G34838.1	transposable element gene
C3	C03_060605461_060607044	Bo3g172350.1
C3	C03_060615713_060617973	Bo3g172360.1
C3	C03_060619229_060620591	Bo3g172370.1	AT4G32530.1	ATPase, F0/V0 complex, subunit C protein
C3	C03_060621088_060623941	Bo3g172380.1	AT4G32520.1	serine hydroxymethyltransferase 3
C3	C03_060624390_060625187	Bo3g172390.1	AT4G32470.1	Cytochrome bd ubiquinol oxidase, 14kDa subunit
