# Supplementary material for: Validation of an updated Associative Transcriptomics platform for the polyploid crop species Brassica napus by dissection of the genetic architecture of erucic acid and tocopherol isoform variation in seeds
Source: Plant J. 2017 Dec 2;93(1):181–92. doi: 10.1111/tpj.13767 (PMC5767744; doi:10.1111/tpj.13767)
Supplement: Supplementary file 8 — Appendix S5. Seed tocopherol composition of the RIPR diversity panel. [file TPJ-93-181-s008.xlsx]

## Sheet: tocopherols
York accession_id	Cultivar name	Mean alpha tocopherol	Standard devation alpha tocopherol	Mean gamma tocopherol	Standard devation gamma tocoperol	Mean delta tocopherol	Standard deviation delta tocopherol	Total tocopherols	Mean gamma tocopherol / mean alpha tocopherol
a-0000001	Alesi	178.622	26.899	198.75	34.2409	4.70271	1.14521	382.074	1.11269
a-0000002	Remy	143.493	20.9647	163.041	30.6894	3.40891	0.663599	309.943	1.13623
a-0000003	Robust	169.158	22.8367	175.583	50.6834	4.60517	1.61307	349.346	1.03798
a-0000004	Alaska	146.906	18.059	233.738	27.7252	5.54724	0.844289	386.191	1.59108
a-0000005	Pirola	124.754	23.4364	203.275	37.091	5.16357	0.851766	333.193	1.62941
a-0000007	Milena	215.524	40.9038	113.059	20.9757	4.0484	0.557294	332.632	0.524577
a-0000008	Allure	129.897	19.9545	211.685	42.2642	5.42799	0.900907	347.011	1.62964
a-0000009	Agalon	135.934	42.5287	145.545	23.3633	3.39418	0.797058	284.873	1.0707
a-0000011	Picasso	124.27	12.1461	192.173	41.6777	5.34594	1.72949	321.788	1.54641
a-0000012	Lord	116.428	16.8263	199.124	32.0338	5.3822	1.01523	320.934	1.71028
a-0000014	Rodeo	146.486	34.2725	155.346	30.3776	3.45862	0.815835	305.291	1.06048
a-0000015	Rapid	188.233	20.3227	187.193	53.6024	5.302	1.24092	380.728	0.994478
a-0000016	Boston	192.735	25.1728	186.077	24.1489	4.71205	0.69315	383.524	0.965453
a-0000017	Escort	152.857	19.759	169.122	40.7736	4.51503	0.585177	326.494	1.10641
a-0000018	Montego	197.706	41.0932	139.324	37.1259	3.26771	0.63694	340.297	0.704701
a-0000020	Pacific	181.997	60.8965	158.596	21.5838	4.11141	0.359087	344.704	0.871423
a-0000021	Savannah	138.067	4.73273	203.866	9.60383	4.71893	0.867549	346.652	1.47657
a-0000022	Missouri	156.217	25.1543	134.951	21.9477	3.1602	0.685698	294.328	0.863866
a-0000023	Manitoba	146.197	24.1223	150.347	42.2558	3.62934	1.0353	300.174	1.02838
a-0000024	Ladoga	177.054	33.0216	141.761	17.5489	4.26172	0.59112	323.076	0.800667
a-0000025	Atlantic	159.559	14.4296	196.172	20.3642	5.05236	0.604404	360.784	1.22946
a-0000026	Cooper	140.631	21.0328	203.385	12.1603	4.49148	0.452748	348.508	1.44623
a-0000027	Licapo	141.94	22.5682	203.295	36.911	5.94746	0.375976	351.183	1.43226
a-0000028	Capitol	132.392	12.6767	154.684	16.4131	4.06337	0.770219	291.139	1.16839
a-0000029	Idol	119.139	15.2731	216.18	37.54	5.00351	0.761984	340.323	1.81452
a-0000030	Vivol	151.95	51.2669	164.484	26.3886	4.99099	0.432988	321.425	1.08249
a-0000031	BRISTOL	148.049	19.0258	247.217	56.9299	5.11891	0.970151	400.385	1.66983
a-0000032	Lirajet	133.881	20.0253	151.048	31.5063	3.56971	0.613686	288.499	1.12823
a-0000033	Lisabeth	157.351	21.413	211.577	19.7959	5.50827	0.77131	374.436	1.34462
a-0000034	Lipid	155.379	14.0941	147.738	11.5013	4.40743	1.29043	307.525	0.950824
a-0000035	Lipton	118.24	12.7391	182.692	46.0417	4.77272	1.03493	305.704	1.5451
a-0000036	Lisek	137.539	11.7717	169.113	28.0391	3.69594	0.595069	310.349	1.22956
a-0000037	Contact	139.67	24.109	168.178	29.0391	4.23609	0.752443	312.084	1.20411
a-0000038	Lion	197.798	33.7606	197.249	47.6385	5.28561	1.09189	400.333	0.997222
a-0000039	OASE	155.087	14.9413	195.968	27.5959	3.94554	0.529513	355.001	1.2636
a-0000040	Apex	150.83	19.4501	164.795	28.3396	4.10992	0.620577	319.735	1.09259
a-0000042	Magnum	131.956	4.25991	224.541	0.883954	4.64741	0.368398	361.145	1.70164
a-0000044	Laser	130.889	13.8243	184.779	49.2882	6.23222	1.63124	321.9	1.41173
a-0000045	Fortis	131.156	8.4517	170.411	22.8477	3.65942	0.610177	305.226	1.2993
a-0000046	Smart	156.104	26.9841	151.048	8.40261	4.31137	0.550234	311.463	0.967616
a-0000047	Roxet	150.333	18.0145	214.065	35.7507	5.56494	1.53492	369.964	1.42394
a-0000048	NK Bravour	154.997	24.2237	177.043	21.7227	4.15766	0.764598	336.198	1.14223
a-0000049	NK Fair	171.81	23.0567	196.921	30.5675	3.56927	0.719929	372.301	1.14616
a-0000050	Aviso	170.252	22.658	204.192	22.4346	4.11615	0.2779	378.56	1.19936
a-0000051	Sansibar	214.643	47.5578	120.691	1.93638	2.95245	1.1633	338.286	0.562285
a-0000052	SWGospel	210.493	22.0738	170.876	30.2661	4.97446	0.835111	386.344	0.811791
a-0000053	Verona	200.047	22.0446	198.175	22.0121	6.47307	0.461183	404.694	0.990642
a-0000054	Tenor	132.206	37.7161	179.471	29.7023	4.459	0.967366	316.135	1.35751
a-0000055	Expert	131.874	18.9838	194.831	27.1955	4.64099	1.0808	331.346	1.4774
a-0000056	Musette	123.787	11.9718	170.202	34.259	4.00521	0.762629	297.994	1.37496
a-0000057	Kvintett	178.964	21.588	228.748	20.2858	6.38587	0.650804	414.098	1.27818
a-0000058	Falstaff	151.289	22.5316	213.728	13.7055	6.92206	0.387479	371.939	1.41271
a-0000059	SW Sinatra	138.824	11.678	271.138	28.7056	5.81634	0.52925	415.778	1.95311
a-0000060	Viking	155.89	32.3732	233.208	36.9402	5.10524	1.02276	394.204	1.49597
a-0000061	Aragon	201.134	16.3691	177.474	30.9923	5.95861	1.04956	384.566	0.882366
a-0000062	Aurum	172.9	24.228	184.113	22.079	3.34955	0.765898	360.362	1.06485
a-0000065	Rasmus	157.998	45.4463	132.406	26.485	3.75327	0.955854	294.157	0.838028
a-0000066	Gefion	179.804	48.2024	218.359	34.9595	3.82864	0.963716	401.992	1.21443
a-0000067	Nugget	146.958	18.7851	265.135	16.3583	5.25909	0.685654	417.352	1.80415
a-0000068	Zephir	125.13	16.1144	196.968	33.9042	6.02806	0.922726	328.126	1.5741
a-0000069	SLM 0413	147.496	11.8659	154.227	15.7061	3.41817	0.712844	305.141	1.04564
a-0000070	SLM 0512	135.997	25.1506	181.225	28.076	3.41864	0.778745	320.641	1.33257
a-0000071	LSF 0519	159.333	19.5899	210.929	29.8254	5.86563	1.24596	376.127	1.32382
a-0000072	Beluga	137.071	34.043	160.646	34.2881	3.96988	0.694023	301.687	1.17199
a-0000073	Amor	89.8799	14.4322	105.853	15.6254	1.96023	0.121343	197.693	1.17772
a-0000074	Ascona	137.824	14.1706	124.689	20.3368	2.68697	0.455275	265.2	0.904692
a-0000075	Campari	144.999	22.5453	185.31	42.5156	4.31268	0.937739	334.622	1.27801
a-0000076	Caramba	164.479	22.7967	160.496	36.6616	4.44822	0.662281	329.423	0.975779
a-0000077	Duell	149.849	24.2712	202.852	30.3452	6.14099	1.15177	358.842	1.35371
a-0000078	Express 617	153.078	14.8212	244.25	18.5735	4.6902	0.675209	402.018	1.59559
a-0000079	Jessica	188.139	31.0568	143.011	19.9135	4.24552	0.539732	335.396	0.760134
a-0000080	Orlando	164.703	19.7289	212.05	34.745	6.23813	0.945875	382.992	1.28747
a-0000081	Pollen	146.021	17.1895	195.798	13.7104	4.92888	0.734282	346.748	1.34089
a-0000082	Prince	180.764	35.31	211.652	31.149	4.39885	0.855312	396.815	1.17087
a-0000083	Wotan	158.97	27.8699	125.04	62.999	4.08248	1.57321	288.093	0.786564
a-0000084	NK Nemax	175.614	56.5293	120.994	34.4114	2.65948	0.772063	299.267	0.688978
a-0000085	NK Passion	130.624	19.8411	193.912	9.64803	5.21187	0.43912	329.748	1.4845
a-0000089	AMBER X COMMANCHE DH LINE	188.747	43.4941	157.649	38.0405	5.33796	1.02837	351.734	0.835242
a-0000090	APEX-93_5 X GINYOU_3 DH LINE	99.9891	17.8252	176.193	23.7784	4.6749	1.54893	280.857	1.76212
a-0000093	CANBERRA x COURAGE DH LINE	131.952	18.7162	181.641	21.4371	3.7691	0.530285	317.363	1.37657
a-0000096	HANSEN X GASPARD DH LINE	153.586	14.9125	210.102	22.7124	3.93673	0.481154	367.624	1.36797
a-0000097	MADRIGAL x RECITAL DH LINE	148.883	6.8275	208.288	24.7699	5.38991	0.840139	362.561	1.399
a-0000098	RAFAL DH1	162.95	12.182	215.423	21.4251	3.20046	0.549254	381.574	1.32202
a-0000099	TAPIDOR DH	108.768	12.7781	186.654	16.6871	9.36224	1.05285	304.784	1.71608
a-0000101	EUROL	121.679	29.8323	248.105	15.3403	6.23161	0.840865	376.016	2.03902
a-0000102	Lesira	131.37	14.2049	191.307	66.8002	4.09147	0.612665	326.768	1.45624
a-0000105	LICROWN X EXPRESS DH LINE	136.2	7.95474	166.288	18.9937	2.48898	0.327278	304.977	1.22092
a-0000106	SHANNON x WINNER DH LINE	176.19	28.9913	175.028	22.9442	5.10205	0.68171	356.32	0.99341
a-0000107	JANETZKIS SCHLESISCHER	162.738	32.2278	236.537	27.5072	3.99499	0.577324	403.271	1.45348
a-0000108	LEMBKES MALCHOWER (LENORA)	138.913	1.40856	145.562	21.7755	2.9113	0.475136	287.386	1.04786
a-0000109	NORIN	187.215	21.0726	182.147	30.5779	4.02911	0.498639	373.391	0.972928
a-0000110	OLIMPIADE	132.57	24.5425	204.825	51.3546	5.09518	1.70189	342.49	1.54503
a-0000112	Mansholt	112.319	14.7043	197.8	27.3367	5.0202	0.762019	315.139	1.76106
a-0000113	Samourai	178.477	34.7847	141.308	55.3942	3.36975	1.24652	323.155	0.791745
a-0000114	Sollux	136.414	24.0194	179.35	16.4572	4.21092	0.449258	319.976	1.31475
a-0000115	Akela	146.039	43.215	186.887	39.606	4.83032	0.648854	337.756	1.2797
a-0000116	Erox	187.979	20.2375	202.031	29.9829	5.10867	0.794997	395.119	1.07475
a-0000117	Maplus	176.63	19.4418	215.869	21.3473	3.8125	0.570387	396.312	1.22215
a-0000118	Askari	175.336	16.1307	138.739	24.5839	3.53297	0.823183	317.607	0.791274
a-0000119	Lirabon	188.657	36.3838	149.157	38.5185	4.27622	1.06174	342.09	0.790623
a-0000121	JetNeuf	152.564	20.6071	179.91	39.5282	5.54443	1.56917	338.018	1.17925
a-0000122	Cobra	82.6615	17.0509	234.66	27.1518	5.42618	0.744944	322.748	2.83881
a-0000123	Falcon	160.263	10.6548	199.247	17.237	5.57995	0.21742	365.089	1.24325
a-0000124	Mohican	181.326	34.7684	188.552	42.177	5.8276	0.916163	375.705	1.03985
a-0000125	Flip	164.417	23.6842	154.18	24.1552	5.57142	0.971525	324.168	0.937741
a-0000126	Zenith	138.022	17.1437	273.224	40.0278	5.23887	0.710862	416.485	1.97957
a-0000127	Phil	119.626	16.6241	224.429	32.4229	4.35006	0.702218	348.404	1.87609
a-0000128	Leopard	143.105	8.0292	205.447	27.0924	3.99571	0.34143	352.548	1.43564
a-0000129	RESYN-H048	145.025	37.4396	200.233	25.5069	3.88079	0.72972	349.139	1.38067
a-0000130	Resyn-Gš S4	185.535	39.2283	230.492	25.4214	4.0143	0.799472	420.042	1.24231
a-0000131	Resyn-Gš H226	167.952	23.2096	114.664	8.69426	1.87244	0.564387	284.489	0.682718
a-0000132	Anja	183.139	63.6194	167.658	38.6296	6.34485	1.33594	357.142	0.915471
a-0000133	Baltia	190.383	32.2661	159.017	32.283	3.92943	0.953745	353.329	0.835249
a-0000135	Brink	134.02	9.1272	215.599	30.7174	4.8307	0.109297	354.45	1.60871
a-0000136	Ceres	143.843	25.802	218.565	32.7099	4.5912	0.762729	366.999	1.51947
a-0000137	Coriander	89.6309	14.6059	212.336	20.729	6.46727	0.59101	308.434	2.36901
a-0000138	Diamant	168.457	37.6647	175.407	28.3377	3.80072	0.919544	347.665	1.04126
a-0000139	Dippes	170.315	19.9804	139.235	21.4174	2.75635	0.371756	312.306	0.817517
a-0000140	Doral	148.893	28.7223	178.853	33.5317	5.21318	0.935284	332.96	1.20122
a-0000141	Edita	120.845	43.2786	202.011	47.4454	5.34345	1.36687	328.199	1.67166
a-0000143	Gross-Luesewitzer	160.825	28.3843	181.461	25.3341	4.81231	0.750764	347.098	1.12831
a-0000144	GŸlzower …lquell	119.079	28.5711	150.502	23.3247	3.30785	0.538152	272.889	1.26388
a-0000145	Hokkai 3-Go	97.8055	7.1447	225.889	23.0262	4.85184	0.573394	328.546	2.30957
a-0000146	Janpol	153.442	19.752	221.398	25.2945	6.02357	0.760785	380.863	1.44288
a-0000147	Jantar	129.739	17.4644	242.593	5.64	5.03876	0.601533	377.371	1.86985
a-0000148	Jupiter	108.344	6.18351	196.653	22.5355	2.56047	0.330756	307.557	1.81508
a-0000149	Krapphauser	135.695	6.92715	179.589	14.3005	4.41939	0.592747	319.703	1.32348
a-0000150	Kromerska	168.493	21.6069	197.346	45.3175	4.66978	0.510561	370.508	1.17124
a-0000151	Librador	109.372	26.8868	215.076	58.9827	6.15417	1.98221	330.602	1.96645
a-0000152	Libritta	128.432	44.0914	194.323	52.4837	5.1685	1.99558	327.924	1.51304
a-0000153	Liglory	81.8157	22.2308	204.935	33.7138	4.90541	1.03868	291.656	2.50484
a-0000154	Liporta	134.377	15.5055	284.818	40.2297	6.13841	1.38939	425.334	2.11955
a-0000155	Lirafit	167.465	24.6775	187.256	65.8433	6.31827	2.22804	361.039	1.11818
a-0000156	Lirakotta	141.241	14.9041	203.759	24.5892	6.31336	1.35135	351.314	1.44263
a-0000157	Madora	143.746	40.5751	175.944	36.4316	4.82261	1.07168	324.512	1.22399
a-0000160	Matador	195.766	38.201	145.228	38.7381	3.22144	0.76584	344.215	0.741843
a-0000161	Mestnij	185.402	26.2035	220.39	49.9984	4.42336	1.13462	410.215	1.18872
a-0000162	Moldavia	143.006	43.169	96.5487	22.2942	2.36922	0.486164	241.924	0.675135
a-0000163	Mytnickij	114.725	24.9131	150.587	15.8227	3.73942	0.460232	269.052	1.31259
a-0000164	Nemertschanskij 1	137.189	29.3109	145.718	21.7104	2.99365	0.515032	285.901	1.06217
a-0000165	Norde	141.267	23.2249	163.069	22.5303	2.35358	0.523751	306.689	1.15433
a-0000166	Panter	144.161	32.0804	176.23	18.1292	5.0407	0.668878	325.431	1.22245
a-0000168	Ramses	156.919	22.256	190.794	54.25	5.36455	0.880483	353.077	1.21587
a-0000169	Sarepta	98.6538	21.8556	175.255	40.818	3.98931	1.03778	277.898	1.77647
a-0000170	Skrzeszowicki	148.488	34.6232	164.049	15.4722	3.18394	0.682514	315.72	1.1048
a-0000171	Skziverskij	178.681	49.5007	176.665	51.7048	4.09715	1.0436	359.443	0.988718
a-0000172	Slovenska Krajova	100.956	4.41048	168.072	26.5097	3.75593	0.422822	272.784	1.6648
a-0000173	Sobotkowski	164.488	53.2272	178.67	40.8488	3.84634	0.925208	347.004	1.08622
a-0000174	Sonnengold	143.389	14.7719	160.141	27.7786	5.2809	1.15242	308.811	1.11683
a-0000175	Start	139.201	15.8978	185.682	37.214	4.21866	1.40572	329.101	1.33391
a-0000176	Trebicska	149.873	20.0271	184.774	21.619	4.1425	0.504782	338.789	1.23287
a-0000178	Vinnickij 15/59	153.897	46.5586	152.84	48.91	3.27466	0.958342	310.011	0.993131
a-0000179	Wolynski	229.337	54.9339	156.302	35.4008	4.57899	1.0182	390.219	0.68154
a-0000180	V8	136.471	8.77812	241.068	8.83954	4.72032	0.292553	382.26	1.76644
a-0000183	K26-96	127.285	11.4446	221.143	30.0086	3.2714	0.575796	351.7	1.73739
a-0000184	R53	106.473	19.0752	161.135	17.4006	3.49486	0.638365	271.103	1.51339
a-0000185	CANARD	140.056	10.9889	180.174	30.0424	3.94516	0.927654	324.176	1.28644
a-0000186	MOANA, MOANA RAPE	157.597	28.2573	202.754	28.6856	4.47855	1.35185	364.829	1.28654
a-0000187	WINFRED	159.445	24.6429	238.72	37.8931	3.66563	0.675744	401.831	1.49719
a-0000188	EMERALD	148.135	15.4378	174.332	15.113	4.0633	0.82496	326.53	1.17685
a-0000189	FORA	116.72	19.8675	77.9528	11.493	2.3357	0.162741	197.009	0.667859
a-0000190	Aphid Resistant Rape	176.141	20.4415	198.244	32.0254	8.32225	1.30288	382.707	1.12549
a-0000191	Binera	150.591	49.4757	161.514	36.4655	4.34448	0.643887	316.449	1.07253
a-0000193	Dwarf Essex	165.654	20.4438	211.44	22.7348	4.41882	0.258993	381.512	1.2764
a-0000194	English Giant	206.966	38.948	108.425	17.944	2.66342	0.388043	318.054	0.523878
a-0000195	LiragrŸn	215.838	38.8892	184.336	26.1392	4.86657	0.52031	405.04	0.854047
a-0000196	Michinaku natane	177.654	47.9622	114.139	48.8393	2.59001	1.08388	294.383	0.642478
a-0000197	Nunsdale	133.588	27.0311	140.249	37.7071	4.30748	1.23092	278.144	1.04986
a-0000199	Parapluie	161.761	42.1133	122.101	39.339	3.7514	0.627364	287.613	0.754824
a-0000200	Samo	186.399	35.2271	167.415	40.0972	4.48324	0.443627	358.297	0.898155
a-0000201	Silona	133.345	14.6941	204.219	28.7659	4.57135	0.227515	342.135	1.53152
a-0000202	Chuosenshu	157.61	19.1236	204.455	40.4159	6.36945	1.96085	368.434	1.29722
a-0000203	Taisetsu	150.195	18.1825	174.589	26.6208	5.27677	0.92585	330.061	1.16241
a-0000204	Q100	150.382	13.9249	151.264	28.9737	3.26929	0.1436	304.916	1.00587
a-0000206	BRAUNER SCHNITTKOHL	194.478	39.0123	150.48	25.1571	3.69451	0.631615	348.653	0.773761
a-0000207	CHEMBERE DZAGUMHANA	138.35	29.3285	214.658	56.8018	5.61625	1.26598	358.624	1.55156
a-0000208	COUVE NABICA	157.346	12.1511	230.061	28.8082	3.7039	0.811176	391.112	1.46213
a-0000209	RAGGED JACK	83.6124	2.7807	173.566	24.3568	4.14187	0.550205	261.32	2.07584
a-0000210	RED RUSSIAN	78.5729	0.357756	138.618	5.32503	2.87106	0.0360228	220.062	1.7642
a-0000211	SIBERISCHE BOERENKOOL	84.7841	20.8736	218.675	27.8547	4.96711	1.5628	308.426	2.57919
a-0000212	SLAPSKA, SLAPY	127.602	39.9578	173.67	46.0455	3.95294	0.805037	305.224	1.36103
a-0000213	ABUKUMA NATANE	159.826	38.3366	178.43	59.6339	4.50391	0.95653	342.76	1.1164
a-0000214	PI271452	94.3765	6.21703	204.3	27.8717	3.93078	0.725409	302.607	2.16474
a-0000216	E94197	200.772	40.9107	224.472	45.2241	4.06832	0.3593	429.313	1.11804
a-0000217	EVVIN	105.386	13.0682	207.754	31.6105	4.34384	0.651987	317.484	1.97136
a-0000218	GROENE GRONINGER SNIJMOES	172.682	55.9813	192.068	27.3444	5.42033	1.00729	370.17	1.11227
a-0000219	GR†NER SCHNITTKOHL	129.997	26.5641	219.035	35.1874	4.70115	1.54324	353.734	1.68493
a-0000221	RAPID CYCLING RAPE (CrGC5)	72.3575	2.0462	309.467	20.797	7.83539	0.668211	389.66	4.27692
a-0000222	RUSSIAN KALE	113.807	8.75181	139.417	19.5747	2.76746	0.281898	255.991	1.22503
a-0000224	WILD ACCESSION	77.1064	9.96851	275.967	21.6292	7.0723	0.95035	360.146	3.57904
a-0000226	SWU Chinese 1	146.904	11.235	258.397	34.7216	3.31085	0.423778	408.611	1.75896
a-0000227	SWU Chinese 2	124.881	13.3763	236.692	38.5736	4.63354	0.749556	366.207	1.89533
a-0000228	SWU Chinese 3	120.447	20.1448	237.606	38.2133	3.79389	0.625584	361.847	1.97271
a-0000229	SWU Chinese 5	132.408	20.4817	278.363	21.6113	6.3002	0.942109	417.072	2.10231
a-0000232	SWU Chinese 8	108.363	17.7212	156.328	53.1171	2.3962	0.888141	267.087	1.44263
a-0000233	SWU Chinese 9	102.733	6.54875	155.586	13.443	1.94344	0.466828	260.262	1.51447
a-0000234	Zhouyou	110.796	11.3669	169.254	17.0267	2.74159	0.514154	282.792	1.52761
a-0000235	Drakkar	73.4464	6.40593	208.047	18.7964	5.45627	0.814924	286.949	2.83263
a-0000236	STELLAR DH	161.258	31.3671	141.557	42.7969	3.58221	1.14233	306.397	0.877825
a-0000237	WESTAR DH	95.192	12.0933	274.718	43.1393	5.87991	1.24933	375.79	2.88594
a-0000238	YUDAL	79.6063	2.92057	146.195	5.86308	3.60717	0.483309	229.409	1.83648
a-0000239	BRUTOR	103.367	22.9318	223.468	54.5745	4.42526	1.32826	331.26	2.16188
a-0000241	COMET	88.3692	10.0704	315.524	25.3619	6.63098	0.618034	410.524	3.57052
a-0000242	CRESOR	98.7761	38.7219	125.442	25.343	3.86545	0.851323	228.084	1.26996
a-0000247	INDUSTRY	63.9503	10.9873	214.897	28.3642	7.25142	1.8648	286.098	3.36037
a-0000248	KARAT	95.6754	14.4811	232.803	45.8159	5.305	2.11303	333.783	2.43326
a-0000249	MARINKA	117.028	27.3457	208.735	53.16	4.2411	0.722872	330.004	1.78364
a-0000250	NIKLAS	68.208	13.5456	310.132	50.2588	7.23824	1.72005	385.578	4.54685
a-0000251	TARGET	108.756	21.8187	221.289	19.295	4.52625	0.639853	334.571	2.03473
a-0000253	KAROO-057DH	128.569	21.7273	184.371	33.8861	5.04517	0.747482	317.986	1.43402
a-0000254	MONTY-028DH	114.857	21.248	162.752	31.4753	4.27608	0.748563	281.886	1.417
a-0000255	N01D-1330	120.966	17.3946	237.674	24.0187	5.80655	0.526381	364.446	1.96481
a-0000256	N02D-1952	114.298	15.0121	189.174	78.7228	3.27231	0.962862	306.745	1.65509
a-0000257	SURPASS400-024DH	133.764	7.9533	180.452	14.1434	3.2146	0.737859	317.431	1.34904
a-0000258	CUBS ROOT	96.8826	7.48014	314.622	31.8349	5.34306	1.22182	416.848	3.24746
a-0000259	DUX	142.57	18.3868	210.275	38.3672	3.3589	0.684631	356.204	1.47489
a-0000260	ERGLU	62.4519	6.21891	227.833	24.5659	5.04148	1.1227	295.326	3.64813
a-0000261	HELIOS	183.266	27.5878	218.952	63.7352	4.33194	1.11024	406.55	1.19473
a-0000262	KROKO	177.958	49.555	168.272	23.9393	2.69215	0.837199	348.922	0.94557
a-0000264	LINETTA	84.8058	12.7208	238.351	43.5541	5.45287	0.983736	328.61	2.81055
a-0000265	MAZOWIECKI	116.751	12.1485	196.196	42.1897	3.49913	0.88183	316.446	1.68047
a-0000266	TANTAL	163.23	23.2441	228.913	55.9423	4.69169	1.1963	396.835	1.40239
a-0000267	WEIHENSTEPHANER	60.6024	4.55577	237.749	26.6495	4.95211	0.714168	303.304	3.9231
a-0000268	Liho	120.615	16.9639	177.281	3.36517	4.92873	0.281679	302.825	1.46981
a-0000269	Alku	85.4755	28.202	285.527	35.5939	5.5013	0.773151	376.504	3.34046
a-0000270	Bronowski	93.9161	6.94392	174.055	28.495	3.84618	0.853509	271.817	1.8533
a-0000271	Ceska Krajova	64.3545	8.12363	276.909	40.0357	5.60612	1.14675	346.87	4.30288
a-0000272	Duplo	56.5645	9.88114	235.122	43.1147	5.44927	1.33303	297.136	4.15671
a-0000273	Janetzkis Sommerraps	90.0948	19.8836	266.711	53.3882	6.09559	1.33112	362.901	2.96034
a-0000274	Line	50.9223	4.20273	166.226	24.7855	3.36381	0.676852	220.512	3.2643
a-0000275	Marnoo	101.672	8.36675	257.68	38.4017	5.06722	0.726884	364.419	2.53443
a-0000276	Nugget	92.7564	25.6586	263.277	39.2519	5.83249	1.02598	361.866	2.83837
a-0000277	Olga	65.2942	3.38961	210.128	41.6551	4.43697	0.708372	279.859	3.21818
a-0000278	Spaeths Zollerngold	56.5654	7.18818	225.504	30.484	5.58003	1.2009	287.649	3.9866
a-0000279	SvalšfÕs Gulle	117.056	11.8619	211.206	26.7446	3.19044	0.441139	331.453	1.80432
a-0000280	Topas	143.18	13.9984	224.04	26.4684	5.32202	0.780974	372.542	1.56474
a-0000281	Tribute	155.886	35.7151	194.192	31.1678	3.97673	0.450019	354.055	1.24573
a-0000282	Wesway	67.0228	7.23206	279.41	30.0104	4.8743	0.729517	351.307	4.16888
a-0000283	Fido	121.946	16.4188	221.067	36.3393	5.54593	0.820579	348.559	1.81283
a-0000284	Oro	84.4119	3.30528	290.235	20.1329	4.84001	0.710122	379.487	3.43832
a-0000285	Tower	148.544	39.2861	176.257	46.5698	3.34786	0.807174	328.148	1.18657
a-0000286	Regina II	78.6257	8.52213	291.046	54.3165	6.05308	0.964257	375.725	3.70166
a-0000287	Ability	99.9612	7.92386	197.768	15.7409	3.81636	0.20976	301.546	1.97845
a-0000288	Campino	61.7599	14.1757	212.134	37.0882	3.63371	0.875212	277.527	3.43481
a-0000289	Clipper	126.553	28.8742	296.728	43.2098	4.08834	1.06855	427.369	2.3447
a-0000290	Larissa	90.345	10.4759	233.551	32.5867	5.72829	0.77966	329.624	2.5851
a-0000291	Magma	139.163	11.2041	202.711	19.0828	5.50199	0.426424	347.377	1.45664
a-0000292	Monty	109.006	11.2685	210.777	20.7781	6.28359	1.39885	326.067	1.93363
a-0000293	Mozart	79.7932	7.40569	298.285	29.758	5.23385	0.854256	383.312	3.73822
a-0000294	Pauline	94.5635	8.94239	252.019	22.1694	4.81368	0.920332	351.396	2.66508
a-0000295	Sophia	110.901	7.40509	185.642	17.0285	3.99039	0.380685	300.533	1.67395
a-0000296	Tribune	196.206	29.5024	141.321	18.7823	4.42039	0.243386	341.947	0.720268
a-0000297	Trigold	100.428	8.34766	275.17	31.1172	5.01432	0.977055	380.612	2.73996
a-0000298	Rivette	119.368	23.0334	221.6	18.0684	5.45527	0.549583	346.423	1.85645
a-0000300	Adamo	84.0315	8.61869	224.994	47.5383	5.44828	1.5593	314.474	2.6775
a-0000301	Altex	143.303	13.4897	217.772	22.4134	4.05398	0.534592	365.129	1.51966
a-0000302	Andor	138.196	17.0166	241.957	17.8501	4.1554	0.566197	384.309	1.75082
a-0000303	Astor	109.129	17.0138	273.026	42.8556	5.50223	1.01958	387.657	2.50187
a-0000305	Bingo	133.952	14.7188	217.088	50.2387	3.95897	0.386055	354.999	1.62064
a-0000306	Callypso	139.853	15.3368	180.704	16.9438	3.67277	0.827131	324.23	1.2921
a-0000307	Concord	89.5536	2.15107	342.378	12.6769	9.86131	0.559837	441.793	3.82317
a-0000308	Conny	89.8832	19.8867	282.022	31.5319	5.62597	2.09697	377.532	3.13766
a-0000309	Czyzowska	80.376	11.4779	250.174	23.1765	5.68368	0.684626	336.234	3.11255
a-0000310	Daichousen (fuku)	126.971	15.6542	192.551	25.7654	3.94354	0.322741	323.466	1.5165
a-0000311	Daichousen (mizuyasu)	127.214	10.7714	262.823	9.33899	4.85488	0.463435	394.892	2.066
a-0000312	Daichousen (nakano)	99.3055	32.1218	294.107	45.6408	6.72999	1.6698	400.143	2.96164
a-0000313	Erake	68.0995	16.7724	243.967	41.2688	5.11354	1.30939	317.18	3.58251
a-0000314	Furax	96.2223	10.5173	294.166	10.7785	7.85178	0.932703	398.24	3.05715
a-0000315	Futura	115.471	28.2879	178.172	17.1246	4.32663	0.563557	297.969	1.54301
a-0000316	Galant	104.732	10.9398	226.238	26.5807	3.8612	0.837268	334.832	2.16016
a-0000317	Giant Xr707	104.081	25.3612	205.979	19.0623	5.47079	0.799226	315.53	1.97903
a-0000318	Gisora	95.6016	4.39619	325.181	34.2438	5.52292	0.885658	426.306	3.40142
a-0000321	Granit	64.3667	7.29961	269.766	26.2075	5.36943	0.606255	339.502	4.19108
a-0000322	Gulliver	98.0696	1.282	259.393	42.6795	6.69039	0.887759	364.153	2.64499
a-0000323	Hankkija's Lauri	116.111	11.5097	204.061	26.5314	3.19442	0.474752	323.367	1.75746
a-0000326	Kajsa	97.1718	3.77847	169.194	9.42203	3.82446	1.56072	270.19	1.74118
a-0000327	Korall	100.97	33.6584	239.493	46.3881	4.91946	0.555955	345.382	2.37193
a-0000328	Korinth	114.738	16.3574	218.189	27.2187	5.32958	0.812486	338.256	1.90163
a-0000329	Kosa	129.004	20.7746	214.841	33.4364	4.05156	0.559983	347.896	1.66539
a-0000330	Kruglik	78.9626	4.03482	226.065	22.2827	3.37519	0.395937	308.403	2.86294
a-0000332	Lirafox	144.559	7.10105	151.875	10.8867	3.28142	0.421349	299.716	1.05061
a-0000333	Lirasol	79.4342	7.23142	324.807	19.2953	5.90695	0.491189	410.148	4.08901
a-0000334	Liraspa	68.7068	13.2865	271.191	27.9888	4.99419	0.515067	344.892	3.94708
a-0000335	Lirawell	112.982	19.219	257.773	32.8634	7.12525	1.10855	377.88	2.28154
a-0000336	Lisandra	58.2513	4.89176	236.08	40.0157	5.07937	1.0212	299.411	4.05279
a-0000337	Loras	117.507	18.6304	238.029	46.41	7.04262	1.50777	362.579	2.02565
a-0000338	Mali	71.8359	16.7239	243.912	53.2675	5.39066	0.617492	321.139	3.39541
a-0000339	Maris Haplona	70.1949	6.70959	289.582	34.7775	5.67725	0.755035	365.454	4.12541
a-0000340	Masora	77.4929	14.5766	227.414	35.4379	4.54265	1.07853	309.449	2.93464
a-0000342	Miyauchi Na	100.116	8.96589	250.758	28.5201	3.43356	0.774784	354.307	2.50469
a-0000343	Mlochowski	114.095	13.546	275.514	45.7317	5.52798	0.982178	395.137	2.41477
a-0000345	Nakate Chousen	113.133	18.9904	176.468	41.2551	3.53607	1.08607	293.137	1.55983
a-0000346	Nosovskij 9	60.1448	5.12985	267.095	19.1784	6.74454	0.868747	333.984	4.44086
a-0000347	Odin	59.8834	14.3969	180.808	19.2624	2.7382	0.598647	243.43	3.01934
a-0000348	Olivia	94.9678	12.7967	280.467	20.3872	5.13822	0.653492	380.573	2.95329
a-0000349	Omega	118.054	3.86933	260.711	17.7472	5.85552	0.946528	384.62	2.20841
a-0000350	Optima	60.513	11.054	281.202	38.6042	5.71232	1.2738	347.427	4.64696
a-0000351	Orpal	89.9189	12.6134	281.736	56.7206	7.4813	2.5206	379.136	3.13322
a-0000352	Orriba	122.317	26.7006	226.531	34.1753	6.04721	1.13488	354.894	1.852
a-0000353	Pera	188.867	69.5117	178.481	84.1953	3.50231	2.06023	370.85	0.945008
a-0000354	Pivot	62.01	3.98853	261.035	31.9128	5.08927	0.903004	328.135	4.20957
a-0000355	Pobeda	93.0218	39.4463	271.382	22.7184	6.59404	1.1045	370.998	2.9174
a-0000356	Puma	133.485	24.1111	188.224	23.9954	3.68367	0.62685	325.394	1.41008
a-0000357	Pura	115.897	15.8429	118.035	26.8544	2.59077	0.468154	236.522	1.01845
a-0000359	Reston	83.1357	25.7412	241.982	30.5056	5.92077	1.50804	331.039	2.91069
a-0000360	Rsio	66.9452	4.71883	273.649	23.0582	3.47883	0.472496	344.073	4.08766
a-0000361	Rucabo	81.1807	10.6711	329.491	44.4611	7.65668	1.60959	418.329	4.05874
a-0000362	Sabine	89.5957	10.4201	193.858	32.4962	5.27985	0.87236	288.734	2.1637
a-0000365	Sv 705152	133.964	4.6868	212.861	17.3326	4.3156	0.464343	351.141	1.58894
a-0000366	Sv 706118	97.5567	9.59869	197.863	25.1467	4.4582	0.606808	299.878	2.02818
a-0000367	Sv 716	73.8282	7.68423	259.389	48.1453	5.82539	1.11425	339.042	3.51341
a-0000368	Sv 75716	62.0806	10.7453	243.187	29.58	5.17039	0.946146	310.438	3.91728
a-0000369	Tanka	144.63	13.4798	163.504	37.3703	3.39346	0.822784	311.527	1.1305
a-0000370	Toro	126.414	43.802	208.38	48.6245	4.56953	1.31453	339.364	1.64839
a-0000371	Triton	129.659	7.80244	145.23	26.6852	3.57467	0.62512	278.464	1.12009
a-0000372	Uranus	91.0202	6.77394	347.013	55.4013	7.4942	1.49916	445.527	3.81248
a-0000376	Vega	118.699	60.1337	227.609	17.9462	3.37681	0.385482	349.684	1.91753
a-0000378	Wesbell	71.8554	8.14031	231.976	24.1223	4.31208	0.820257	308.144	3.22838
a-0000380	Wesreo	104.034	13.1083	319.163	6.29524	6.19509	0.721349	429.392	3.06787
a-0000381	Wesroona	60.9886	7.90328	304.789	36.8079	7.5625	0.348659	373.34	4.99747
a-0000382	Willi	163.242	38.0847	151.369	28.5418	3.01842	0.390789	317.63	0.927268
a-0000383	Ww 1286	166.749	24.8517	266.33	56.4363	6.78893	1.65906	439.868	1.59719
a-0000385	Ww1289	79.5586	13.8396	241.9	22.0186	4.68688	0.962414	326.145	3.04052
a-0000386	Zachodni	61.6999	7.51106	249.369	48.6559	5.09795	0.970812	316.167	4.04164
a-0000387	Zairai Chousenshu	62.3683	6.07742	257.729	16.1688	4.9538	0.679326	325.051	4.13237
a-0000391	FORTIN FAMILY	149.339	13.9926	154.903	25.5587	4.91781	1.05443	309.16	1.03726
a-0000393	KOHALIK SININE	149.616	27.7776	176.961	13.6313	4.58583	0.573686	331.163	1.18276
a-0000394	LORD DERBY	175.485	14.4944	173.894	34.1189	6.18251	0.925688	355.562	0.990931
a-0000395	TURNIP/RUTABAGA HYBRID	128.274	25.8275	162.476	33.9524	2.64536	0.53662	293.395	1.26663
a-0000396	VOGESA	131.123	21.0535	164.443	11.6963	2.64283	0.726857	298.209	1.25411
a-0000397	BRONZE TOP	151.164	15.2436	153.007	29.7757	4.36885	1.06839	308.54	1.01219
a-0000398	HUGUENOT	138.774	17.8227	191.5	18.7497	4.8014	0.321604	335.075	1.37994
a-0000399	JAUNE A COLLET VERT	118.773	0	155.435	0	3.03156	0	277.24	1.30867
a-0000401	PIKE	88.237	8.72205	192.715	19.3911	3.74203	0.620071	284.694	2.18407
a-0000403	Wilhelmsburger	145.095	16.4033	167.657	20.5104	4.10394	0.583052	316.856	1.1555
a-0000405	Aberdeenshire Prize	158.061	29.9967	156.98	31.0471	3.96375	0.450331	319.005	0.993156
a-0000406	Altasweet	130.089	24.9461	146.814	16.6786	2.83399	0.544085	279.736	1.12857
a-0000409	Bangholm PT	129.523	36.1434	202.815	22.9962	4.13961	0.618014	336.477	1.56586
a-0000411	Britannia	168.81	27.5763	204.296	31.1504	4.3226	0.380655	377.428	1.21021
a-0000414	Drummonds Purple Top	106.026	6.47542	195.092	29.6153	4.23277	0.848766	305.351	1.84005
a-0000415	Essex Model	122.154	11.7017	124.669	11.2462	2.24832	0.325204	249.071	1.02059
a-0000418	Parkside	100.424	9.70141	165.856	13.8922	3.23947	0.495458	269.519	1.65155
a-0000419	Peerless (Acme)	146.643	36.1397	164.466	30.2586	3.11513	0.342938	314.224	1.12154
a-0000420	Purple Top	110.821	10.9907	198.572	35.2459	3.65847	0.493251	313.052	1.79182
a-0000421	Scotia	127.405	17.4161	234.797	25.5074	4.8679	0.46892	367.07	1.84291
a-0000422	Tankard Bronze Top	152.861	29.3949	188.589	24.2734	2.94816	0.431877	344.397	1.23373
a-0000423	The Bell	60.1453	0.514968	204.691	4.52156	5.35225	0.455603	270.188	3.40327
a-0000424	Tina	120.055	12.9692	165.592	32.2373	4.63768	0.986545	290.285	1.3793
a-0000426	YORK	142.615	38.7651	184.617	66.6247	3.64146	1.95811	330.874	1.29452
a-0000430	Hollandse Gele Roodkop	102.921	3.50202	203.046	16.0468	3.67277	0.647524	309.64	1.97284
a-0000431	Brandhaug	120.149	23.8771	100.394	20.5787	1.98281	0.631439	222.526	0.835582
a-0000433	Laugabolsrofa	163.768	35.7726	79.3815	24.6911	2.6162	0.979739	245.766	0.48472
a-0000435	Rotabaggeue	132.329	10.1778	207.573	12.7664	4.94492	0	344.847	1.5686
a-0000439	Kalfafellsrofa	158.321	7.59529	116.491	20.4468	2.21387	0	277.027	0.73579
a-0000440	Magres Pajberg	153.484	2.62458	192.449	15.4279	3.52213	0.66582	349.456	1.25387
a-0000441	Sator Oetofte	131.16	29.1512	129.171	21.3594	2.9622	0.775863	263.293	0.98483
a-0000442	Troendersk Kvithamar	116.136	8.06537	115.609	26.2709	3.04797	0.44974	234.793	0.995469
a-0000497	Cabernet	172.792	14.0103	148.157	21.4412	3.6763	0.660272	324.625	0.857431
a-0000498	Cabriolet	169.888	29.6603	94.4901	26.8461	2.66343	0.737124	267.041	0.556192
a-0000499	Castille	131.693	26.0511	138.251	29.3503	3.12575	0.826917	273.07	1.0498
a-0000500	Catana	174.018	45.816	151.736	35.5788	4.67284	1.16132	330.427	0.871953
a-0000501	Chuanyou 2	161.665	15.2263	167.177	38.3131	2.35458	0.531724	331.197	1.0341
a-0000502	Dimension	146.699	66.699	185.896	34.5924	4.30861	1.08555	336.904	1.26719
a-0000505	Huron x Navajo	141.209	11.063	179.756	24.7808	4.45373	0.870039	325.419	1.27298
a-0000506	Inca x Contact	137.388	15.4881	210.434	43.4815	5.55819	1.63688	353.381	1.53167
a-0000508	Ningyou 7	113.064	4.99553	225.06	14.3673	3.50811	0.523552	341.631	1.99056
a-0000509	Palmedor	151.083	19.27	170.795	26.7827	3.97859	1.04947	325.856	1.13047
a-0000510	POH 285, Bolko	157.347	17.7933	225.507	21.3341	4.89007	0.556101	387.744	1.43318
a-0000511	Quinta	110.229	6.13548	157.722	4.26922	4.46424	0.472854	272.416	1.43086
a-0000512	Rocket	170.421	25.5027	232.597	19.7665	6.85275	0.335877	409.87	1.36484
a-0000514	Shengliyoucai	120.259	13.2153	159.481	64.9456	5.10828	2.2719	284.848	1.32615
a-0000515	Temple	158.125	23.7089	164.38	28.7288	3.40396	0.860052	325.909	1.03956
a-0000516	Vision	149.021	18.6334	175.499	11.8078	3.94747	0.356098	328.467	1.17768
a-0000517	Xiangyou 15	115.951	16.1337	228.274	38.4156	4.46756	1.52615	348.693	1.9687
a-0000518	Zhongshuang II	126.881	15.7703	175.193	12.9219	3.35607	0.348502	305.43	1.38076
a-0000519	Bronze-535	135.23	9.65599	210.064	29.0088	5.50041	0.863621	350.794	1.55338
a-0000521	Cracker-531	153.885	20.0664	242.911	20.1512	5.06783	0.65293	401.864	1.57852
