# Supplementary material for: Validation of an updated Associative Transcriptomics platform for the polyploid crop species Brassica napus by dissection of the genetic architecture of erucic acid and tocopherol isoform variation in seeds
Source: Plant J. 2017 Dec 2;93(1):181–92. doi: 10.1111/tpj.13767 (PMC5767744; doi:10.1111/tpj.13767)
Supplement: Supplementary file 9 — Appendix S6. Markers and genomic regions showing association with variation for γ/α‐tocopherol ratio. [file TPJ-93-181-s009.xlsx]

## Sheet: A01
Legend: Light blue, chromosome 1 (At1g prefix); orange, chromosome 2 (At2g prefix); dark blue, chromosome 3 (At3g prefix); green, chromosome 4 (At4g prefix); red, chromosome 5 (At5g prefix).
Chromosome	Position (bp)	Gene	TAIR	Annotation	SNP marker	P value	log10P	maf
A1	A01_001711915_001709132	Cab020270.1	AT4G35090.1	catalase 2
A1	A01_001716092_001714131	Cab020269.1	AT4G35080.1	high-affinity nickel-transport family protein
A1	A01_001720500_001719227	Cab020268.1	AT4G35070.2	SBP (S-ribonuclease binding protein) family protein
A1	A01_001730741_001729799	Cab020267.1	AT4G35060.1	Heavy metal transport/detoxification superfamily protein
A1	A01_001734322_001733627	Cab020266.1	AT4G35040.1	Basic-leucine zipper (bZIP) transcription factor family protein
A1	A01_001755216_001749686	Cab020265.2	AT4G35030.3	Protein kinase superfamily protein
A1	A01_001759096_001757532	Cab020264.2	AT4G35020.3	RAC-like 3
A1	A01_001766081_001761853	Cab020263.1	AT4G35010.1	beta-galactosidase 11
A1	A01_001771777_001770404	Cab020262.1	AT4G34990.1	myb domain protein 32
A1	A01_001774191_001773205	Cab020261.1	AT4G34970.1	actin depolymerizing factor 9
A1	A01_001779248_001777437	Cab020260.1	AT4G34960.1	Cyclophilin-like peptidyl-prolyl cis-trans isomerase family protein	Cab020260.1:399:T	1.8243e-07	6.7389	0.2493
A1	A01_001787571_001784685	Cab020259.3	AT4G34950.1	Major facilitator superfamily protein
A1	A01_001790095_001788077	Cab020258.1	AT4G34940.1	armadillo repeat only 1
A1	A01_001794807_001791801	Cab020257.1	AT4G34910.1	P-loop containing nucleoside triphosphate hydrolases superfamily protein
A1	A01_001803830_001795836	Cab020256.1	AT4G34890.1	xanthine dehydrogenase 1
A1	A01_001805770_001804077	Cab020255.1	AT4G34880.1	Amidase family protein
A1	A01_001805849_001804510.001	BnaA01g02330D
A1	A01_001807410_001806669	Cab020254.1
A1	A01_001812962_001811035	Cab020253.1	AT4G34860.2	Plant neutral invertase family protein
A1	A01_001814545_001813193	Cab020252.1	AT4G34850.1	Chalcone and stilbene synthase family protein
A1	A01_001822100_001815306	Cab020251.1	AT4G34830.1	Pentatricopeptide repeat (PPR) superfamily protein

## Sheet: A02
Legend: Light blue, chromosome 1 (At1g prefix); orange, chromosome 2 (At2g prefix); dark blue, chromosome 3 (At3g prefix); green, chromosome 4 (At4g prefix); red, chromosome 5 (At5g prefix).
Chromosome	Position (bp)	Gene	TAIR	Annotation	SNP marker	P value	log10P	saf
A2	A02_009143769_009146185	Cab031327.2	AT5G50360.1
A2	A02_009146169_009145908	BnaA02g11750D
A2	A02_009153799_009155218	Cab031328.1
A2	A02_009155491_009156958	Cab031329.1	AT5G50200.1	nitrate transmembrane transporters
A2	A02_009161799_009168180	Cab031330.1	AT5G49960.1
A2	A02_009168549_009169568	Cab031331.1
A2	A02_009176728_009177862	Cab031332.1
A2	A02_009182709_009186214	Cab031333.1	AT5G49890.1	chloride channel C
A2	A02_009188089_009191057	Cab031334.1	AT5G49830.1	exocyst complex component 84B
A2	A02_009192984_009195790	Cab031335.3	AT5G49820.1	Protein of unknown function, DUF647
A2	A02_009197433_009204238	Cab031336.1	AT5G49810.1	methionine S-methyltransferase	Cab031336.1:1065:T	2.5124e-09	8.59991	0.2254
A2	A02_009208182_009210230	Cab031337.1	AT1G64970.1	gamma-tocopherol methyltransferase
A2	A02_009211475_009213523	Cab031338.1	AT1G64970.1	gamma-tocopherol methyltransferase
A2	A02_009218151_009219506	Cab031339.1
A2	A02_009220939_009226708	Cab031340.3	AT1G64990.2	GPCR-type G protein 1
A2	A02_009233212_009237337	Cab031341.1	AT1G65010.1	Plant protein of unknown function (DUF827)
A2	A02_009238089_009239968	Cab031342.2	AT1G65020.1
A2	A02_009241313_009244161	Cab031343.1	AT1G65040.2	RING/U-box superfamily protein	Cab031343.1:1164:G	5.17732e-08	7.2859	0.1024
A2	A02_009245047_009248517	Cab031344.1	AT1G65070.2	DNA mismatch repair protein MutS, type 2
A2	A02_009251393_009254795	Cab031345.3	AT1G65080.1	Membrane insertion protein, OxaA/YidC with tetratricopeptide repeat domain
A2	A02_009255897_009257722	Cab031346.1	AT1G65090.2
A2	A02_009258878_009259720	Cab031347.1
A2	A02_009259720_009258878.001	BnaA02g11940D
A2	A02_009264107_009265787	Cab031348.1	AT2G44870.1
A2	A02_009270310_009270935	Cab031349.1
A2	A02_009272321_009273763	Cab031350.1
A2	A02_009274324_009279167	Cab031351.1	AT1G65130.1	Ubiquitin carboxyl-terminal hydrolase-related protein
A2	A02_009280936_009282599	Cab031352.1

## Sheet: A10
Legend: Light blue, chromosome 1 (At1g prefix); orange, chromosome 2 (At2g prefix); dark blue, chromosome 3 (At3g prefix); green, chromosome 4 (At4g prefix); red, chromosome 5 (At5g prefix).
Chromosome	Position (bp)	Gene	TAIR	Annotation	SNP marker	P value	log10P	saf
A10	A10_015200002_015194775	Cab008132.1	AT2G03140.2	alpha/beta-Hydrolases superfamily protein
A10	A10_015203316_015200505	Cab008131.1	AT5G16730.1	Plant protein of unknown function (DUF827)
A10	A10_015207370_015204247	Cab008130.1	AT5G16720.1	Protein of unknown function, DUF593
A10	A10_015214780_015208227	Cab008129.1	AT5G16715.1	ATP binding;valine-tRNA ligases;aminoacyl-tRNA ligases;nucleotide binding;ATP binding;aminoacyl-tRNA
A10	A10_015216733_015214989	Cab008128.1	AT5G16710.1	dehydroascorbate reductase 1
A10	A10_015220224_015217270	Cab008127.1	AT5G16700.1	Glycosyl hydrolase superfamily protein
A10	A10_015224271_015220864	Cab008126.1	AT5G16700.1	Glycosyl hydrolase superfamily protein
A10	A10_015231545_015224349	Cab008125.2	AT5G16690.1	origin recognition complex subunit 3
A10	A10_015234277_015233606	Cab008124.1	AT5G16680.1	RING/FYVE/PHD zinc finger superfamily protein
A10	A10_015239317_015234307	Cab008123.1	AT5G16680.1	RING/FYVE/PHD zinc finger superfamily protein
A10	A10_015240937_015239648	Cab008122.1	AT5G16660.2		Cab008122.1:306:T	7.34152e-08	7.13421	0.0809
A10	A10_015243210_015241286	Cab008121.1	AT5G16650.1	Chaperone DnaJ-domain superfamily protein
A10	A10_015250630_015247635	Cab008120.1
A10	A10_015254269_015251200	Cab008119.1	AT5G16620.1	hydroxyproline-rich glycoprotein family protein
A10	A10_015259559_015256833	Cab008118.2	AT5G16610.2
A10	A10_015264930_015264343	Cab008117.1
A10	A10_015272641_015270638	Cab008116.1	AT5G16590.1	Leucine-rich repeat protein kinase family protein
A10	A10_015282725_015279637	Cab008115.3	AT5G16570.1	glutamine synthetase 1;4
A10	A10_015306845_015297393	Cab008114.1	AT5G16560.1	Homeodomain-like superfamily protein
A10	A10_015309634_015307419	Cab008113.1	AT5G16530.1	Auxin efflux carrier family protein
A10	A10_015316668_015314584	Cab008112.1	AT5G16510.2	Alpha-1,4-glucan-protein synthase family protein

## Sheet: C02
Legend: Light blue, chromosome 1 (At1g prefix); orange, chromosome 2 (At2g prefix); dark blue, chromosome 3 (At3g prefix); green, chromosome 4 (At4g prefix); red, chromosome 5 (At5g prefix).
Chromosome	Position (bp)	Gene	TAIR	Annotation	SNP marker	P value	log10P	saf
C2	C02_014267490_014270076	Bo2g050720.1	AT5G50770.1	hydroxysteroid dehydrogenase 6
C2	C02_014276807_014278209	Bo2g050730.1	AT5G50710.1
C2	C02_014285168_014287089	Bo2g050740.1	AT5G50700.1	hydroxysteroid dehydrogenase 1
C2	C02_014322142_014323293	Bo2g050750.1
C2	C02_014326857_014327996	Bo2g050760.1	AT1G74360.1	Leucine-rich repeat protein kinase family protein
C2	C02_014336182_014339466	Bo2g050770.1	AT5G50530.1	CBS / octicosapeptide/Phox/Bemp1 (PB1) domains-containing protein
C2	C02_014350515_014352389	Bo2g050780.1	AT5G50520.1	Major facilitator superfamily protein
C2	C02_014356569_014357177	BnaC02g16060D
C2	C02_014359107_014360091	Bo2g050790.1
C2	C02_014371101_014371400	Bo2g050800.1	AT5G50460.1	secE/sec61-gamma protein transport protein
C2	C02_014376059_014377193	Bo2g050810.1	AT5G50450.1	HCP-like superfamily protein with MYND-type zinc finger	Bo2g050810.1:372:G	2.77168e-10	9.55726	0.1487
C2	C02_014376059_014377193	Bo2g050810.1	AT5G50450.1	HCP-like superfamily protein with MYND-type zinc finger	Bo2g050810.1:357:G	6.72566e-10	9.17226	0.155
C2	C02_014382428_014382096	BnaC02g16090D
C2	C02_014387242_014389165	Bo2g050820.1	AT5G50420.1	O-fucosyltransferase family protein	Bo2g050820.1:1458:G	2.34928e-11	10.6291	0.1503
C2	C02_014396687_014397777	Bo2g050830.1	AT5G50410.1
C2	C02_014403610_014406251	Bo2g050840.1	AT4G28090.1	SKU5 similar 10
C2	C02_014411432_014414163	Bo2g050850.1	AT5G50360.1
C2	C02_014427267_014428363	Bo2g050860.1	AT5G50200.1	nitrate transmembrane transporters
C2	C02_014444081_014448430	Bo2g050870.1	AT5G49960.1
C2	C02_014449077_014450108	Bo2g050880.1
C2	C02_014450108_014449077.001	BnaC02g16180D
C2	C02_014450678_014451226	Bo2g050890.1
C2	C02_014452801_014453693	Bo2g050900.1
C2	C02_014457316_014458238	Bo2g050910.1
C2	C02_014470789_014473872	Bo2g050920.1	AT5G49890.1	chloride channel C
C2	C02_014478035_014478758	Bo2g050930.1
C2	C02_014479888_014480532	Bo2g050940.1
C2	C02_014481858_014481421	BnaC02g16230D
C2	C02_014485424_014488438.001	BnaC02g16250D
C2	C02_014485529_014488174	Bo2g050950.1	AT5G49820.1	Protein of unknown function, DUF647	Bo2g050950.1:1252:C	2.22805e-21	20.6521	0.1772
C2	C02_014485529_014488174	Bo2g050950.1	AT5G49820.1	Protein of unknown function, DUF647	Bo2g050950.1:97:G	3.69011e-20	19.433	0.1643
C2	C02_014502764_014508866	Bo2g050960.1	AT5G49810.1	methionine S-methyltransferase	Bo2g050960.1:141:T	8.14411e-13	12.0892	0.1518
C2	C02_014502764_014508866	Bo2g050960.1	AT5G49810.1	methionine S-methyltransferase	Bo2g050960.1:149:G	1.67128e-10	9.77695	0.1453
C2	C02_014502764_014508866	Bo2g050960.1	AT5G49810.1	methionine S-methyltransferase	Bo2g050960.1:396:T	3.33555e-14	13.4768	0.1712
C2	C02_014502764_014508866	Bo2g050960.1	AT5G49810.1	methionine S-methyltransferase	Bo2g050960.1:399:C	4.37152e-13	12.3594	0.1718
C2	C02_014502764_014508866	Bo2g050960.1	AT5G49810.1	methionine S-methyltransferase	Bo2g050960.1:2375:T	1.57739e-22	21.8021	0.15
C2	C02_014502764_014508866	Bo2g050960.1	AT5G49810.1	methionine S-methyltransferase	Bo2g050960.1:2918:C	2.15178e-24	23.6672	0.1662
C2	C02_014502764_014508866	Bo2g050960.1	AT5G49810.1	methionine S-methyltransferase	Bo2g050960.1:1690:C	4.65455e-22	21.3321	0.159
C2	C02_014514606_014515818	Bo2g050970.1	AT1G64970.1	gamma-tocopherol methyltransferase	Bo2g050970.1:45:A	1.63965e-15	14.7852	0.0032
C2	C02_014516282_014516668	Bo2g050980.1
C2	C02_014519776_014520522	Bo2g050990.1			Bo2g050990.1:240:A	1.45683e-22	21.8366	0.1888
C2	C02_014519776_014520522	Bo2g050990.1			Bo2g050990.1:244:C	5.8427e-22	21.2334	0.192
C2	C02_014519776_014520522	Bo2g050990.1			Bo2g050990.1:399:C	1.04795e-15	14.9797	0.2047
C2	C02_014519776_014520522	Bo2g050990.1			Bo2g050990.1:540:T	1.43587e-20	19.8429	0.1883
C2	C02_014519776_014520522	Bo2g050990.1			Bo2g050990.1:674:C	1.14954e-16	15.9395	0.1937
C2	C02_014525378_014530132	Bo2g051000.1	AT1G64990.2	GPCR-type G protein 1
C2	C02_014535707_014539833	Bo2g051010.1	AT1G65010.1	Plant protein of unknown function (DUF827)	Bo2g051010.1:1978:G	1.47045e-13	12.8325	0.1933
C2	C02_014535707_014539833	Bo2g051010.1	AT1G65010.1	Plant protein of unknown function (DUF827)	Bo2g051010.1:2506:C	1.17982e-11	10.9282	0.1928
C2	C02_014535707_014539833	Bo2g051010.1	AT1G65010.1	Plant protein of unknown function (DUF827)	Bo2g051010.1:2972:G	5.15603e-21	20.2877	0.1894
C2	C02_014535707_014539833	Bo2g051010.1	AT1G65010.1	Plant protein of unknown function (DUF827)	Bo2g051010.1:3149:G	1.48577e-16	15.828	0.2
C2	C02_014535707_014539833	Bo2g051010.1	AT1G65010.1	Plant protein of unknown function (DUF827)	Bo2g051010.1:3196:C	3.3239e-12	11.4784	0.1933
C2	C02_014535707_014539833	Bo2g051010.1	AT1G65010.1	Plant protein of unknown function (DUF827)	Bo2g051010.1:3480:C	1.22835e-20	19.9107	0.1747
C2	C02_014540361_014542095	Bo2g051020.1	AT1G65020.1		Bo2g051020.1:138:C	1.11636e-14	13.9522	0.2019
C2	C02_014540361_014542095	Bo2g051020.1	AT1G65020.1		Bo2g051020.1:321:C	2.07687e-17	16.6826	0.2
C2	C02_014540361_014542095	Bo2g051020.1	AT1G65020.1		Bo2g051020.1:856:G	8.62132e-19	18.0644	0.1988
C2	C02_014540361_014542095	Bo2g051020.1	AT1G65020.1		Bo2g051020.1:413:G	8.51051e-17	16.07	0.1954
C2	C02_014540361_014542095	Bo2g051020.1	AT1G65020.1		Bo2g051020.1:744:T	5.11188e-19	18.2914	0.1943
C2	C02_014552468_014552842	Bo2g051030.1
C2	C02_014553838_014554532	Bo2g051040.1
C2	C02_014556147_014558709	Bo2g051050.1	AT1G65040.2	RING/U-box superfamily protein	Bo2g051050.1:1507:C	1.28622e-20	19.8907	0.1877
C2	C02_014556147_014558709	Bo2g051050.1	AT1G65040.2	RING/U-box superfamily protein	Bo2g051050.1:352:A	1.84247e-08	7.7346	0.2265
C2	C02_014556147_014558709	Bo2g051050.1	AT1G65040.2	RING/U-box superfamily protein	Bo2g051050.1:903:A	1.22236e-13	12.9128	0.2102
C2	C02_014561051_014564572	Bo2g051060.1	AT1G65070.2	DNA mismatch repair protein MutS, type 2
C2	C02_014568755_014571967	Bo2g051070.1	AT1G65080.1	Membrane insertion protein, OxaA/YidC with tetratricopeptide repeat domain
C2	C02_014572923_014574770	Bo2g051080.1	AT1G65090.3
C2	C02_014575580_014575957	Bo2g051090.1
C2	C02_014577491_014578044	Bo2g051100.1
C2	C02_014579770_014580879	Bo2g051110.1
C2	C02_014582259_014583699.001	BnaC02g16400D
C2	C02_014582459_014583575	Bo2g051120.1
C2	C02_014584502_014589301	Bo2g051130.1
C2	C02_014589729_014591122	Bo2g051140.1	AT2G44870.1		Bo2g051140.1:132:T	3.39219e-08	7.46952	0.2891
C2	C02_014596348_014598864	Bo2g051150.1
C2	C02_014599460_014603550	Bo2g051160.1	AT1G65130.1	Ubiquitin carboxyl-terminal hydrolase-related protein
C2	C02_014603875_014604018	BnaC02g16440D
C2	C02_014604158_014605781	Bo2g051170.1
C2	C02_014606365_014610800	Bo2g051180.1	AT1G65110.1	Ubiquitin carboxyl-terminal hydrolase-related protein
C2	C02_014611537_014613957	Bo2g051190.1	AT1G65220.1	ARM repeat superfamily protein
C2	C02_014614326_014616179	BnaC02g16480D	AT1G65230.1	Uncharacterized conserved protein (DUF2358)
C2	C02_014623417_014626626	Bo2g051200.1	AT1G65260.1	plastid transcriptionally active 4
C2	C02_014630864_014632846	Bo2g051210.1	AT1G65270.1
C2	C02_014645449_014646941	Bo2g051220.1
