# Supplementary material for: Validation of an updated Associative Transcriptomics platform for the polyploid crop species Brassica napus by dissection of the genetic architecture of erucic acid and tocopherol isoform variation in seeds
Source: Plant J. 2017 Dec 2;93(1):181–92. doi: 10.1111/tpj.13767 (PMC5767744; doi:10.1111/tpj.13767)
Supplement: Supplementary file 10 — Appendix S7. Gene expression markers showing association with variation for γ/α‐tocopherol ratio. [file TPJ-93-181-s010.xlsx]

## Sheet: RegressV11_RIPR383.g_a
Chromosome	Position (bp)	Gene	TAIR	Annotation	SNP marker	P value	log10P
C05	C05_044454166_044456461	Bo5g143470.1	AT3G06483.1	pyruvate dehydrogenase kinase	2.65962e-07	0.0143324	6.57518
C02	C02_014514606_014515818	Bo2g050970.1	AT1G64970.1	gamma-tocopherol methyltransferase	3.31134e-07	0.00892224	6.48
C02	C02_004846722_004848218	Bo2g016480.1	AT5G18430.1	GDSL-like Lipase/Acylhydrolase superfamily protein	5.57558e-07	0.0100154	6.25371
C07	C07_002591986_002592288	Bo7g009440.1			9.23792e-07	0.0124456	6.03443
C07	C07_014048057_014048921	Bo7g038910.1			9.77595e-07	0.0105363	6.00984
C09	C09_022908323_022904991.001	BnaC09g21690D	AT2G40550.1	E2F target gene 1	1.61427e-06	0.0144986	5.79202
C07	C07_038545382_038544355.001	BnaC07g31190D	AT2G40550.1	E2F target gene 1	2.28793e-06	0.0176134	5.64056
C05	C05_038743590_038744601	Bo5g126200.1			2.41875e-06	0.016293	5.61641
A06	A06_017642047_017642634	Cab006115.1	AT3G61800.1		3.58344e-06	0.0214564	5.4457
C03	C03_019800113_019800532.001	BnaC03g29980D	AT3G17900.1		3.68918e-06	0.0198806	5.43307
A04	A04_002703199_002701379	Cab019284.1	AT2G40550.1	E2F target gene 1	3.79661e-06	0.0185996	5.4206
C06	C06_023430987_023434414	BnaC06g18020D			4.59761e-06	0.0206467	5.33747
C03	C03_036692734_036693954	Bo3g102920.1			4.84944e-06	0.0201024	5.31431
C02	C02_052616218_052616666	Bo2g167930.1			5.18626e-06	0.019963	5.28515
C07	C07_031949120_031950424	Bo7g081920.1			5.71894e-06	0.0205459	5.24268
C09	C09_018074141_018074548	Bo9g059750.1			5.88417e-06	0.0198183	5.23031
C02	C02_014623417_014626626	Bo2g051200.1	AT1G65260.1	plastid transcriptionally active 4	6.00867e-06	0.0190471	5.22122
C03	C03_020380868_020383247	Bo3g052120.1	AT4G03020.2	transducin family protein / WD-40 repeat family protein	6.12419e-06	0.0183348	5.21295
C09	C09_044987850_044986184.001	BnaC09g37150D			6.44202e-06	0.0182713	5.19098
C02	C02_049205683_049207550	Bo2g158420.1	AT2G40550.1	E2F target gene 1	6.55086e-06	0.017651	5.1837
A01	A01_000105326_000101322	Cab020573.1	AT4G38950.2	ATP binding microtubule motor family protein	6.55607e-06	0.0168238	5.18336
A05	A05_010738226_010738584.002	BnaA05g14370D			6.73749e-06	0.0165035	5.1715
C04	C04_005811525_005812646	Bo4g027490.1			8.47061e-06	0.0198466	5.07209
C04	C04_015074794_015075402	Bo4g071580.1	AT1G69420.1	DHHC-type zinc finger family protein	9.86948e-06	0.0221607	5.00571
A01	A01_030736083_030737228.002	BnaA01g31790D			1.27075e-05	0.0273919	4.89594
C03	C03_001435347_001436916	Bo3g003990.1			1.2793e-05	0.0265155	4.89303
C09	C09_052649461_052651457	Bo9g176770.1	AT5G05890.1	UDP-Glycosyltransferase superfamily protein	1.43394e-05	0.0286198	4.84347
C07	C07_000932516_000933638.002	BnaC07g00840D			1.6216e-05	0.0312094	4.79006
C09	C09_022910910_022912289	BnaC09g21700D	AT3G26040.1	HXXXD-type acyl-transferase family protein	1.7603e-05	0.0327106	4.75441
C07	C07_001731985_001732598	Bo7g005670.1			1.91321e-05	0.034367	4.71824
A05	A05_009627109_009627481	Cab000114.1			2.01121e-05	0.034962	4.69654
C09	C09_053251764_053253704	Bo9g178820.1	AT5G04490.1	vitamin E pathway gene 5	2.02954e-05	0.034178	4.6926
A06	A06_017917810_017918604	Cab006139.1	AT3G45030.1	Ribosomal protein S10p/S20e family protein	2.08241e-05	0.0340057	4.68143
A03	A03_001251723_001253180	Cab015589.2			2.20014e-05	0.0348715	4.65755
C09	C09_027093568_027093892	Bo9g088240.1			2.41055e-05	0.0371149	4.61788
C07	C07_015366605_015367371	Bo7g040990.1	AT1G31330.1	photosystem I subunit F	2.43262e-05	0.0364143	4.61393
A06	A06_008425302_008427099	Cab042776.1			2.43547e-05	0.0354716	4.61342
C09	C09_054550688_054552685	Bo9g185010.1	AT5G01230.1	S-adenosyl-L-methionine-dependent methyltransferases superfamily protein	2.45153e-05	0.034766	4.61056
C09	C09_046865124_046865987	Bo9g157390.1	AT5G18210.1	NAD(P)-binding Rossmann-fold superfamily protein	2.81575e-05	0.0389071	4.55041
A10	A10_019000609_018994348	Cab007333.1	AT5G04970.1	Plant invertase/pectin methylesterase inhibitor superfamily	2.81598e-05	0.0379376	4.55037
A09	A09_029854277_029854642	Cab027999.1			2.88436e-05	0.0379111	4.53995
C07	C07_032276742_032281811	Bo7g082180.1	AT3G25830.1	terpene synthase-like sequence-1,8-cineole	2.97194e-05	0.0381321	4.52696
C08	C08_038942610_038943015	Bo8g108990.1			2.98296e-05	0.0373834	4.52535
A05	A05_022995183_022996309	Cab046529.1			3.05599e-05	0.0374283	4.51485
C02	C02_004868497_004870900	Bo2g016530.1	AT5G18480.1	plant glycogenin-like starch initiation protein 6	3.33416e-05	0.0399277	4.47701
C01	C01_041825265_041828131	Bo1g147730.1	AT3G06760.1	Drought-responsive family protein	3.33696e-05	0.0390924	4.47665
C02	C02_027276994_027277353	Bo2g096070.1			3.35389e-05	0.0384548	4.47445
C05	C05_016371486_016371868	Bo5g049090.1			3.38892e-05	0.038047	4.46994
C01	C01_033465858_033467740	Bo1g108520.1			3.80211e-05	0.0418146	4.41998
A02	A02_015551639_015550365	Cab014916.1			3.89515e-05	0.0419812	4.40948
C02	C02_052858388_052859203	Bo2g168280.1			3.94196e-05	0.0416526	4.40429
C02	C02_014561051_014564572	Bo2g051060.1	AT1G65070.2	DNA mismatch repair protein MutS, type 2	3.94659e-05	0.0408995	4.40378
C07	C07_005258247_005264760	Bo7g014510.1	AT2G17410.1	ARID/BRIGHT DNA-binding domain-containing protein	3.9542e-05	0.0402053	4.40294
A09	A09_023545564_023548145	Cab045257.1	AT4G09760.1	Protein kinase superfamily protein	3.96422e-05	0.0395607	4.40184
C09	C09_022798605_022800465	Bo9g075910.1	AT3G25860.1	2-oxoacid dehydrogenases acyltransferase family protein	4.0185e-05	0.0393732	4.39594
C05	C05_016975048_016976643	Bo5g050680.1	AT1G20300.1	Pentatricopeptide repeat (PPR) superfamily protein	4.0322e-05	0.038802	4.39446
C02	C02_008774599_008775747	Bo2g029090.1			4.1709e-05	0.0394326	4.37977
C05	C05_036570392_036568452.001	BnaC05g26850D			4.1848e-05	0.0388818	4.37833
C09	C09_053033116_053036225	Bo9g177520.1	AT5G04970.1	Plant invertase/pectin methylesterase inhibitor superfamily	4.20515e-05	0.0384087	4.37622
A09	A09_024604825_024601060	Cab000282.1	AT3G27890.1	NADPH:quinone oxidoreductase	4.33256e-05	0.0389129	4.36325
A02	A02_003166006_003166272	Cab036417.1			4.35048e-05	0.0384333	4.36146
C01	C01_007680298_007683081	Bo1g021550.1			4.39344e-05	0.0381868	4.3572
A10	A10_018611466_018613997	Cab007548.3	AT5G06260.1	TLD-domain containing nucleolar protein	4.48235e-05	0.0383411	4.34849
C09	C09_046872156_046873405	Bo9g157410.1	AT5G18200.1	UTP:galactose-1-phosphate uridylyltransferases;ribose-5-phosphate adenylyltransferases	4.53706e-05	0.0382028	4.34323
C05	C05_002084708_002085070	Bo5g006890.1			4.55368e-05	0.0377528	4.34164
C09	C09_053053897_053054899	Bo9g177560.1			4.5864e-05	0.037448	4.33853
C03	C03_022060487_022061613	Bo3g055730.1	AT3G02590.1	Fatty acid hydroxylase superfamily protein	4.58643e-05	0.0368893	4.33853
A10	A10_009436553_009434883.001	BnaA10g08980D	AT2G34470.2	urease accessory protein G	4.6606e-05	0.0369345	4.33156
A02	A02_023791312_023793619	Cab038839.1	AT5G46290.1	3-ketoacyl-acyl carrier protein synthase I	4.68221e-05	0.0365681	4.32955
C01	C01_041818142_041819281	Bo1g147710.1	AT3G06790.2	plastid developmental protein DAG, putative	4.70119e-05	0.0361918	4.32779
C09	C09_050830268_050833334	Bo9g172070.1			4.71976e-05	0.035823	4.32608
C09	C09_012796755_012798791	Bo9g037250.1			4.79669e-05	0.0359013	4.31906
A09	A09_021405072_021407365	Cab005591.1	AT4G08790.1	Nitrilase/cyanide hydratase and apolipoprotein N-acyltransferase family protein	4.85916e-05	0.0358706	4.31344
A06	A06_017919234_017919979	Cab006140.1	AT5G62410.1	structural maintenance of chromosomes 2	4.89646e-05	0.0356574	4.31012
A02	A02_005748796_005753469	Cab032646.1	AT5G59050.1		4.94348e-05	0.0355199	4.30597
A06	A06_001456375_001455315.001	BnaA06g02290D			4.9658e-05	0.0352108	4.30401
C03	C03_019029650_019032635	Bo3g045340.1	AT4G11560.1	bromo-adjacent homology (BAH) domain-containing protein	5.01557e-05	0.0351018	4.29968
C03	C03_026245782_026248914	Bo3g066670.1			5.33781e-05	0.0368781	4.27264
C06	C06_021845786_021844556.001	BnaC06g16530D			5.34964e-05	0.036492	4.27168
A05	A05_021205553_021200614	Cab031463.1	AT3G43960.1	Cysteine proteinases superfamily protein	5.42018e-05	0.036511	4.26599
A09	A09_016823992_016825876	Cab012427.1	AT3G25860.1	2-oxoacid dehydrogenases acyltransferase family protein	5.43773e-05	0.036177	4.26458
A10	A10_000744960_000742489.002	BnaA10g01250D			5.61065e-05	0.0368722	4.25099
C05	C05_012191972_012193938	Bo5g038670.1	AT4G22910.1	FIZZY-related 2	5.62158e-05	0.036499	4.25014
C02	C02_004752996_004754493	Bo2g014360.1	AT5G18430.1	GDSL-like Lipase/Acylhydrolase superfamily protein	5.62326e-05	0.0360752	4.25001
A10	A10_016586536_016581879	Cab007836.1	AT5G12430.1	Heat shock protein DnaJ with tetratricopeptide repeat	5.70576e-05	0.0361739	4.24369
A09	A09_024038074_024039244	Cab045311.1	AT1G33265.1	Transmembrane proteins 14C	5.73885e-05	0.0359606	4.24118
C02	C02_031032231_031034324	Bo2g105050.1			5.76145e-05	0.0356872	4.23947
A09	A09_031932619_031933234	Cab028319.2			5.83134e-05	0.0357096	4.23423
C03	C03_022613917_022616496	Bo3g058810.1	AT3G05200.1	RING/U-box superfamily protein	6.07551e-05	0.0367869	4.21642
C02	C02_012387397_012389332	Bo2g045870.1	AT5G53370.1	pectin methylesterase PCR fragment F	6.3007e-05	0.0377265	4.20061
C09	C09_049470365_049469710.001	BnaC09g43580D			6.3331e-05	0.0375038	4.19838
C02	C02_017047389_017048454	Bo2g057690.1	AT1G68230.2	Reticulon family protein	6.45719e-05	0.037823	4.18996
C09	C09_044832971_044834691	Bo9g150370.1			6.52252e-05	0.0377948	4.18558
C02	C02_029960363_029961001	Bo2g103320.1			6.84402e-05	0.0392359	4.16469
C02	C02_027181358_027181807	Bo2g095900.1			6.85788e-05	0.0389015	4.16381
C05	C05_008424934_008426677	Bo5g023740.1			6.91239e-05	0.0388022	4.16037
C03	C03_036694014_036694527	Bo3g102930.1			6.95383e-05	0.0386325	4.15778
C07	C07_002563000_002560056.999	BnaC07g01920D			7.08241e-05	0.0389453	4.14982
A04	A04_012585447_012586489	Cab041486.1	AT3G04670.1	WRKY DNA-binding protein 39	7.09898e-05	0.0386421	4.1488
A06	A06_006611110_006611948	Cab030420.1	AT1G07950.1	Surfeit locus protein 5 subunit 22 of Mediator complex	7.13116e-05	0.0384291	4.14684
A01	A01_030019357_030017777	Cab045642.1			7.28525e-05	0.0388708	4.13756
C08	C08_019261808_019266404	Bo8g059180.1			7.30906e-05	0.0386155	4.13614
A03	A03_011912889_011915275	Cab003267.1	AT2G45660.1	AGAMOUS-like 20	7.34798e-05	0.0384442	4.13383
C05	C05_003867561_003871135	Bo5g010320.1	AT1G09880.1	Rhamnogalacturonate lyase family protein	7.53906e-05	0.0390647	4.12268
C04	C04_038618342_038618542	Bo4g142300.1			7.69054e-05	0.03947	4.11404
A04	A04_011037209_011037024	Cab030785.1			7.70161e-05	0.039154	4.11342
C09	C09_053578426_053583189	Bo9g181420.1	AT5G04060.1	S-adenosyl-L-methionine-dependent methyltransferases superfamily protein	7.80813e-05	0.0393245	4.10745
A06	A06_010996713_010994768	Cab028804.1			7.91543e-05	0.0394958	4.10153
A09	A09_018954048_018956064	Cab005327.2	AT4G11260.1	phosphatase-related	7.97853e-05	0.0394454	4.09808
C06	C06_021337633_021338382	Bo6rg073110.1			8.12071e-05	0.0397833	4.09041
A03	A03_015588336_015591156	Cab003914.1	AT3G01870.1	Plant protein of unknown function (DUF946)	8.24069e-05	0.0400074	4.08404
C03	C03_002483043_002484673	Bo3g007010.1	AT5G11410.1	Protein kinase superfamily protein	8.43139e-05	0.0405678	4.0741
C02	C02_000480002_000480697	Bo2g002670.1			8.71015e-05	0.0415382	4.05997
A03	A03_002211145_002211537	Cab015797.1			8.75161e-05	0.0413698	4.05791
A09	A09_012117846_012119468	Cab010084.1			8.97234e-05	0.0420444	4.04709
A03	A03_007577717_007583343	Cab002472.4	AT5G10140.4	K-box region and MADS-box transcription factor family protein	8.99323e-05	0.041779	4.04608
C02	C02_014582459_014583575	Bo2g051120.1			9.01133e-05	0.0415052	4.04521
A06	A06_010062571_010060743	Cab028925.1	AT3G49250.1	defective in meristem silencing 3	9.38169e-05	0.0428449	4.02772
C02	C02_008048076_008051905	Bo2g026910.1	AT5G59050.1		9.38301e-05	0.0424909	4.02766
C04	C04_032215712_032220135	Bo4g124210.1	AT3G52640.1	Zn-dependent exopeptidases superfamily protein	9.44483e-05	0.0424144	4.02481
C08	C08_033567559_033568502	Bo8g098160.1	AT3G62840.1	Small nuclear ribonucleoprotein family protein	9.56679e-05	0.042607	4.01923
A04	A04_011037209_011037024	Cab048211.1			9.59381e-05	0.0423771	4.01801
C02	C02_024204395_024205969	Bo2g088790.1			9.70703e-05	0.0425286	4.01291
A01	A01_015240374_015238836	Cab042442.1			9.73103e-05	0.0422899	4.01184
A03	A03_033954678_033955495.001	BnaA03g54350D			9.73317e-05	0.0419608	4.01175
C07	C07_001580506_001581015	Bo7g005530.1	AT2G19740.1	Ribosomal protein L31e family protein	9.78432e-05	0.0418466	4.00947
C06	C06_038281572_038280968.001	BnaC06g37720D			9.98576e-05	0.0423718	4.00062
C03	C03_020563602_020563833	BnaC03g30700D			0.000100451	0.0422906	3.99805
C03	C03_060905980_060907177	Bo3g173700.1	AT5G52170.1	homeodomain GLABROUS 7	0.000101718	0.0424923	3.9926
C01	C01_042125447_042126744	Bo1g150080.1	AT3G06120.1	basic helix-loop-helix (bHLH) DNA-binding superfamily protein	0.000102115	0.0423299	3.99091
C03	C03_063578157_063578671	Bo3g183950.1			0.000104121	0.0428318	3.98246
C05	C05_017257099_017257558	Bo5g052080.1			0.000104447	0.0426405	3.9811
C03	C03_020479433_020480461	Bo3g052270.1			0.000106456	0.0431338	3.97283
C04	C04_004654111_004655697	Bo4g025840.1	AT2G39840.1	type one serine/threonine protein phosphatase 4	0.000106564	0.0428553	3.97239
C01	C01_030531493_030531678.003	BnaC01g30680D			0.000106579	0.0425438	3.97233
C09	C09_017430782_017430262.002	BnaC09g17540D	AT1G33140.1	Ribosomal protein L6 family	0.00010892	0.0431587	3.96289
C02	C02_008424617_008427112	Bo2g028450.1	AT5G58670.1	phospholipase C1	0.000110171	0.0433357	3.95793
C04	C04_005670181_005671100	Bo4g027340.1			0.000111615	0.0435856	3.95228
C08	C08_037281874_037283224	Bo8g105760.1			0.000112406	0.0435787	3.94921
A05	A05_005590825_005587979	Cab033988.1	AT5G66450.2	Phosphatidic acid phosphatase (PAP2) family protein	0.000112864	0.0434439	3.94744
A01	A01_014532970_014535643	Cab000940.1	AT3G49120.1	peroxidase CB	0.000113106	0.0432281	3.94651
A06	A06_008515231_008516981	Cab042787.1	AT1G19990.1		0.000113862	0.0432106	3.94362
C01	C01_041895273_041899557	Bo1g147830.1	AT3G06620.1	PAS domain-containing protein tyrosine kinase family protein	0.000114733	0.0432367	3.94031
C09	C09_053471789_053472822	Bo9g181240.1			0.000114862	0.0429848	3.93982
A09	A09_039668633_039674752	Cab046084.1	AT2G23360.1	Plant protein of unknown function (DUF869)	0.00011608	0.043141	3.93524
C02	C02_001509634_001514204.001	BnaC02g01690D			0.000116808	0.0431141	3.93253
A03	A03_004783173_004783685	Cab016313.1			0.000119282	0.0437277	3.92343
A09	A09_016280042_016282592	Cab012360.1	AT2G03270.1	DNA-binding protein, putative	0.00011973	0.0435954	3.9218
C01	C01_041823200_041824406	Bo1g147720.1	AT3G06778.1	Chaperone DnaJ-domain superfamily protein	0.000119865	0.0433517	3.92131
A07	A07_020813143_020806310	Cab018748.1	AT1G72960.1	Root hair defective 3 GTP-binding protein (RHD3)	0.000120401	0.0432553	3.91937
C08	C08_037299208_037300358	Bo8g105810.1			0.00012517	0.0446708	3.9025
A10	A10_019019532_019016422	Cab007329.2	AT5G04920.1	EAP30/Vps36 family protein	0.000130414	0.0462361	3.88468
C09	C09_028096102_028096815	Bo9g091130.1			0.000130763	0.0460567	3.88352
C02	C02_024408450_024410834	Bo2g089970.1			0.000130917	0.0458117	3.883
C09	C09_053473774_053477754	Bo9g181250.1	AT5G04320.2	Shugoshin C terminus	0.000137687	0.0478696	3.86111
C02	C02_024265436_024266180	Bo2g088850.1			0.000139705	0.0482602	3.85479
C04	C04_023779693_023781159	Bo4g096530.1			0.000140214	0.0481272	3.85321
C09	C09_049301281_049301538	Bo9g166430.1			0.000141095	0.0481231	3.85049
C03	C03_026178187_026182108	Bo3g066590.1	AT3G15130.1	Tetratricopeptide repeat (TPR)-like superfamily protein	0.000141273	0.0478808	3.84994
C02	C02_000485370_000486065	Bo2g002690.1			0.000142055	0.0478449	3.84754
C02	C02_008687995_008690111	Bo2g028880.1	AT5G58050.1	SHV3-like 4	0.000142215	0.0476014	3.84705
C02	C02_035833824_035835083	Bo2g116540.1			0.000145121	0.0482742	3.83827
C04	C04_049677448_049678619	Bo4g186790.1	AT2G37270.2	ribosomal protein 5B	0.000145162	0.0479918	3.83815
C04	C04_040475697_040479277	Bo4g149580.1	AT2G22400.1	S-adenosyl-L-methionine-dependent methyltransferases superfamily protein	0.000146147	0.0480227	3.83521
C07	C07_013452078_013452402	Bo7g036510.1			0.000146984	0.0480049	3.83273
C05	C05_016546168_016547302.001	BnaC05g24800D			0.000147181	0.0477798	3.83215
A07	A07_019182561_019185152	Cab012880.1	AT1G80770.1	P-loop containing nucleoside triphosphate hydrolases superfamily protein	0.000149145	0.0481274	3.82639
C04	C04_048243799_048244604	Bo4g182580.1			0.000151829	0.048702	3.81864
C05	C05_008369919_008371537	Bo5g023630.1	AT1G17280.2	ubiquitin-conjugating enzyme 34	0.000155614	0.0496207	3.80795
C05	C05_000671751_000673121	Bo5g003260.1			0.000156299	0.0495457	3.80604
A07	A07_024645363_024643927	Cab021364.3	AT1G70680.1	Caleosin-related family protein	0.00016085	0.0506904	3.79358
A06	A06_010649664_010647679.001	BnaA06g16590D			0.000164922	0.0516714	3.78272
C07	C07_022595948_022599394	Bo7g061440.1			0.000165491	0.05155	3.78123
C02	C02_024241822_024244527	Bo2g088840.1			0.000172104	0.0533018	3.76421
A02	A02_005975794_005977308.001	BnaA02g07640D	AT1G26370.1	RNA helicase family protein	0.000173094	0.053302	3.76172
C05	C05_016546168_016547302.002	BnaC05g24810D			0.000173264	0.0530513	3.76129
C05	C05_044314463_044317782	Bo5g143290.1	AT4G32670.1	RING/FYVE/PHD zinc finger superfamily protein	0.000173576	0.0528465	3.76051
C02	C02_003080186_003082014	Bo2g011480.1			0.000175341	0.053084	3.75612
A10	A10_005903324_005901828	Cab042707.1	AT5G51120.1	polyadenylate-binding protein 1	0.000179356	0.0539961	3.74628
C01	C01_009922065_009922435	Bo1g030660.1			0.000180879	0.0541522	3.74261
C06	C06_009189803_009190186	Bo6rg037090.1			0.000180928	0.0538675	3.74249
A07	A07_002738344_002741905	Cab037634.1	AT2G17410.1	ARID/BRIGHT DNA-binding domain-containing protein	0.000181575	0.0537631	3.74094
A05	A05_028670628_028666249	BnaA05g33910D	AT3G01370.1	CRM family member 2	0.00018161	0.0534797	3.74086
A08	A08_018843291_018846165	Cab039271.1	AT1G25490.1	ARM repeat superfamily protein	0.000183085	0.0536209	3.73735
A08	A08_021045262_021042946.001	BnaA08g23920D	AT5G01230.1	S-adenosyl-L-methionine-dependent methyltransferases superfamily protein	0.000183299	0.0533936	3.73684
A03	A03_032175289_032174425.001	BnaA03g50820D	AT1G06550.1	ATP-dependent caseinolytic (Clp) protease/crotonase family protein	0.00018433	0.0534051	3.7344
A02	A02_017665044_017663858	Cab014638.1	AT4G03120.1	C2H2 and C2HC zinc fingers superfamily protein	0.000186188	0.053655	3.73005
A03	A03_001540348_001541470	Cab015649.1	AT2G34840.2	Coatomer epsilon subunit	0.000191747	0.054963	3.71727
A02	A02_020373209_020368919	Cab028449.1	AT2G36480.3	ENTH/VHS family protein	0.00019398	0.055309	3.71224
A07	A07_003888677_003889792	Cab026222.1			0.000195011	0.0553102	3.70994
C07	C07_018480802_018482817	Bo7g050230.1	AT2G34470.2	urease accessory protein G	0.000198123	0.0558986	3.70307
C02	C02_042120365_042121983	Bo2g134340.1	AT3G26370.1	O-fucosyltransferase family protein	0.000199317	0.0559427	3.70046
C09	C09_022909694_022910201	Bo9g075990.1			0.000201768	0.0563371	3.69515
A10	A10_003176115_003178719	Cab036911.1	AT1G07080.1	Thioredoxin superfamily protein	0.000202347	0.0562075	3.6939
A09	A09_023099722_023099462	BnaA09g23150D			0.000205663	0.0568359	3.68684
C03	C03_046344027_046347791	Bo3g127380.1			0.000205803	0.0565843	3.68655
C09	C09_053359551_053361718	Bo9g180050.1	AT5G04410.1	NAC domain containing protein 2	0.000205805	0.0562976	3.68654
C09	C09_045655521_045656736	Bo9g153690.1	AT5G19510.1	Translation elongation factor EF1B/ribosomal protein S6 family protein	0.000206183	0.056116	3.68575
C05	C05_038290611_038293041.001	BnaC05g36710D			0.000206351	0.0558797	3.68539
A09	A09_024080349_024081820	Cab045318.1	AT2G21050.1	like AUXIN RESISTANT 2	0.000207887	0.0560142	3.68217
C08	C08_017187469_017189753	Bo8g051310.1			0.000210067	0.0563199	3.67764
C06	C06_013627047_013629508	Bo6rg049570.1			0.000219695	0.0586097	3.65818
C09	C09_053240334_053245848	Bo9g178810.1	AT5G04480.1	UDP-Glycosyltransferase superfamily protein	0.000221447	0.058786	3.65473
C09	C09_043757548_043757766	BnaC09g36050D			0.000225246	0.0595013	3.64734
C04	C04_049423631_049429174	Bo4g186380.1	AT2G36720.1	Acyl-CoA N-acyltransferase with RING/FYVE/PHD-type zinc finger domain	0.000227679	0.0598508	3.64268
C02	C02_008854622_008856143.001	BnaC02g11360D			0.000230387	0.0602686	3.63754
A04	A04_000376902_000374587	Cab019626.1	AT3G62600.1	DNAJ heat shock family protein	0.000231741	0.0603299	3.635
C08	C08_030632750_030636334	Bo8g090980.1	AT3G56630.1	cytochrome P450, family 94, subfamily D, polypeptide 2	0.000232513	0.06024	3.63355
C04	C04_049526617_049528141	Bo4g186490.1	AT2G36950.1	Heavy metal transport/detoxification superfamily protein	0.000236782	0.0610523	3.62565
C02	C02_013888889_013890744	Bo2g048330.1	AT5G51640.1	Plant protein of unknown function (DUF828)	0.000237073	0.0608364	3.62512
A02	A02_004785038_004785349	Cab032477.1			0.000237815	0.0607375	3.62376
C09	C09_050843385_050844188	Bo9g172100.1			0.000239471	0.0608719	3.62075
C03	C03_016294875_016295875	Bo3g040140.1			0.000240486	0.060843	3.61891
A05	A05_028788310_028789160	Cab046184.1			0.000243131	0.0612246	3.61416
A01	A01_029810923_029810244	Cab046232.1	AT3G13120.2	Ribosomal protein S10p/S20e family protein	0.000243498	0.061032	3.6135
C02	C02_001509634_001516508	Bo2g007540.1	AT5G07210.1	response regulator 21	0.000244836	0.0610831	3.61113
C03	C03_023468870_023469815	Bo3g061360.1	AT3G07590.2	Small nuclear ribonucleoprotein family protein	0.000247769	0.06153	3.60595
A09	A09_015443184_015445038	Cab012258.1	AT5G47760.1	2-phosphoglycolate phosphatase 2	0.000247922	0.0612855	3.60569
C06	C06_023342920_023344493	Bo6rg077870.1	AT3G61610.1	Galactose mutarotase-like superfamily protein	0.000249571	0.0614115	3.60281
C02	C02_004181399_004183694	Bo2g013430.1			0.000252445	0.0618365	3.59783
A06	A06_006007332_006009020	Cab030313.1	AT1G15030.1	Protein of unknown function (DUF789)	0.000253082	0.0617119	3.59674
A09	A09_022634254_022640222	Cab017845.1	AT1G35460.1	basic helix-loop-helix (bHLH) DNA-binding superfamily protein	0.000253979	0.0616516	3.5952
C08	C08_033568514_033567320.001	BnaC08g32530D	AT3G62860.1	alpha/beta-Hydrolases superfamily protein	0.000256191	0.0619098	3.59144
C04	C04_033310703_033312513	Bo4g128410.1			0.000256309	0.0616618	3.59124
C02	C02_031211679_031213393	Bo2g105190.1	AT4G12320.1	cytochrome P450, family 706, subfamily A, polypeptide 6	0.000258784	0.0619805	3.58706
C05	C05_000260727_000262141	Bo5g002450.1	AT1G01490.2	Heavy metal transport/detoxification superfamily protein	0.000259341	0.0618392	3.58613
A10	A10_012787865_012786374	Cab017144.1	AT5G22950.1	SNF7 family protein	0.000266717	0.0633178	3.57395
C04	C04_048479385_048480519	Bo4g182970.1	AT2G34860.2	DnaJ/Hsp40 cysteine-rich domain superfamily protein	0.000267578	0.0632435	3.57255
A10	A10_011310468_011310076	Cab017399.1			0.000267775	0.0630136	3.57223
A08	A08_011254583_011256047	Cab033303.1			0.000271356	0.0635787	3.56646
C09	C09_050825411_050825599	Bo9g172060.1	AT5G10450.4	G-box regulating factor 6	0.000273958	0.0639106	3.56232
C01	C01_029201623_029202663	Bo1g098580.1	AT1G11560.1	Oligosaccharyltransferase complex/magnesium transporter family protein	0.000275191	0.0639214	3.56037
A10	A10_003162271_003163760	Cab036907.1	AT2G21050.1	like AUXIN RESISTANT 2	0.000279213	0.0645774	3.55406
C05	C05_017182916_017184977	Bo5g052000.1	AT1G27385.1		0.000280513	0.0646007	3.55205
C01	C01_042818076_042816826.001	BnaC01g40310D			0.000280613	0.0643487	3.55189
C09	C09_053341060_053341839	Bo9g179020.1	AT5G04820.1	ovate family protein 13	0.000281242	0.0642196	3.55092
A02	A02_003382308_003380722.001	BnaA02g03350D	AT5G17010.3	Major facilitator superfamily protein	0.000282591	0.0642554	3.54884
C04	C04_005551777_005554732	Bo4g027100.1	AT2G38670.1	phosphorylethanolamine cytidylyltransferase 1	0.000284582	0.0644363	3.54579
A07	A07_018538192_018539483	Cab012755.1			0.000284711	0.0641957	3.5456
A08	A08_007510916_007512042	Cab010332.1			0.000284829	0.0639548	3.54542
C03	C03_018965866_018967869	Bo3g045260.1	AT4G11380.2	Adaptin family protein	0.000287354	0.0642541	3.54158
A08	A08_003781363_003782368	Cab022360.1			0.000291478	0.0649068	3.53539
C08	C08_028855631_028858235	Bo8g083240.1	AT3G53900.2	uracil phosphoribosyltransferase	0.000294809	0.0653784	3.53046
C04	C04_049250139_049251936	Bo4g186180.1			0.000296946	0.0655824	3.52732
A10	A10_017289645_017287923	Cab007690.1	AT5G10480.1	Protein-tyrosine phosphatase-like, PTPLA	0.000298136	0.0655766	3.52559
C01	C01_038685401_038685757	Bo1g134640.1			0.000299987	0.0657154	3.5229
C06	C06_037639372_037640031	Bo6rg119820.1	AT1G75720.2	Plant protein of unknown function (DUF827)	0.000300368	0.0655325	3.52235
A05	A05_027115434_027112979	Cab023316.1	AT3G06483.1	pyruvate dehydrogenase kinase	0.000300499	0.0652967	3.52216
C03	C03_022378714_022377320.003	BnaC03g33760D	AT3G04605.1	transposable element gene	0.000303325	0.0656461	3.51809
C02	C02_031235130_031241672	Bo2g105200.1			0.000304652	0.0656695	3.5162
C02	C02_052863405_052865789	Bo2g168290.1	AT5G65530.1	Protein kinase superfamily protein	0.000304849	0.0654502	3.51592
C05	C05_034056405_034057943	Bo5g109790.1			0.000305423	0.0653132	3.5151
C08	C08_023259710_023261648.002	BnaC08g19800D	AT1G21480.1	Exostosin family protein	0.000310124	0.0660565	3.50846
C06	C06_025368872_025370828	Bo6rg081620.1	AT4G32720.2	La protein 1	0.000310555	0.0658878	3.50786
A10	A10_004263348_004263869	Cab037036.1			0.000312378	0.0660146	3.50532
C04	C04_049556649_049559684	Bo4g186560.1	AT2G36990.1	RNApolymerase sigma-subunit F	0.000313605	0.0660152	3.50362
A10	A10_017347026_017344582	Cab007677.1	AT5G10320.1		0.000317941	0.0666674	3.49765
C09	C09_051579187_051580599	Bo9g174470.1			0.000318889	0.0666071	3.49636
A03	A03_032777005_032778601	BnaA03g53280D			0.000320496	0.0666842	3.49418
C03	C03_042123452_042122559.001	BnaC03g53770D			0.000322647	0.0668736	3.49127
C04	C04_041490206_041490769	Bo4g151490.1			0.00032406	0.0669092	3.48937
C09	C09_004996220_004997671	Bo9g017380.1	AT5G63050.1	embryo defective 2759	0.000327219	0.0673036	3.48516
C03	C03_023297168_023292667.001	BnaC03g35090D			0.000329456	0.067506	3.4822
A02	A02_005975794_005977308.002	BnaA02g07650D			0.000332069	0.0677835	3.47877
A03	A03_015086160_015088422	Cab003830.1			0.000345723	0.0703043	3.46127
C07	C07_000932516_000933638.003	BnaC07g00850D			0.00034718	0.0703354	3.45944
C06	C06_028571297_028571776	Bo6rg092800.1			0.000347518	0.0701401	3.45902
C09	C09_052416360_052416787.001	BnaC09g49220D			0.00035151	0.070681	3.45406
A08	A08_003813066_003811970	BnaA08g15430D			0.000352234	0.0705634	3.45317
C03	C03_004629180_004634524	Bo3g013300.1	AT5G18700.1	Protein kinase family protein with ARM repeat domain	0.000353759	0.0706063	3.45129
C07	C07_020366321_020366686	Bo7g056050.1			0.000355263	0.070645	3.44945
C07	C07_002583319_002583901	Bo7g009420.1			0.000355581	0.0704481	3.44906
C09	C09_053511097_053512049	Bo9g181290.1	AT5G04260.1	WCRKC thioredoxin 2	0.00035704	0.070478	3.44728
C04	C04_033672905_033674852	Bo4g130760.1			0.000359698	0.0707438	3.44406
A10	A10_017411104_017406764	Cab007661.1	AT5G10140.1	K-box region and MADS-box transcription factor family protein	0.00036073	0.0706886	3.44282
C08	C08_003368832_003367584.001	BnaC08g03830D	AT5G14440.2	Surfeit locus protein 2 (SURF2)	0.000362015	0.0706834	3.44127
C04	C04_007449650_007453218	Bo4g034680.1	AT5G43470.2	Disease resistance protein (CC-NBS-LRR class) family	0.000362915	0.0706033	3.4402
C01	C01_041907987_041908688	Bo1g147860.1			0.000363407	0.0704448	3.43961
A02	A02_003887878_003887136	Cab045347.1	AT5G18800.2	Cox19-like CHCH family protein	0.000365505	0.0705975	3.43711
A09	A09_029854822_029855141	Cab028000.1			0.000368477	0.0709173	3.43359
C03	C03_013878275_013881149	Bo3g035650.1	AT2G41460.1	apurinic endonuclease-redox protein	0.000373897	0.0717044	3.42725
C04	C04_045874451_045877442	Bo4g173160.1			0.000380739	0.0727576	3.41937
A05	A05_028956430_028957477	Cab046221.1	AT3G02560.2	Ribosomal protein S7e family protein	0.000381847	0.0727114	3.41811
C06	C06_002361567_002364034	Bo6rg010810.1			0.000387838	0.0735924	3.41135
C06	C06_027743206_027745481.001	BnaC06g23480D			0.000391442	0.0740156	3.40733
C06	C06_037084507_037085826	Bo6rg118750.1	AT1G74440.1	Protein of unknown function (DUF962)	0.000392212	0.0739018	3.40648
C09	C09_054306415_054308329	Bo9g184590.1	AT3G45100.2	UDP-Glycosyltransferase superfamily protein	0.000392679	0.0737319	3.40596
A07	A07_019314768_019312649	Cab019012.1	AT1G79450.1	ALA-interacting subunit 5	0.000393684	0.0736641	3.40485
A07	A07_020869316_020869011	Cab018740.1			0.000395475	0.0737431	3.40288
A09	A09_023703104_023703628	Cab045277.1			0.0003964	0.0736606	3.40187
C09	C09_053259888_053262447	Bo9g178840.1	AT5G04510.1	3'-phosphoinositide-dependent protein kinase 1	0.000398449	0.0737871	3.39963
C02	C02_010540297_010539658.002	BnaC02g13040D			0.000399029	0.0736414	3.399
A01	A01_008868166_008868766	Cab024392.1	AT5G66450.2	Phosphatidic acid phosphatase (PAP2) family protein	0.000404395	0.074377	3.39319
C04	C04_041998778_042000493	Bo4g154000.1	AT2G23820.2	Metal-dependent phosphohydrolase	0.000406051	0.0744276	3.39142
C01	C01_039256072_039257163	Bo1g138300.1			0.000409186	0.0747478	3.38808
A01	A01_022671239_022670983	Cab045072.1	AT1G61780.1	postsynaptic protein-related	0.000409705	0.0745898	3.38753
A09	A09_041067502_041070248	Cab013651.1			0.00041213	0.0747787	3.38497
C05	C05_005772429_005773847.001	BnaC05g09730D			0.000414387	0.074936	3.38259
C09	C09_054406664_054407818	Bo9g184750.1	AT5G02200.2	far-red-elongated hypocotyl1-like	0.000416126	0.0749986	3.38078
A01	A01_004842820_004849024	Cab022131.1			0.000420353	0.0755081	3.37639
C08	C08_037293476_037294073	Bo8g105790.1			0.000420865	0.0753488	3.37586
C05	C05_046716432_046717703	Bo5g155160.1			0.000421891	0.0752824	3.3748
C05	C05_008914135_008914790	BnaC05g14310D			0.000422907	0.0752146	3.37376
A08	A08_011385613_011386316	Cab033320.1			0.00042683	0.0756627	3.36974
C02	C02_004351655_004354206	Bo2g013770.1	AT5G17520.1	root cap 1 (RCP1)	0.000433943	0.0766713	3.36257
A04	A04_022079305_022076596	Cab045748.1	AT2G45750.1	S-adenosyl-L-methionine-dependent methyltransferases superfamily protein	0.000439747	0.0774429	3.3568
C01	C01_041901438_041902255	Bo1g147850.1	AT3G06600.2		0.000441736	0.0775399	3.35484
A02	A02_004432976_004434119	Cab032411.1	AT5G20570.1	RING-box 1	0.000442612	0.0774413	3.35398
A10	A10_019471943_019471137	Cab007237.1			0.000443303	0.0773111	3.3533
C04	C04_048098381_048100997	Bo4g182310.1	AT2G33860.1	Transcriptional factor B3 family protein / auxin-responsive factor AUX/IAA-related	0.000445219	0.0773949	3.35143
A06	A06_004555047_004554022.002	BnaA06g07490D	AT3G59380.1	farnesyltransferase A	0.000450522	0.0780649	3.34628
C01	C01_042013423_042015251	Bo1g148950.1	AT3G06410.1	Zinc finger C-x8-C-x5-C-x3-H type family protein	0.000454616	0.0785217	3.34236
C02	C02_012060714_012062644	Bo2g044650.1	AT5G53570.2	Ypt/Rab-GAP domain of gyp1p superfamily protein	0.000457136	0.0787048	3.33995
C03	C03_028576947_028580993	Bo3g074660.1	AT3G20020.1	protein arginine methyltransferase 6	0.000462587	0.0793896	3.33481
C03	C03_021518068_021516867	BnaC03g32060D			0.000462805	0.079175	3.3346
A07	A07_008681961_008683141	Cab005199.1	AT1G31330.1	photosystem I subunit F	0.000464308	0.0791807	3.33319
A10	A10_002069292_002068461	Cab029643.1	AT1G05210.1	Transmembrane protein 97, predicted	0.000469427	0.0798011	3.32843
C02	C02_014645449_014646941	Bo2g051220.1			0.000473456	0.0802329	3.32472
C01	C01_041729687_041740937	Bo1g147530.1	AT3G07160.1	glucan synthase-like 10	0.000475963	0.0804049	3.32243
C05	C05_043376040_043377867	Bo5g139470.1	AT3G09150.2	phytochromobilin:ferredoxin oxidoreductase, chloroplast / phytochromobilin synthase (HY2)	0.000478058	0.0805065	3.32052
A01	A01_003641814_003639964	Cab019874.2			0.000481245	0.0807906	3.31763
A05	A05_004825409_004827863	Cab025695.1	AT2G35680.1	Phosphotyrosine protein phosphatases superfamily protein	0.000482112	0.0806849	3.31685
C04	C04_048562771_048563604	Bo4g183140.1			0.000483636	0.0806894	3.31548
A03	A03_014006477_014009603	Cab003658.2	AT4G11560.1	bromo-adjacent homology (BAH) domain-containing protein	0.000487051	0.0810082	3.31243
A06	A06_024203573_024201695.001	BnaA06g30540D			0.000488522	0.081003	3.31112
A06	A06_026908280_026909866	Cab035556.1			0.000492746	0.0814527	3.30738
A05	A05_010724932_010725911	Cab037300.1	AT5G22850.1	Eukaryotic aspartyl protease family protein	0.000496953	0.081897	3.30368
C02	C02_045846864_045849089.001	BnaC02g37270D			0.000500263	0.0821911	3.3008
C02	C02_006227331_006233720	Bo2g023670.1	AT5G22010.1	replication factor C1	0.000503404	0.0824557	3.29808
A09	A09_031718398_031718780	Cab028290.1			0.000516318	0.0843147	3.28708
C09	C09_054378391_054380363	Bo9g184700.1	AT5G02260.1	expansin A9	0.000517183	0.0842009	3.28636
C07	C07_026483685_026484975	Bo7g067530.1	AT1G54040.2	epithiospecifier protein	0.000518652	0.0841856	3.28512
A10	A10_018643972_018645873	Cab007555.1	AT3G11510.1	Ribosomal protein S11 family protein	0.000519732	0.0841076	3.28422
A03	A03_010364100_010365199	Cab002972.1	AT2G39460.2	ribosomal protein L23AA	0.000520856	0.0840371	3.28328
C09	C09_043880123_043881813	Bo9g148250.1			0.000521824	0.083942	3.28248
C04	C04_007305599_007307877	Bo4g033460.1			0.000522366	0.083779	3.28203
C06	C06_031840423_031842612	Bo6rg099860.1	AT5G48960.1	HAD-superfamily hydrolase, subfamily IG, 5'-nucleotidase	0.000526523	0.0841952	3.27858
A04	A04_000644656_000641851	Cab019592.1	AT3G61680.1	alpha/beta-Hydrolases superfamily protein	0.000534161	0.0851639	3.27233
C02	C02_011161723_011163226	Bo2g041610.1			0.000534564	0.0849767	3.272
C07	C07_004805233_004807786	Bo7g014150.1			0.000535615	0.0848934	3.27115
C06	C06_023462177_023461342	BnaC06g18100D			0.000537978	0.0850179	3.26924
C09	C09_043139765_043140987	Bo9g142300.1	AT1G17760.1	Tetratricopeptide repeat (TPR)-like superfamily protein	0.000538931	0.0849195	3.26847
A05	A05_025305427_025302837	Cab023662.1	AT5G06440.3		0.00054205	0.0851619	3.26596
A06	A06_009193081_009195245	Cab042888.1	AT1G21060.1	Protein of unknown function, DUF547	0.000546995	0.085689	3.26202
C08	C08_030317873_030318648	Bo8g090410.1			0.000547737	0.0855565	3.26143
C03	C03_020537876_020541916	Bo3g052330.1	AT4G02740.1	F-box/RNI-like superfamily protein	0.000548189	0.0853797	3.26107
A02	A02_005679391_005681007	Cab032632.1	AT5G59460.1	scarecrow-like transcription factor 11 (SCL11)	0.00054904	0.0852658	3.2604
C02	C02_004638584_004640044	Bo2g014280.1	AT5G18110.1	novel cap-binding protein	0.000551163	0.0853495	3.25872
C05	C05_009197081_009200898	Bo5g025950.1	AT1G18870.1	isochorismate synthase 2	0.000551188	0.0851088	3.2587
A09	A09_019337182_019339745	Cab005371.1	AT4G10790.1	UBX domain-containing protein	0.00055345	0.0852139	3.25692
C08	C08_020259825_020261143	Bo8g062700.1			0.000554687	0.085161	3.25595
C03	C03_020460212_020460613	Bo3g052230.1			0.00055706	0.0852824	3.2541
A10	A10_018489538_018490505	Cab007531.1			0.000559881	0.0854714	3.2519
A03	A03_029043495_029044600	Cab002440.1			0.000560892	0.085384	3.25112
A03	A03_026938828_026942788	Cab002085.1			0.000561121	0.0851782	3.25094
A10	A10_005390239_005385338	Cab042760.1	AT2G43590.1	Chitinase family protein	0.000562885	0.0852059	3.24958
A02	A02_005922229_005924675	Cab032685.1	AT5G58670.1	phospholipase C1	0.000568298	0.0857843	3.24542
C05	C05_023161335_023162033	Bo5g071140.1			0.000568899	0.0856352	3.24496
A08	A08_019160359_019158767	Cab027536.1	AT1G26945.1	basic helix-loop-helix (bHLH) DNA-binding superfamily protein	0.000579365	0.0869677	3.23705
A04	A04_012453997_012456732	Cab041465.1	AT2G22360.1	DNAJ heat shock family protein	0.000579948	0.0868134	3.23661
A07	A07_019962339_019961674	Cab018896.1	AT1G76610.1	Protein of unknown function, DUF617	0.000581728	0.0868387	3.23528
A05	A05_020434734_020433592	Cab031585.1	AT4G01400.2		0.000584905	0.0870716	3.23291
A05	A05_028895521_028888824.009	BnaA05g33720D	AT3G01670.1		0.000587974	0.0872874	3.23064
A03	A03_004279955_004280681.001	BnaA03g07990D			0.00058902	0.0872025	3.22987
A02	A02_025786456_025788117	Cab009249.1			0.000589183	0.0869876	3.22975
C06	C06_007424351_007426030	Bo6rg031180.1			0.000589814	0.0868429	3.22928
C06	C06_023467553_023469220	Bo6rg078020.1			0.000591359	0.0868331	3.22815
C08	C08_033598306_033599249	Bo8g098180.1	AT3G62840.1	Small nuclear ribonucleoprotein family protein	0.000591506	0.0866187	3.22804
C07	C07_045597111_045598020	Bo7g114640.1			0.000595591	0.0869805	3.22505
A01	A01_009875917_009879917	Cab024559.1	AT4G26900.1	HIS HF	0.000595788	0.0867741	3.22491
C02	C02_014556147_014558709	Bo2g051050.1	AT1G65040.2	RING/U-box superfamily protein	0.000596481	0.0866409	3.2244
A02	A02_019002013_019001666	Cab044891.1			0.00059658	0.0864223	3.22433
A05	A05_022850333_022847823	Cab011483.1	AT3G16565.2	alanine-tRNA ligases;nucleic acid binding;ligases, forming aminoacyl-tRNA and related compounds;nucl	0.000604909	0.087394	3.21831
A09	A09_045313377_045314350	Cab014504.1	AT1G03680.1	thioredoxin M-type 1	0.000606253	0.0873539	3.21735
A08	A08_010850347_010850936	Cab033247.1			0.000608829	0.0874912	3.2155
A09	A09_038873934_038870802.001	BnaA09g40770D			0.000608884	0.0872664	3.21547
A06	A06_006188065_006184264.001	BnaA06g10170D			0.00061464	0.0878576	3.21138
C04	C04_033272769_033274744	Bo4g127380.1	AT4G14040.1	selenium-binding protein 2	0.000615517	0.0877503	3.21076
C05	C05_046712408_046713129	Bo5g155140.1			0.000618695	0.0879707	3.20852
C08	C08_017428737_017429939	Bo8g052710.1			0.00061912	0.0877994	3.20823
C04	C04_049465845_049467712	Bo4g186430.1	AT2G36840.1	ACT-like superfamily protein	0.000623905	0.0882457	3.20488
A06	A06_008781617_008782846	Cab042828.1			0.000624414	0.0880865	3.20453
C05	C05_046487352_046489142	Bo5g152770.1	AT3G02230.1	reversibly glycosylated polypeptide 1	0.000624547	0.0878752	3.20443
A09	A09_029853110_029854022	Cab027998.1			0.00062521	0.0877394	3.20397
C05	C05_025162562_025163315	Bo5g076420.1	AT4G36250.1	aldehyde dehydrogenase 3F1	0.000628044	0.0879082	3.20201
A02	A02_005073081_005091939	Cab032531.1	AT5G22860.2	Serine carboxypeptidase S28 family protein	0.000628364	0.0877251	3.20179
C02	C02_014651574_014652314	Bo2g051230.1			0.000629305	0.0876295	3.20114
C07	C07_042075386_042077391	Bo7g107500.1	AT4G21680.1	NITRATE TRANSPORTER 1.8	0.000630126	0.0875177	3.20057
C02	C02_001667359_001670158	Bo2g008780.1	AT5G07800.1	Flavin-binding monooxygenase family protein	0.000630869	0.0873956	3.20006
A02	A02_025817173_025818438	Cab009253.1			0.00063162	0.0872752	3.19954
A04	A04_018410767_018408769	Cab034067.1	AT2G34840.1	Coatomer epsilon subunit	0.000636693	0.0877513	3.19607
C08	C08_023259710_023261648.003	BnaC08g19810D	AT1G77130.1	plant glycogenin-like starch initiation protein 2	0.000638569	0.0877854	3.19479
C08	C08_020102315_020097943.997	BnaC08g15250D	AT2G14045.2		0.000641141	0.0879147	3.19305
C07	C07_032313202_032313641	Bo7g082220.1			0.000643311	0.0879882	3.19158
C02	C02_004864806_004866323	Bo2g016520.1	AT5G18475.1	Pentatricopeptide repeat (PPR) superfamily protein	0.000652763	0.089055	3.18524
C04	C04_042618756_042619049	Bo4g154920.1			0.000652842	0.0888409	3.18519
A02	A02_012361984_012358443	Cab011939.1	AT1G71696.2	carboxypeptidase D, putative	0.000657248	0.0892152	3.18227
C04	C04_045635402_045635878	Bo4g170830.1			0.000669112	0.0905975	3.1745
A09	A09_023717921_023719434	BnaA09g23520D			0.00066957	0.0904322	3.1742
C02	C02_035619867_035621871.999	BnaC02g29630D			0.000670137	0.0902825	3.17384
A09	A09_018575276_018582998	Cab005281.1	AT4G11670.1	Protein of unknown function (DUF810)	0.000670695	0.0901324	3.17348
C03	C03_023460101_023461728	Bo3g061330.1	AT3G07560.1	peroxin 13	0.000672986	0.0902152	3.17199
A03	A03_000826193_000829974	Cab015486.1	AT5G04700.1	Ankyrin repeat family protein	0.00067893	0.0907862	3.16818
A10	A10_016318061_016316241	Cab007887.1	AT5G13310.1		0.000681348	0.090884	3.16663
C06	C06_018961945_018962361.002	BnaC06g14910D			0.00068765	0.0914983	3.16263
C07	C07_035314869_035315492	Bo7g092550.1			0.000687892	0.0913049	3.16248
A01	A01_014876593_014876033	Cab042481.1	AT3G48550.1		0.000691785	0.0915961	3.16003
C02	C02_014630864_014632846	Bo2g051210.1	AT1G65270.1		0.00069423	0.0916945	3.1585
A02	A02_005392687_005394682	Cab032577.1	AT5G60120.2	target of early activation tagged (EAT) 2	0.000695204	0.0915986	3.15789
A02	A02_026426711_026425965.002	BnaA02g25150D	AT3G25882.1	NIM1-interacting 2	0.000702138	0.0922867	3.15358
C02	C02_001706145_001707656	Bo2g008850.1	AT5G07950.1		0.000704154	0.0923265	3.15233
C02	C02_028928330_028930858	Bo2g100530.1	AT1G02840.3	RNA-binding (RRM/RBD/RNP motifs) family protein	0.000709048	0.0927425	3.14932
C09	C09_016114453_016115310	Bo9g054510.1	AT1G56670.1	GDSL-like Lipase/Acylhydrolase superfamily protein	0.000715567	0.0933684	3.14535
C05	C05_017167604_017169542.001	BnaC05g21260D			0.000717013	0.0933312	3.14447
A06	A06_024841787_024843506	Cab035236.1	AT3G28460.1	methyltransferases	0.000718943	0.0933569	3.14331
C01	C01_041810296_041810927	Bo1g147690.1	AT3G06840.1		0.000723944	0.0937803	3.1403
C06	C06_019061996_019062414	Bo6rg067710.1			0.000725353	0.0937375	3.13945
C05	C05_030715488_030716566	Bo5g094530.1			0.000726777	0.0936968	3.1386
A05	A05_023657458_023652799	Cab023976.1	AT3G15220.1	Protein kinase superfamily protein	0.000735932	0.0946507	3.13316
C02	C02_022567527_022569581	Bo2g080800.1	AT1G73930.2		0.000736981	0.09456	3.13254
A09	A09_040492254_040498847	Cab013522.1	AT2G21380.1	Kinesin motor family protein	0.000738676	0.0945523	3.13155
A02	A02_011619199_011618504	Cab012039.1			0.000740373	0.094545	3.13055
C06	C06_012433054_012434288	Bo6rg046610.1			0.000742235	0.0945586	3.12946
C02	C02_002471015_002472573	Bo2g010420.1	AT5G11500.1		0.000745532	0.0947547	3.12753
C06	C06_039815323_039816500	Bo6rg125830.1	AT1G79870.1	D-isomer specific 2-hydroxyacid dehydrogenase family protein	0.000749283	0.0950073	3.12535
A10	A10_010272756_010269011	Cab017559.1	AT5G56240.2		0.000751329	0.0950431	3.12417
A06	A06_015895550_015897260	Cab005898.1	AT5G19510.1	Translation elongation factor EF1B/ribosomal protein S6 family protein	0.000754686	0.0952442	3.12223
C02	C02_049941059_049946256	Bo2g159390.1	AT5G24340.1	3'-5' exonuclease domain-containing protein	0.000757001	0.0953132	3.1209
A04	A04_002965709_002964124	Cab019257.1	AT3G55500.1	expansin A16	0.000757527	0.095157	3.1206
C03	C03_016140384_016141542	Bo3g039980.1	AT2G29320.1	NAD(P)-binding Rossmann-fold superfamily protein	0.000758891	0.0951067	3.11982
C05	C05_046662592_046663621	Bo5g155060.1	AT3G01520.1	Adenine nucleotide alpha hydrolases-like superfamily protein	0.00075952	0.0949647	3.11946
A09	A09_020194621_020196502	Cab005468.1			0.000763059	0.0951863	3.11744
A05	A05_018418966_018418302	Cab009492.1			0.000765498	0.09527	3.11606
C02	C02_002383551_002385135	Bo2g010280.1	AT5G11170.1	DEAD/DEAH box RNA helicase family protein	0.000770159	0.0956293	3.11342
C05	C05_020611204_020611858	Bo5g064490.1			0.000770954	0.095508	3.11297
A10	A10_008031737_008028891.083	BnaA10g08190D	AT3G47090.1	Leucine-rich repeat protein kinase family protein	0.000772779	0.0955144	3.11194
A02	A02_000705983_000704353	Cab039474.1			0.000772962	0.0953185	3.11184
A10	A10_012218888_012218084.001	BnaA10g12750D			0.000774244	0.0952585	3.11112
C06	C06_036395515_036398786	Bo6rg116420.1	AT1G73020.2		0.000776419	0.0953086	3.1099
A10	A10_010934763_010932798	Cab017462.1	AT5G57140.1	purple acid phosphatase 28	0.0007773	0.0951998	3.10941
C04	C04_042010586_042011606	Bo4g154040.1			0.000778398	0.0951182	3.1088
C04	C04_007266816_007267338	Bo4g032410.1			0.000784345	0.0956279	3.10549
A05	A05_007602924_007604285	Cab034788.1			0.000784437	0.0954233	3.10544
C09	C09_052789299_052793348	Bo9g177030.1	AT5G05660.1	sequence-specific DNA binding transcription factors;zinc ion binding;sequence-specific DNA binding t	0.000784791	0.0952514	3.10525
C05	C05_006582557_006583897.001	BnaC05g10710D			0.000786074	0.0951927	3.10454
A04	A04_002009590_002009297.001	BnaA04g02390D	AT3G21360.1	2-oxoglutarate (2OG) and Fe(II)-dependent oxygenase superfamily protein	0.000786679	0.0950524	3.1042
A02	A02_007812843_007815758	Cab031137.1	AT5G53760.2	Seven transmembrane MLO family protein	0.000786974	0.0948752	3.10404
A08	A08_014215100_014217377	Cab040668.1	AT4G31940.1	cytochrome P450, family 82, subfamily C, polypeptide 4	0.000788326	0.0948261	3.10329
C03	C03_019125404_019127075	Bo3g045450.1	AT4G11890.3	Protein kinase superfamily protein	0.000789001	0.0946959	3.10292
A05	A05_023892169_023884693	Cab023933.1	AT3G14840.2	Leucine-rich repeat transmembrane protein kinase	0.000792411	0.0948939	3.10105
C07	C07_024810260_024812319	Bo7g065190.1			0.000792535	0.0946983	3.10098
C01	C01_023094608_023097165	Bo1g078620.1	AT3G49120.1	peroxidase CB	0.000792869	0.0945286	3.1008
C06	C06_022929567_022931850	Bo6rg077270.1	AT3G60600.1	vesicle associated protein	0.000793216	0.0943612	3.10061
A07	A07_020726209_020723527	Cab018766.1	AT1G73320.1	S-adenosyl-L-methionine-dependent methyltransferases superfamily protein	0.000794857	0.0943481	3.09971
C02	C02_043198846_043199061	Bo2g136350.1	AT2G02510.1	NADH dehydrogenase (ubiquinone)s	0.000800155	0.0947682	3.09683
A02	A02_030065434_030064179	Cab047143.1	AT5G58420.1	Ribosomal protein S4 (RPS4A) family protein	0.000800998	0.0946601	3.09637
C05	C05_004012503_004020354.001	BnaC05g07480D			0.000804626	0.0948808	3.09441
C01	C01_020700258_020701707	Bo1g070870.1	AT3G46670.1	UDP-glucosyl transferase 76E11	0.000806284	0.0948687	3.09351
A02	A02_005984031_005986198	Cab032697.1	AT5G58350.1	with no lysine (K) kinase 4	0.000806806	0.0947233	3.09323
A06	A06_015326996_015327646	BnaA06g19610D	AT3G43520.1	Transmembrane proteins 14C	0.000812262	0.0951564	3.0903
C05	C05_025958329_025959951	Bo5g079930.1			0.000813107	0.0950489	3.08985
A03	A03_017838986_017839240	Cab004366.1			0.000820092	0.0956579	3.08614
A08	A08_011069803_011070030	Cab033281.1			0.000820607	0.0955112	3.08586
C04	C04_009653431_009652474	BnaC04g08580D			0.000821563	0.0954164	3.08536
A09	A09_038927018_038925133	BnaA09g40900D	AT4G32400.1	Mitochondrial substrate carrier family protein	0.00082186	0.0952456	3.0852
A05	A05_028649587_028650700	Cab046158.1	AT3G01435.1	Expressed protein	0.000822107	0.0950698	3.08507
A10	A10_019888568_019886734	Cab007158.1	AT5G02470.3	Transcription factor DP	0.000823069	0.0949772	3.08456
A01	A01_022863754_022865577	Cab037082.1	AT1G62150.1	Mitochondrial transcription termination factor family protein	0.00082859	0.09541	3.08166
A10	A10_010820130_010819330	Cab017476.2	AT4G10100.3	co-factor for nitrate, reductase and xanthine dehydrogenase 7	0.000829228	0.0952799	3.08133
A10	A10_010708332_010706497	Cab017493.1	AT5G56940.1	Ribosomal protein S16 family protein	0.000829882	0.0951522	3.08098
C06	C06_036976530_036977902	Bo6rg118570.1	AT1G74230.1	glycine-rich RNA-binding protein 5	0.000830074	0.0949721	3.08088
C07	C07_032448252_032450961.001	BnaC07g23250D			0.000830643	0.0948359	3.08059
A09	A09_033333496_033335711	Cab000382.1			0.000846588	0.096452	3.07233
C09	C09_052491523_052491926	Bo9g176450.1	AT5G06265.3	hyaluronan mediated motility receptor-related	0.000847736	0.096379	3.07174
C08	C08_017175262_017176410.001	BnaC08g12210D			0.000849947	0.0964269	3.07061
C08	C08_034039528_034041053	Bo8g099080.1	AT2G25570.3	binding	0.000855324	0.0968331	3.06787
A05	A05_001214731_001215042.001	BnaA05g02100D	AT3G59380.1	farnesyltransferase A	0.000861251	0.0972997	3.06487
A01	A01_005325248_005323534	Cab042029.1			0.000863937	0.097399	3.06352
A10	A10_019455792_019453064	Cab007241.3	AT5G03910.1	ABC2 homolog 12	0.000868934	0.0977578	3.06101
C09	C09_052305817_052309541	Bo9g176010.1	AT5G06580.1	FAD-linked oxidases family protein	0.000869544	0.0976226	3.06071
A03	A03_030155646_030155179	Cab048076.1			0.000874102	0.0979304	3.05844
C03	C03_064346685_064348752.001	BnaC03g70370D			0.000876719	0.0980197	3.05714
A01	A01_007170158_007172404	Cab024137.1	AT4G12590.1	Protein of unknown function DUF106, transmembrane	0.000877633	0.0979187	3.05669
A10	A10_019027869_019022506	Cab007328.2	AT5G04895.1	DEA(D/H)-box RNA helicase family protein	0.000879421	0.0979156	3.0558
A04	A04_018310667_018310057	Cab034083.1			0.000882101	0.0980114	3.05448
C04	C04_032173446_032174335	Bo4g124170.1			0.000887582	0.0984175	3.05179
C02	C02_004172245_004174938	Bo2g013420.1	AT5G17070.1		0.000894035	0.0989295	3.04865
A02	A02_009264107_009265787	Cab031348.1	AT2G44870.1		0.000897669	0.0991281	3.04688
C01	C01_028506745_028507008	Bo1g097980.1			0.000899444	0.0991209	3.04603
A09	A09_023947553_023947822	Cab045303.1			0.000902722	0.0992792	3.04445
A06	A06_010110005_010107178	Cab028920.2	AT3G49170.1	Tetratricopeptide repeat (TPR)-like superfamily protein	0.000903717	0.0991862	3.04397
C08	C08_020261080_020257751.002	BnaC08g15530D			0.000904538	0.0990745	3.04357
C04	C04_007464745_007465131	Bo4g034730.1	AT5G48620.1	Disease resistance protein (CC-NBS-LRR class) family	0.000906265	0.0990623	3.04274
C09	C09_008757920_008759555	Bo9g027530.1			0.000907434	0.0989893	3.04218
A10	A10_000365670_000364954	Cab029924.2	AT1G01170.2	Protein of unknown function (DUF1138)	0.000909836	0.0990508	3.04104
A01	A01_005319819_005317457	Cab042031.1			0.000911072	0.0989854	3.04045
C02	C02_011158286_011160046	Bo2g041600.1	AT5G54630.1	zinc finger protein-related	0.000914537	0.099162	3.0388
A05	A05_003770006_003773560	Cab025513.1	AT2G38670.1	phosphorylethanolamine cytidylyltransferase 1	0.000919606	0.0995113	3.0364
A02	A02_005724978_005725313	Cab032639.1			0.000919828	0.0993359	3.03629
A03	A03_008052774_008053949	Cab002561.2			0.000923341	0.0995159	3.03464
A09	A09_018644514_018646041	Cab005289.1	AT4G11600.1	glutathione peroxidase 6	0.000929692	0.1	3.03166
C02	C02_004899187_004902318	Bo2g016590.1	AT5G18570.1	GTP1/OBG family protein	0.000931137	0.0999562	3.03099
C03	C03_009002289_009008999	Bo3g024250.1	AT5G10140.4	K-box region and MADS-box transcription factor family protein	0.000931867	0.0998357	3.03065
C02	C02_011802890_011803287	Bo2g043290.1	AT5G53940.1	Yippee family putative zinc-binding protein	0.000933121	0.0997717	3.03006
A03	A03_030464271_030463362	Cab047669.1			0.000933134	0.0995755	3.03006
A02	A02_002519123_002519787	BnaA02g01690D	AT5G13510.1	Ribosomal protein L10 family protein	0.000933188	0.0993845	3.03003
C01	C01_021646315_021647951	Bo1g073550.1	AT2G31250.1	Glutamyl-tRNA reductase family protein	0.000958162	0.101843	3.01856
C03	C03_014518081_014522471	Bo3g036550.1	AT2G43360.1	Radical SAM superfamily protein	0.000962897	0.102145	3.01642
C06	C06_022994128_022995976	Bo6rg077440.1			0.000966217	0.102296	3.01493
C02	C02_045854945_045855604	Bo2g146220.1	AT5G13930.1	Chalcone and stilbene synthase family protein	0.000967904	0.102273	3.01417
C04	C04_048147186_048148287	Bo4g182370.1	AT2G34050.1		0.000967988	0.102082	3.01413
C06	C06_013979820_013980023	Bo6rg050900.1			0.000971866	0.102291	3.01239
C09	C09_052492452_052494689	Bo9g176460.1	AT5G06260.1	TLD-domain containing nucleolar protein	0.000973706	0.102285	3.01157
C08	C08_022227969_022232922.002	BnaC08g18360D			0.000976368	0.102365	3.01039
A02	A02_028968666_028967089	Cab026953.1			0.000977498	0.102284	3.00988
C09	C09_052505065_052506933	Bo9g176470.1	AT5G06250.2	AP2/B3-like transcriptional factor family protein	0.000982026	0.102559	3.00788
C04	C04_041436125_041437862	Bo4g151450.1			0.000983468	0.102511	3.00724
A03	A03_026424589_026425040	Cab002016.1			0.00099075	0.10307	3.00404
A06	A06_009356910_009358256	Cab042911.2			0.000992389	0.103042	3.00332
A09	A09_030429329_030430923	Cab028088.1	AT1G26930.1	Galactose oxidase/kelch repeat superfamily protein	0.00099297	0.102904	3.00306
C06	C06_002667504_002668876	Bo6rg011120.1	AT5G04440.1	Protein of unknown function (DUF1997)	0.00100159	0.103598	2.99931
C06	C06_029138273_029139764	Bo6rg094540.1	AT1G70790.1	Calcium-dependent lipid-binding (CaLB domain) family protein	0.00100954	0.104221	2.99588
A04	A04_016023190_016025084	Cab026124.1			0.00101225	0.104301	2.99471
C08	C08_037295200_037296084	Bo8g105800.1			0.00101586	0.104472	2.99317
A05	A05_028625612_028627889	Cab046152.1	AT3G01480.1	cyclophilin 38	0.00101696	0.104387	2.99269
A04	A04_009451583_009450545	BnaA04g09390D	AT5G39530.1	Protein of unknown function (DUF1997)	0.00101872	0.104369	2.99194
C01	C01_008710246_008711822	Bo1g023970.1	AT4G21210.1	PPDK regulatory protein	0.00101887	0.104185	2.99188
A03	A03_028403159_028404741	Cab002312.2	AT4G25840.1	glycerol-3-phosphatase 1	0.00102016	0.10412	2.99133
A03	A03_021676431_021678364	Cab001225.1	AT2G04850.1	Auxin-responsive family protein	0.00102778	0.104699	2.9881
C01	C01_015116422_015118024	Bo1g053110.1	AT4G16830.3	Hyaluronan / mRNA binding family	0.00102785	0.104509	2.98807
A05	A05_027002044_027000614	Cab023330.1	AT3G66654.2	Cyclophilin-like peptidyl-prolyl cis-trans isomerase family protein	0.0010325	0.104785	2.98611
A05	A05_028648645_028649494	Cab046157.1			0.00103389	0.104728	2.98552
A10	A10_018773324_018775505	Cab007584.1	AT5G05800.2		0.00103463	0.104606	2.98522
A03	A03_007515091_007516789	Cab002463.1	AT5G50720.1	HVA22 homologue E	0.00103622	0.104571	2.98455
C05	C05_016333062_016334534	Bo5g049040.1	AT1G32400.3	tobamovirus multiplication 2A	0.00104485	0.105245	2.98095
C02	C02_004636117_004636395	Bo2g014260.1	AT5G18080.1	SAUR-like auxin-responsive protein family	0.00105004	0.105571	2.97879
C08	C08_037560473_037563048	Bo8g106360.1			0.00105009	0.105379	2.97877
A03	A03_011955834_011956593	Cab003275.1	AT2G45695.1	Ubiquitin related modifier 1	0.00106623	0.106799	2.97215
A10	A10_005395031_005394318	Cab042759.1			0.00106731	0.106709	2.97171
C08	C08_022227969_022232922.003	BnaC08g18370D	AT3G21360.1	2-oxoglutarate (2OG) and Fe(II)-dependent oxygenase superfamily protein	0.00107509	0.107288	2.96856
C04	C04_042011678_042012782	Bo4g154050.1			0.00107585	0.107166	2.96825
A03	A03_033584247_033583557	Cab010665.1			0.00107698	0.10708	2.96779
C09	C09_053277343_053279115	Bo9g178870.1	AT5G04550.1	Protein of unknown function (DUF668)	0.00107937	0.10712	2.96683
A09	A09_018882433_018885267	Cab005319.1	AT4G11350.1	Protein of unknown function (DUF604)	0.00108365	0.107347	2.96511
A06	A06_010211746_010213303.001	BnaA06g16280D			0.00108631	0.107413	2.96405
C03	C03_020481664_020482963	Bo3g052280.1			0.00108962	0.107543	2.96272
C01	C01_042196667_042196927	Bo1g150240.1	AT3G05890.1	Low temperature and salt responsive protein family	0.00109067	0.10745	2.96231
C01	C01_041863701_041865592	Bo1g147780.1	AT3G06660.1	PAPA-1-like family protein / zinc finger (HIT type) family protein	0.00109316	0.107499	2.96131
A05	A05_006436747_006436241	Cab033834.1			0.0011015	0.108121	2.95802
C05	C05_046702679_046711472	Bo5g155130.1	AT3G01460.1	methyl-CPG-binding domain 9	0.00110651	0.108416	2.95604
A10	A10_009005445_009003091	Cab044164.1	AT1G44750.2	purine permease 11	0.00111024	0.108584	2.95458
C04	C04_048561017_048562066	Bo4g183130.1	AT2G35230.1	VQ motif-containing protein	0.00111349	0.108705	2.95331
C05	C05_009303416_009304850	Bo5g027060.1			0.00111452	0.108609	2.95291
C04	C04_007370882_007373075	Bo4g034590.1			0.00112362	0.109298	2.94938
C07	C07_000458596_000459411	Bo7g003530.1	AT2G20480.1		0.00112508	0.109242	2.94882
C07	C07_026439873_026441160	Bo7g067500.1	AT1G54040.2	epithiospecifier protein	0.0011255	0.109087	2.94865
C09	C09_052425185_052429537	Bo9g176310.1	AT5G06310.1	Nucleic acid-binding, OB-fold-like protein	0.00112577	0.108917	2.94855
A02	A02_006745151_006745595	Cab043712.1			0.00113145	0.10927	2.94636
C03	C03_063641300_063643862.001	BnaC03g69670D	AT1G53500.1	NAD-dependent epimerase/dehydratase family protein	0.00113562	0.109476	2.94477
A01	A01_027832014_027833561	Cab041761.1			0.00113764	0.109475	2.944
C08	C08_029588420_029591770	Bo8g088410.1	AT3G55080.1	SET domain-containing protein	0.00114434	0.109924	2.94145
C02	C02_004631818_004632117	Bo2g014230.1	AT5G18030.1	SAUR-like auxin-responsive protein family	0.00114482	0.109774	2.94126
A06	A06_021982305_021983787	Cab006731.1			0.00115074	0.110146	2.93902
C05	C05_043012273_043013845	Bo5g137820.1	AT3G09980.1	Family of unknown function (DUF662)	0.00115298	0.110164	2.93818
A10	A10_013462374_013458889.001	BnaA10g14610D	AT5G20950.2	Glycosyl hydrolase family protein	0.00116029	0.110667	2.93543
A07	A07_005192523_005190968	Cab026292.1	AT4G33410.1	SIGNAL PEPTIDE PEPTIDASE-LIKE 1	0.00116502	0.110922	2.93367
C05	C05_042059849_042062400	Bo5g136170.1	AT3G11720.3	Polyketide cyclase/dehydrase and lipid transport superfamily protein	0.00116513	0.110737	2.93363
C03	C03_000216561_000217875	Bo3g001490.1	AT5G01340.1	Mitochondrial substrate carrier family protein	0.00116726	0.110744	2.93283
A09	A09_011861532_011863253	Cab010057.1	AT2G13650.3	golgi nucleotide sugar transporter 1	0.00116988	0.110797	2.93186
A07	A07_010493014_010492683	Cab032968.2			0.00117066	0.110677	2.93157
C05	C05_009207743_009207206	BnaC05g14580D			0.00117273	0.110678	2.9308
C07	C07_003071347_003071511	Bo7g009780.1			0.00117636	0.110827	2.92946
A09	A09_032581417_032578613.001	BnaA09g31300D			0.00118527	0.111471	2.92618
A04	A04_000196825_000195042	Cab019658.1			0.0011874	0.111477	2.9254
A10	A10_015216733_015214989	Cab008128.1	AT5G16710.1	dehydroascorbate reductase 1	0.00118832	0.111369	2.92507
C01	C01_036860397_036862024	Bo1g123490.1	AT3G16420.3	PYK10-binding protein 1	0.00118988	0.111322	2.9245
A06	A06_006979025_006982990	Cab030502.1	AT1G17340.1	Phosphoinositide phosphatase family protein	0.0012079	0.112812	2.91797
A05	A05_005291556_005295171	Cab046484.2	AT2G36160.1	Ribosomal protein S11 family protein	0.00120845	0.112668	2.91777
C08	C08_030900712_030900296	BnaC08g27910D			0.00121511	0.113094	2.91538
C03	C03_033231342_033232022.001	BnaC03g46490D			0.00123264	0.114527	2.90916
C08	C08_037544474_037545299	Bo8g106310.1	AT1G14990.1		0.00123431	0.114485	2.90857
C07	C07_005350506_005353765	Bo7g014600.1	AT2G17370.1	3-hydroxy-3-methylglutaryl-CoA reductase 2	0.00125121	0.115853	2.90267
C04	C04_049665791_049666965	Bo4g186760.1	AT2G37220.1	RNA-binding (RRM/RBD/RNP motifs) family protein	0.00125524	0.116027	2.90127
A02	A02_007507157_007508076	Cab031088.1			0.00126214	0.116464	2.89889
C05	C05_046700857_046702082	Bo5g155120.1			0.00127173	0.117149	2.8956
A08	A08_019113643_019110857	Cab027545.2	AT1G26830.1	cullin 3	0.00127776	0.117504	2.89355
C04	C04_037336351_037337016	Bo4g139810.1	AT3G26744.4	basic helix-loop-helix (bHLH) DNA-binding superfamily protein	0.00127862	0.117382	2.89326
C09	C09_046928614_046930097	Bo9g157460.1	AT5G18100.1	copper/zinc superoxide dismutase 3	0.00128059	0.117364	2.89259
C02	C02_024121701_024123463	Bo2g087730.1			0.00128329	0.117411	2.89168
A10	A10_019201135_019195554	Cab007294.1	AT5G04480.1	UDP-Glycosyltransferase superfamily protein	0.00128577	0.117438	2.89084
C09	C09_004997946_004999585	Bo9g017390.1	AT5G63060.1	Sec14p-like phosphatidylinositol transfer family protein	0.00128716	0.117367	2.89037
C03	C03_023916890_023923307	Bo3g062290.1	AT3G08960.1	ARM repeat superfamily protein	0.00128881	0.117319	2.88981
C02	C02_001681064_001682823	Bo2g008800.1	AT5G07910.1	Leucine-rich repeat (LRR) family protein	0.00128916	0.117153	2.88969
A02	A02_005463303_005464362	Cab032588.1	AT5G59950.1	RNA-binding (RRM/RBD/RNP motifs) family protein	0.00129511	0.117495	2.88769
C09	C09_012797809_012796608.001	BnaC09g13450D	AT3G54610.1	histone acetyltransferase of the GNAT family 1	0.00129565	0.117347	2.88751
A04	A04_018288678_018287614	Cab034088.1			0.00130234	0.117755	2.88527
C04	C04_005804824_005806003	Bo4g027480.1			0.00131522	0.11872	2.881
A03	A03_022950918_022953833	Cab001440.1	AT5G60910.1	AGAMOUS-like 8	0.00131991	0.118944	2.87946
A03	A03_000103382_000104393	Cab015336.1	AT5G01580.1	gamma interferon responsive lysosomal thiol (GILT) reductase family protein	0.00133138	0.119777	2.8757
A06	A06_018191585_018188791.001	BnaA06g22170D			0.0013315	0.119589	2.87566
A09	A09_019025725_019029142	Cab005334.1	AT1G66970.2	SHV3-like 2	0.00134634	0.12072	2.87085
A06	A06_004717640_004712040	Cab024698.1	AT1G12930.1	ARM repeat superfamily protein	0.00135203	0.121029	2.86902
A02	A02_009074307_009078142	Cab031315.1	AT5G50530.1	CBS / octicosapeptide/Phox/Bemp1 (PB1) domains-containing protein	0.00135342	0.120953	2.86857
A09	A09_039008177_039006627	Cab029084.1	AT2G25280.1		0.00135522	0.120913	2.86799
C04	C04_049515947_049521503	Bo4g186480.1	AT2G36910.1	ATP binding cassette subfamily B1	0.001357	0.120871	2.86742
A02	A02_009894120_009895254	Cab045964.1	AT1G66980.1	suppressor of npr1-1 constitutive 4	0.00136302	0.121208	2.8655
A02	A02_004685295_004689107	Cab032461.1	AT5G21160.1	LA RNA-binding protein	0.00136772	0.121426	2.864
C05	C05_008941319_008941655	Bo5g025690.1	AT5G50110.1	S-adenosyl-L-methionine-dependent methyltransferases superfamily protein	0.0013678	0.121232	2.86398
A09	A09_010506569_010507157	BnaA09g27840D			0.00136886	0.121128	2.86364
A09	A09_039750778_039753004	Cab046094.1	AT2G23150.1	natural resistance-associated macrophage protein 3	0.00136931	0.120968	2.8635
A03	A03_004259272_004260690	Cab016213.1	AT5G20090.2	Uncharacterised protein family (UPF0041)	0.00137419	0.121201	2.86195
A02	A02_031285616_031275453	Cab021988.1	AT5G27360.1	Major facilitator superfamily protein	0.0013742	0.121004	2.86195
C09	C09_014263138_014265127	Bo9g043730.1	AT1G60790.1	Plant protein of unknown function (DUF828)	0.00137514	0.120889	2.86165
C09	C09_022335165_022335826	Bo9g074420.1	AT2G37420.1	ATP binding microtubule motor family protein	0.00137709	0.120863	2.86104
C07	C07_026815727_026816750	Bo7g069930.1			0.00137992	0.120915	2.86014
C02	C02_022634812_022635916	Bo2g080890.1	AT1G74070.1	Cyclophilin-like peptidyl-prolyl cis-trans isomerase family protein	0.00138197	0.120898	2.8595
C04	C04_033319989_033321542	Bo4g128430.1	AT4G14000.1	Putative methyltransferase family protein	0.0013822	0.120722	2.85943
A03	A03_004272015_004273142.001	BnaA03g07940D	AT3G21360.1	2-oxoglutarate (2OG) and Fe(II)-dependent oxygenase superfamily protein	0.00138967	0.121178	2.85709
A06	A06_023966071_023968243	Cab007045.1	AT5G48610.1		0.00139116	0.121112	2.85662
A03	A03_000802443_000803229	Cab015480.1	AT5G04470.1	cyclin-dependent protein kinase inhibitors	0.00139238	0.121023	2.85624
A10	A10_008031737_008028891.044	BnaA10g07800D	AT5G51700.1	protein binding;zinc ion binding	0.0014016	0.121628	2.85338
A02	A02_015633623_015631291	Cab014910.1	AT1G78590.1	NAD(H) kinase 3	0.0014051	0.121735	2.85229
A02	A02_009329046_009333520	Cab031363.1	AT1G65430.1	IBR domain-containing protein	0.00140843	0.121828	2.85126
A03	A03_016589046_016590657	Cab004114.2	AT3G06130.1	Heavy metal transport/detoxification superfamily protein	0.00141207	0.121947	2.85015
A07	A07_024553724_024552333	Cab021380.1	AT3G29670.1	HXXXD-type acyl-transferase family protein	0.001413	0.121832	2.84986
A08	A08_014578400_014580430	Cab040722.1	AT4G30935.1	WRKY DNA-binding protein 32	0.00142226	0.122435	2.84702
A03	A03_004040053_004039240.001	BnaA03g07460D			0.00142345	0.122342	2.84666
C04	C04_007926102_007926622.001	BnaC04g09350D			0.0014239	0.122186	2.84652
C09	C09_047244154_047245910	Bo9g159980.1	AT5G17660.1	tRNA (guanine-N-7) methyltransferase	0.00142502	0.122087	2.84618
C02	C02_026699840_026700717	Bo2g095300.1			0.00142517	0.121906	2.84613
A10	A10_019904241_019901896	Cab007155.1	AT3G45100.2	UDP-Glycosyltransferase superfamily protein	0.0014263	0.121809	2.84579
C04	C04_048521710_048526428	Bo4g183040.1	AT2G34970.1	Trimeric LpxA-like enzyme	0.00143344	0.122226	2.84362
A03	A03_033588971_033587048	Cab010664.1	AT4G37320.1	cytochrome P450, family 81, subfamily D, polypeptide 5	0.00143456	0.122128	2.84328
C09	C09_053323106_053325525	Bo9g178970.1	AT5G04740.1	ACT domain-containing protein	0.00143628	0.122081	2.84276
C02	C02_004871030_004868254.001	BnaC02g08110D	AT5G18500.2	Protein kinase superfamily protein	0.00144043	0.122242	2.84151
A09	A09_026530947_026526657	Cab015218.1	AT1G30810.2	Transcription factor jumonji (jmj) family protein / zinc finger (C5HC2 type) family protein	0.00144201	0.122183	2.84103
A03	A03_011045624_011046805	Cab003100.2	AT2G41760.1		0.00144345	0.122113	2.8406
A01	A01_012581505_012581050	BnaA01g18870D	AT4G14890.1	2Fe-2S ferredoxin-like superfamily protein	0.0014456	0.122103	2.83995
C07	C07_021126102_021126593	Bo7g057850.1	AT1G22550.1	Major facilitator superfamily protein	0.00144687	0.122019	2.83957
C02	C02_035568357_035567038	BnaC02g28840D			0.00144711	0.121849	2.8395
C07	C07_015057167_015059556	Bo7g040700.1	AT3G23300.1	S-adenosyl-L-methionine-dependent methyltransferases superfamily protein	0.00144983	0.121888	2.83868
A06	A06_024201251_024203911	Cab007091.1	AT5G47900.1	Protein of unknown function (DUF1624)	0.00145422	0.122066	2.83737
A02	A02_028952135_028947666	Cab026957.1	AT3G26700.1	Protein kinase superfamily protein	0.00145517	0.121956	2.83709
C06	C06_020525462_020530551	Bo6rg072250.1	AT3G56630.1	cytochrome P450, family 94, subfamily D, polypeptide 2	0.00145519	0.121768	2.83708
C08	C08_038882287_038882989	Bo8g108890.1	AT1G11500.1	Protein of unknown function (DUF1218)	0.00145599	0.121646	2.83684
C08	C08_036107640_036108146	Bo8g102450.1			0.00146029	0.121817	2.83556
C08	C08_009309296_009311348	Bo8g030220.1	AT1G32150.1	basic region/leucine zipper transcription factor 68	0.00146084	0.121674	2.8354
A07	A07_016427825_016426431.001	BnaA07g15860D	AT1G22930.2	T-complex protein 11	0.00146114	0.121512	2.83531
C03	C03_000961876_000963097	Bo3g002990.1	AT5G04850.1	SNF7 family protein	0.00146343	0.121514	2.83463
A06	A06_018029796_018031736	Cab006154.1			0.00147096	0.121952	2.8324
C04	C04_039158749_039159805	Bo4g143960.1	AT5G37890.1	Protein with RING/U-box and TRAF-like domains	0.00147512	0.122109	2.83117
C06	C06_017807807_017809179	Bo6rg066340.1			0.0014752	0.121928	2.83115
A07	A07_013006638_013009867	Cab008878.1	AT1G20410.1	Pseudouridine synthase family protein	0.00147555	0.121771	2.83104
C09	C09_022801065_022801430	Bo9g075920.1	AT3G25882.1	NIM1-interacting 2	0.00147597	0.121619	2.83092
C07	C07_004877828_004878707	Bo7g014280.1			0.00148019	0.12178	2.82968
C07	C07_027224554_027225856	Bo7g071370.1			0.00149087	0.122471	2.82656
C05	C05_042858587_042860096	Bo5g137450.1			0.00149598	0.122704	2.82508
C05	C05_004351942_004349003.001	BnaC05g08130D			0.00149606	0.122525	2.82505
A07	A07_018604166_018607136	Cab012766.1	AT3G61800.1		0.00149887	0.122568	2.82424
C03	C03_022825789_022826061	Bo3g060210.1	AT3G05858.1		0.00150494	0.122879	2.82248
C01	C01_042047117_042049643	Bo1g149020.1	AT3G06330.2	RING/U-box superfamily protein	0.00150499	0.122697	2.82247
A02	A02_001480861_001478243	Cab039315.1	AT5G08690.1	ATP synthase alpha/beta family protein	0.00150659	0.122641	2.82201
C02	C02_030783293_030785931	Bo2g104870.1	AT4G12570.1	ubiquitin protein ligase 5	0.00150936	0.122681	2.82121
A08	A08_016404495_016402741	Cab024891.1	AT4G36680.1	Tetratricopeptide repeat (TPR)-like superfamily protein	0.00151262	0.122761	2.82027
A02	A02_033235581_033235977	Cab047952.2	AT5G62130.1	Per1-like family protein	0.00151333	0.122634	2.82007
C03	C03_018460202_018459685.001	BnaC03g28890D	AT3G54050.2	high cyclic electron flow 1	0.00152298	0.123231	2.81731
C06	C06_006560194_006561667	Bo6rg028100.1	AT5G13780.1	Acyl-CoA N-acyltransferases (NAT) superfamily protein	0.00152493	0.123204	2.81675
C09	C09_005687415_005687858	Bo9g018390.1	AT3G54050.2	high cyclic electron flow 1	0.00152533	0.123052	2.81664
A01	A01_022468932_022463984	Cab045097.1	AT1G61640.1	Protein kinase superfamily protein	0.00152836	0.123112	2.81577
A10	A10_000714430_000712325	Cab029870.1	AT1G02560.1	nuclear encoded CLP protease 5	0.00152924	0.122999	2.81552
A10	A10_016971974_016968320	Cab007749.1	AT5G11380.1	1-deoxy-D-xylulose 5-phosphate synthase 3	0.00153037	0.122907	2.8152
C09	C09_054409633_054412200	Bo9g184760.1	AT5G02180.1	Transmembrane amino acid transporter family protein	0.00153374	0.122994	2.81425
C06	C06_018961945_018962361.001	BnaC06g14900D			0.00153658	0.123038	2.81345
C08	C08_034606339_034609004	Bo8g100030.1	AT2G24170.1	Endomembrane protein 70 protein family	0.00153681	0.122874	2.81338
A09	A09_019367480_019366028.001	BnaA09g22370D			0.00154424	0.123286	2.81128
C07	C07_007571057_007568011.001	BnaC07g05140D			0.00154921	0.123499	2.80989
C04	C04_013163790_013165160	Bo4g059690.1			0.00155399	0.123697	2.80855
C02	C02_002082766_002082368.001	BnaC02g00490D	AT5G10140.1	K-box region and MADS-box transcription factor family protein	0.00155718	0.123768	2.80766
A01	A01_005322764_005321787	Cab042030.1			0.00156238	0.123999	2.80621
A08	A08_009370829_009368603.011	BnaA08g05460D	AT1G70490.2	Ras-related small GTP-binding family protein	0.0015627	0.123842	2.80612
A10	A10_014440289_014439057	Cab008276.1	AT5G18660.1	NAD(P)-binding Rossmann-fold superfamily protein	0.00156658	0.123967	2.80505
C02	C02_025237145_025238740	Bo2g092770.1	AT1G77660.1	Histone H3 K4-specific methyltransferase SET7/9 family protein	0.00156872	0.123954	2.80445
C03	C03_021205499_021207336	Bo3g053210.1	AT4G01450.2	nodulin MtN21 /EamA-like transporter family protein	0.001572	0.124032	2.80355
A01	A01_020545622_020548357	Cab009644.1	AT1G58210.1	kinase interacting family protein	0.00157314	0.12394	2.80323
A05	A05_007605091_007604139	Cab023475.1			0.00157702	0.124064	2.80216
A10	A10_017831304_017832024	Cab007402.1	AT5G08290.1	mRNA splicing factor, thioredoxin-like U5 snRNP	0.00158952	0.124866	2.79873
C05	C05_017169962_017170612	Bo5g051960.1			0.0015909	0.124792	2.79836
C05	C05_008975232_008980368	Bo5g025730.1	AT1G18710.1	myb domain protein 47	0.00159526	0.124952	2.79717
A09	A09_023672192_023674892	Cab045274.2	AT1G33980.1	Smg-4/UPF3 family protein	0.00159577	0.124811	2.79703
A05	A05_025980136_025978276	Cab023525.1			0.00159581	0.124633	2.79702
C09	C09_053669181_053672270	Bo9g181600.1	AT5G03940.1	chloroplast signal recognition particle 54 kDa subunit	0.00160639	0.125277	2.79415
A10	A10_014686527_014682429	Cab008240.1	AT5G18190.1	Protein kinase family protein	0.00160953	0.125341	2.7933
A08	A08_019221695_019219887	Cab027526.4	AT1G27120.1	Galactosyltransferase family protein	0.00161098	0.125273	2.79291
C06	C06_037707249_037707989	BnaC06g36520D			0.00161295	0.125245	2.79238
A04	A04_017607994_017606577	Cab034218.1			0.00161494	0.125219	2.79184
C07	C07_029341889_029344742	Bo7g077820.1	AT5G47670.1	nuclear factor Y, subunit B6	0.00161569	0.125097	2.79164
C09	C09_038246106_038249833	Bo9g120520.1			0.0016176	0.125066	2.79113
A06	A06_006142624_006144019	Cab030336.1	AT1G15320.2		0.0016261	0.125543	2.78885
C09	C09_045256799_045257922	Bo9g151980.1			0.00163006	0.125669	2.7878
A09	A09_035149878_035151968	Cab000673.1	AT3G55005.1	tonneau 1b (TON1b)	0.00163198	0.125637	2.78729
C03	C03_022021640_022022566	Bo3g055650.1			0.00164407	0.126387	2.78408
C03	C03_030120921_030122060	Bo3g081710.1			0.00164828	0.12653	2.78297
C02	C02_012637747_012639082	Bo2g046100.1			0.00164888	0.126396	2.78281
C04	C04_013043613_013044602	Bo4g059540.1	AT4G30993.1	Calcineurin-like metallo-phosphoesterase superfamily protein	0.00165295	0.126528	2.78174
C01	C01_033459521_033460020	Bo1g108510.1			0.00165592	0.126576	2.78096
C04	C04_014382926_014384942	Bo4g067010.1	AT2G28950.1	expansin A6	0.00165694	0.126474	2.78069
A09	A09_045002338_045005085	Cab014437.1			0.00165809	0.126383	2.78039
A10	A10_019934101_019930161	Cab007149.1	AT5G02390.2	Protein of unknown function (DUF3741)	0.00166398	0.126653	2.77885
C02	C02_031011760_031012419	Bo2g105010.1	AT4G12390.1	pectin methylesterase inhibitor 1	0.00166406	0.12648	2.77883
C03	C03_004358350_004363472	Bo3g012830.1	AT4G36140.1	disease resistance protein (TIR-NBS-LRR class), putative	0.0016668	0.12651	2.77812
C07	C07_048291916_048293357	Bo7g119750.1	AT4G28090.1	SKU5 similar 10	0.00167128	0.126672	2.77695
A09	A09_032895518_032896728	Cab000313.1			0.00167378	0.126683	2.7763
A07	A07_018847306_018850970	Cab012818.1	AT3G63080.1	glutathione peroxidase 5	0.00167468	0.126574	2.77607
A10	A10_001083972_001081530	Cab029798.1	AT1G03457.1	RNA-binding (RRM/RBD/RNP motifs) family protein	0.00167578	0.126479	2.77578
A10	A10_018489538_018490505	Cab007530.1			0.00168785	0.127212	2.77267
A05	A05_028670960_028671856	Cab046161.1	AT3G01360.2	Family of unknown function (DUF716)	0.00169413	0.127507	2.77105
C05	C05_000927686_000928776	Bo5g003760.1	AT1G03330.1	Small nuclear ribonucleoprotein family protein	0.00169547	0.12743	2.77071
A02	A02_012197311_012198192	Cab011963.1	AT1G70830.4	MLP-like protein 28	0.00169987	0.127582	2.76958
A03	A03_026918948_026917431.001	BnaA03g45550D			0.00170144	0.127523	2.76918
C02	C02_004830258_004842571	Bo2g016470.1	AT5G18350.1	Disease resistance protein (TIR-NBS-LRR class) family	0.00170361	0.127508	2.76863
C04	C04_049632303_049632803	Bo4g186700.1			0.0017066	0.127555	2.76787
A09	A09_008880023_008881592	Cab034755.1	AT3G04460.1	peroxin-12	0.0017068	0.127393	2.76782
C03	C03_022017847_022019817	Bo3g055640.1	AT3G02490.1	Pentatricopeptide repeat (PPR) superfamily protein	0.0017132	0.127694	2.76619
A08	A08_021234310_021235299	Cab031839.3	AT1G13930.2		0.00171573	0.127705	2.76555
A04	A04_001140580_001137425	Cab019515.1	AT3G60320.1	Protein of unknown function (DUF630 and DUF632)	0.00171879	0.127757	2.76478
A07	A07_000596503_000595261	Cab040402.1	AT2G19930.1	RNA-dependent RNA polymerase family protein	0.00172915	0.12835	2.76217
A09	A09_045669767_045671359.001	BnaA09g51560D	AT3G09980.1	Family of unknown function (DUF662)	0.00173362	0.128505	2.76105
A02	A02_033725662_033725386	Cab021606.1			0.00173962	0.128772	2.75955
C01	C01_042170328_042173400	Bo1g150180.1	AT5G26360.1	TCP-1/cpn60 chaperonin family protein	0.00173991	0.128617	2.75947
C04	C04_033623582_033625478	Bo4g129650.1	AT4G13800.1	Protein of unknown function (DUF803)	0.00174098	0.12852	2.75921
A03	A03_000441190_000442145	Cab015407.1	AT5G03040.3	IQ-domain 2	0.00174184	0.128407	2.75899
C05	C05_036575547_036576068	Bo5g118960.1			0.00174715	0.128623	2.75767
C02	C02_014673460_014675309	Bo2g051280.1	AT1G65410.1	non-intrinsic ABC protein 11	0.00174883	0.128571	2.75725
C07	C07_018342197_018343237	Bo7g050050.1			0.00174953	0.128448	2.75708
C04	C04_046741130_046742670	Bo4g176220.1	AT2G31610.1	Ribosomal protein S3 family protein	0.00176063	0.129087	2.75433
A09	A09_018502513_018503115	Cab005269.1			0.00176594	0.1293	2.75302
A06	A06_018764589_018766079	Cab006261.1			0.00177548	0.129822	2.75069
A04	A04_022053821_022050482	Cab045754.1	AT2G45660.1	AGAMOUS-like 20	0.00177599	0.129684	2.75056
C01	C01_042232067_042232372	Bo1g150330.1			0.00177612	0.129517	2.75053
C08	C08_029122698_029123895	Bo8g083660.1	AT3G54430.1	SHI-related sequence 6	0.00177944	0.129584	2.74972
A06	A06_000638049_000640731	Cab022573.1	AT1G53645.1	hydroxyproline-rich glycoprotein family protein	0.00178156	0.129564	2.7492
C01	C01_042268905_042271053	Bo1g150410.1	AT3G05710.2	syntaxin of plants 43	0.0017862	0.129726	2.74807
C04	C04_003465012_003465491	Bo4g023980.1			0.00179172	0.129952	2.74673
C05	C05_008808755_008810527	Bo5g025440.1	AT1G18440.1	Peptidyl-tRNA hydrolase family protein	0.00179343	0.129901	2.74632
C02	C02_006091129_006095122	Bo2g023490.1	AT5G21160.1	LA RNA-binding protein	0.00179963	0.130175	2.74482
C03	C03_000941613_000942193	BnaC03g01720D			0.00180242	0.130202	2.74414
C07	C07_037376835_037378354	Bo7g096660.1	AT5G24650.1	Mitochondrial import inner membrane translocase subunit Tim17/Tim22/Tim23 family protein	0.00180458	0.130183	2.74362
C01	C01_041916974_041921135	Bo1g147880.1	AT3G06550.3	O-acetyltransferase family protein	0.00180742	0.130214	2.74294
C01	C01_028758708_028759871	Bo1g098220.1	AT1G61580.1	R-protein L3 B	0.00181262	0.130414	2.74169
C03	C03_054865679_054864590.002	BnaC03g61570D			0.00181282	0.130255	2.74165
C04	C04_007439949_007448286	Bo4g034660.1	AT2G36360.2	Galactose oxidase/kelch repeat superfamily protein	0.00181573	0.13029	2.74095
A04	A04_007812513_007808114	Cab027826.1	AT5G36740.1	Acyl-CoA N-acyltransferase with RING/FYVE/PHD-type zinc finger protein	0.00181609	0.130143	2.74086
C08	C08_023259710_023261648	Bo8g070730.1	AT1G21210.1	wall associated kinase 4	0.00182673	0.130731	2.73833
C09	C09_050817586_050819302	Bo9g172040.1			0.0018283	0.13067	2.73795
C09	C09_052402594_052404151	Bo9g176240.1	AT5G06360.1	Ribosomal protein S8e family protein	0.00183012	0.130627	2.73752
A03	A03_012413385_012414576	Cab003368.1	AT2G28605.1	Photosystem II reaction center PsbP family protein	0.00183235	0.130613	2.73699
A05	A05_000391470_000394343	Cab036548.1			0.00183272	0.130467	2.7369
A10	A10_017232901_017233664	BnaA10g21650D	AT5G10620.1	methyltransferases	0.00183507	0.130462	2.73635
C09	C09_051742405_051744195	Bo9g174920.1	AT5G07960.1		0.00183593	0.130351	2.73614
C05	C05_037941379_037944068	Bo5g123520.1	AT3G17040.2	high chlorophyll fluorescent 107	0.00183706	0.13026	2.73588
A09	A09_030222346_030223356	Cab028059.1			0.00183855	0.130194	2.73553
A02	A02_004984912_004987704	Cab032515.1			0.00183929	0.130076	2.73535
A05	A05_024233626_024231845	Cab023878.1	AT3G14170.1	Plant protein of unknown function (DUF936)	0.00184117	0.130038	2.73491
C04	C04_040276520_040281092	Bo4g148360.1			0.00185062	0.130534	2.73268
A03	A03_021152865_021153245	Cab001133.1			0.00185573	0.130724	2.73148
C05	C05_009114212_009112166.001	BnaC05g14440D			0.00187151	0.131663	2.72781
A07	A07_011946988_011945900.001	BnaA07g10120D			0.00187169	0.131504	2.72777
C05	C05_004231562_004231908	BnaC05g08020D			0.00188009	0.131922	2.72582
A03	A03_008067315_008068000	Cab002565.1	AT1G05870.4	Protein of unknown function (DUF1685)	0.00188345	0.131986	2.72505
A09	A09_021344941_021346222	Cab005584.1			0.0018837	0.131832	2.72499
A05	A05_027788854_027791223	Cab046997.1	AT3G04520.1	threonine aldolase 2	0.00188652	0.131858	2.72434
A01	A01_003283842_003282037	Cab019945.1			0.00188839	0.131818	2.72391
A05	A05_028562264_028560052.001	BnaA05g33390D	AT3G02730.1	thioredoxin F-type 1	0.00190662	0.132918	2.71974
C01	C01_040793908_040795986	Bo1g143810.1	AT3G10520.1	haemoglobin 2	0.00191029	0.133002	2.7189
C01	C01_001021057_001022946	BnaC01g01630D	AT4G37280.1	MRG family protein	0.00191699	0.133297	2.71738
A06	A06_023941298_023942902	Cab007038.1	AT3G07170.1	Sterile alpha motif (SAM) domain-containing protein	0.00191801	0.133196	2.71715
A05	A05_027936330_027933752	Cab025156.1	AT3G05520.1	Subunits of heterodimeric actin filament capping protein Capz superfamily	0.00191982	0.13315	2.71674
A03	A03_032341748_032339389	Cab010873.1	AT4G23100.3	glutamate-cysteine ligase	0.00192322	0.133214	2.71597
A10	A10_012483143_012481091	Cab017188.1	AT5G60335.1	Thioesterase superfamily protein	0.00192541	0.133194	2.71548
C02	C02_022737877_022741592	Bo2g081010.1	AT1G74360.1	Leucine-rich repeat protein kinase family protein	0.0019273	0.133154	2.71505
C03	C03_018465195_018465638	Bo3g044620.1	AT3G54050.2	high cyclic electron flow 1	0.00193013	0.133179	2.71441
A01	A01_020461587_020459395.001	BnaA01g21570D	AT1G79090.2		0.00193374	0.133258	2.7136
A07	A07_000550808_000549917	Cab040410.2			0.00193647	0.133275	2.71299
C09	C09_018219716_018220228	Bo9g059940.1			0.00193649	0.133107	2.71298
A02	A02_014198202_014204809	Cab038012.3	AT1G75660.1	5'-3' exoribonuclease 3	0.0019378	0.133027	2.71269
C01	C01_043277081_043279158	Bo1g156210.1	AT3G02660.1	Tyrosyl-tRNA synthetase, class Ib, bacterial/mitochondrial	0.0019378	0.132858	2.71269
A10	A10_019946049_019943682	Cab007147.1	AT5G02320.2	myb domain protein 3r-5	0.00193893	0.132766	2.71244
C02	C02_005418406_005417498.001	BnaC02g09160D			0.00194147	0.132771	2.71187
A10	A10_002952707_002953129	Cab036866.1			0.00194625	0.13293	2.7108
C09	C09_053203884_053205256	Bo9g178770.1	AT5G04440.1	Protein of unknown function (DUF1997)	0.00195245	0.133184	2.70942
A09	A09_004397130_004396208	Cab038225.1	AT3G21360.1	2-oxoglutarate (2OG) and Fe(II)-dependent oxygenase superfamily protein	0.00196183	0.133655	2.70734
A02	A02_002890881_002893300	Cab036368.2	AT5G15050.1	Core-2/I-branching beta-1,6-N-acetylglucosaminyltransferase family protein	0.00196243	0.133527	2.70721
C06	C06_000711818_000712702	Bo6rg003510.1	AT3G18524.1	MUTS homolog 2	0.00196581	0.133588	2.70646
C06	C06_038790093_038790861	Bo6rg121810.1	AT1G78170.1		0.00197232	0.133862	2.70502
C03	C03_061182527_061183878	Bo3g175030.1	AT4G31290.1	ChaC-like family protein	0.00197547	0.133907	2.70433
C05	C05_046355363_046359207	Bo5g151540.1	AT3G02720.1	Class I glutamine amidotransferase-like superfamily protein	0.00197827	0.133929	2.70371
C02	C02_017792087_017792602	Bo2g061110.1	AT1G68660.1	Ribosomal protein L12/ ATP-dependent Clp protease adaptor protein ClpS family protein	0.00197988	0.133869	2.70336
A06	A06_009184154_009185371	Cab042886.1	AT1G21050.1	Protein of unknown function, DUF617	0.00198124	0.133794	2.70306
C05	C05_029076217_029077316	Bo5g088200.1			0.00198366	0.133789	2.70253
C03	C03_021506234_021508793	Bo3g054680.1	AT4G00660.1	RNAhelicase-like 8	0.00200142	0.134818	2.69866
C03	C03_061473837_061474516	Bo3g175480.1			0.00200186	0.134679	2.69857
A05	A05_026310185_026309315	Cab023453.1	AT3G08890.2	Protein of unknown function, DUF538	0.00200231	0.134542	2.69847
A03	A03_018750262_018751101	Cab004528.1			0.00200635	0.134645	2.69759
A05	A05_024072568_024070265	Cab023903.1	AT3G14410.1	Nucleotide/sugar transporter family protein	0.00200713	0.13453	2.69742
A10	A10_017796826_017794082	Cab047885.1	AT5G08450.3		0.00200764	0.134397	2.69731
C02	C02_014247473_014244886.001	BnaC02g16010D			0.00200923	0.134336	2.69697
C04	C04_043188248_043188523	Bo4g158750.1			0.00200978	0.134207	2.69685
A02	A02_003878240_003870410	Cab045351.1	AT5G18640.1	alpha/beta-Hydrolases superfamily protein	0.0020138	0.134309	2.69598
A07	A07_019297491_019294723	Cab019015.1	AT1G79530.1	glyceraldehyde-3-phosphate dehydrogenase of plastid 1	0.00201527	0.134241	2.69567
A02	A02_012130813_012129992	Cab011973.1			0.00202566	0.134767	2.69343
C03	C03_006618050_006619915.001	BnaC03g13060D			0.00203841	0.135448	2.69071
C03	C03_057781601_057776649.001	BnaC03g64760D	AT3G09980.1	Family of unknown function (DUF662)	0.00204717	0.135862	2.68885
A02	A02_003175235_003178320	Cab036420.2	AT5G16120.2	alpha/beta-Hydrolases superfamily protein	0.00204957	0.135854	2.68834
C01	C01_002118720_002119612	Bo1g006780.1	AT4G35040.1	Basic-leucine zipper (bZIP) transcription factor family protein	0.00205202	0.13585	2.68782
A03	A03_010761418_010762918	Cab003045.1	AT5G22060.1	DNAJ homologue 2	0.00205255	0.135718	2.68771
A03	A03_002262585_002266926	Cab015811.2	AT5G11850.1	Protein kinase superfamily protein	0.00205368	0.135626	2.68747
C09	C09_053208500_053212133	Bo9g178780.1	AT5G04460.3	RING/U-box superfamily protein	0.00206729	0.136357	2.6846
A05	A05_028683654_028685749	Cab046163.3	AT3G01330.1	DP-E2F-like protein 3	0.00206964	0.136346	2.6841
A02	A02_002519025_002523062	Cab036289.1	AT5G13520.1	peptidase M1 family protein	0.00207221	0.136348	2.68357
C04	C04_007965667_007967132	Bo4g036230.1	AT2G35680.1	Phosphotyrosine protein phosphatases superfamily protein	0.00207769	0.136542	2.68242
C02	C02_019049259_019050588	Bo2g064410.1	AT1G69700.1	HVA22 homologue C	0.00208511	0.136863	2.68087
C02	C02_027628716_027630230	Bo2g097520.1	AT1G64950.1	cytochrome P450, family 89, subfamily A, polypeptide 5	0.00208605	0.136758	2.68067
A10	A10_016542231_016540074	Cab007844.1	AT5G12480.1	calmodulin-domain protein kinase 7	0.00208636	0.136613	2.68061
C02	C02_029324382_029325512	Bo2g101910.1			0.00208749	0.136521	2.68037
A05	A05_028957856_028959531	Cab046222.1			0.0020898	0.136505	2.6799
A02	A02_013487979_013485839	Cab011771.1			0.00209233	0.136505	2.67937
C08	C08_000785483_000787048	Bo8g004240.1			0.00209369	0.136429	2.67909
A10	A10_015412353_015411962	Cab008086.1	AT5G16140.2	Peptidyl-tRNA hydrolase family protein	0.00210574	0.137049	2.67659
A07	A07_004544650_004543433	Cab004783.1	AT5G51260.1	HAD superfamily, subfamily IIIB acid phosphatase	0.00210717	0.136976	2.6763
C09	C09_046684837_046685226	Bo9g156190.1			0.00210842	0.136893	2.67604
A10	A10_017815034_017816540	Cab007397.1			0.00211462	0.137129	2.67477
C05	C05_046864721_046867035	Bo5g156450.1	AT3G01090.3	SNF1 kinase homolog 10	0.00211518	0.137001	2.67465
C02	C02_004120171_004126433	Bo2g013340.1	AT5G16890.1	Exostosin family protein	0.00212238	0.137302	2.67318
C01	C01_001383609_001387017	Bo1g005490.1	AT4G36670.1	Major facilitator superfamily protein	0.0021236	0.137216	2.67293
C06	C06_024433609_024434175	Bo6rg080340.1	AT5G25820.1	Exostosin family protein	0.002124	0.137078	2.67285
A06	A06_024763664_024765744	Cab035218.1	AT3G28760.1		0.00212587	0.137034	2.67246
C02	C02_002644555_002648170	Bo2g010740.1	AT5G11960.1	Protein of unknown function (DUF803)	0.00213622	0.137537	2.67035
C02	C02_006292722_006294547	Bo2g023720.1	AT5G22130.1	mannosyltransferase family protein	0.00214424	0.137889	2.66873
A05	A05_005031413_005032228	Cab046462.1	AT5G43470.2	Disease resistance protein (CC-NBS-LRR class) family	0.00214832	0.137987	2.6679
C06	C06_036409114_036411144	Bo6rg116460.1	AT1G73100.1	SU(VAR)3-9 homolog 3	0.00216888	0.139141	2.66376
A10	A10_008031737_008028891.079	BnaA10g08150D	AT5G51230.3	VEFS-Box of polycomb protein	0.002179	0.139625	2.66174
A08	A08_001160288_001161406	Cab008428.1			0.00218107	0.139591	2.66133
A01	A01_030895104_030894898	Cab044536.1			0.0021818	0.139472	2.66119
A01	A01_000108750_000106708	Cab020572.1	AT4G38970.2	fructose-bisphosphate aldolase 2	0.00218483	0.1395	2.66058
C04	C04_039418961_039420086	Bo4g145240.1	AT5G39210.1	chlororespiratory reduction 7	0.0021859	0.139403	2.66037
C04	C04_039888667_039890582	Bo4g145870.1	AT2G21280.1	NAD(P)-binding Rossmann-fold superfamily protein	0.00218726	0.139325	2.6601
C02	C02_006790714_006792937	Bo2g024460.1	AT5G22850.1	Eukaryotic aspartyl protease family protein	0.0021935	0.139558	2.65886
C02	C02_013309058_013312281	Bo2g047840.1	AT5G52410.2		0.00219634	0.139574	2.6583
C01	C01_007582524_007582787	Bo1g021470.1			0.00221359	0.140504	2.6549
A03	A03_028797203_028798118	Cab002393.1			0.00221703	0.140557	2.65423
C01	C01_040767550_040770473	Bo1g143780.1	AT3G10540.1	3-phosphoinositide-dependent protein kinase	0.00222564	0.140937	2.65255
A03	A03_004272015_004273142.002	BnaA03g07950D	AT2G03780.1	Translin family protein	0.00222825	0.140937	2.65204
C04	C04_002571496_002572858.001	BnaC04g02850D	AT3G09980.1	Family of unknown function (DUF662)	0.00222909	0.140825	2.65187
C04	C04_002958430_002960285	Bo4g021350.1	AT2G44210.1	Protein of Unknown Function (DUF239)	0.00222997	0.140715	2.6517
A06	A06_006347872_006347265	BnaA06g10410D			0.00223131	0.140635	2.65144
A03	A03_015648418_015650700	BnaA03g27420D	AT3G01550.1	phosphoenolpyruvate (pep)/phosphate translocator 2	0.0022471	0.141465	2.64838
C01	C01_041802466_041806527	Bo1g147670.1	AT3G06860.1	multifunctional protein 2	0.00224884	0.141409	2.64804
A06	A06_018191585_018188791.002	BnaA06g22180D			0.00225005	0.14132	2.64781
A02	A02_002288437_002290402	Cab036249.1			0.00226443	0.142058	2.64504
A02	A02_033666907_033666363	Cab021619.1	AT4G34910.1	P-loop containing nucleoside triphosphate hydrolases superfamily protein	0.00226591	0.141986	2.64476
A05	A05_013587765_013590234	Cab038559.1			0.00227023	0.142091	2.64393
C02	C02_028109118_028110342	Bo2g098970.1			0.00227816	0.142422	2.64242
C06	C06_023424291_023425237	Bo6rg077950.1	AT3G61740.2	SET domain protein 14	0.00228309	0.142565	2.64148
A09	A09_005807580_005805353	Cab040082.1	AT5G26000.1	thioglucoside glucohydrolase 1	0.00228526	0.142535	2.64106
A02	A02_002553713_002560611	Cab036298.2	AT5G13650.1	elongation factor family protein	0.00228574	0.1424	2.64097
C03	C03_005482149_005480710.001	BnaC03g10880D			0.00228575	0.142237	2.64097
A09	A09_024749123_024748890	Cab000266.1			0.00228599	0.142087	2.64093
A10	A10_000014020_000009814	Cab029990.1	AT1G02150.1	Tetratricopeptide repeat (TPR)-like superfamily protein	0.00228801	0.142049	2.64054
C09	C09_051864478_051866430	Bo9g175170.1	AT5G07130.1	laccase 13	0.00228966	0.141988	2.64023
A06	A06_010698521_010696817.001	BnaA06g16620D			0.00229848	0.142371	2.63856
A07	A07_013033382_013036080	Cab008880.1	AT1G20340.1	Cupredoxin superfamily protein	0.00230353	0.14252	2.63761
A03	A03_030464271_030463362	Cab011157.1			0.00230402	0.142387	2.63751
C02	C02_000998324_000999943	Bo2g006680.1			0.00230795	0.142466	2.63677
A08	A08_001005788_001012705	Cab008413.1			0.00230906	0.142372	2.63656
C03	C03_020185920_020188453	Bo3g049940.1	AT4G03190.1	GRR1-like protein 1	0.00230928	0.142222	2.63652
C02	C02_010988747_010990875	Bo2g041470.1	AT5G54800.1	glucose 6-phosphate/phosphate translocator 1	0.00231347	0.142318	2.63574
C01	C01_018110687_018112080	Bo1g059170.1	AT3G51430.2	Calcium-dependent phosphotriesterase superfamily protein	0.00231815	0.142443	2.63486
C08	C08_034304773_034307962	Bo8g099490.1	AT3G63520.1	carotenoid cleavage dioxygenase 1	0.00232326	0.142595	2.6339
A05	A05_007101559_007095835	Cab033725.1	AT2G32230.1	proteinaceous RNase P 1	0.00232622	0.142614	2.63335
A02	A02_011262180_011260638	Cab012086.4	AT1G69010.1	BES1-interacting Myc-like protein 2	0.00233859	0.143209	2.63105
A07	A07_018563262_018566218	Cab012758.4	AT3G61710.2	AUTOPHAGY 6	0.00233933	0.143092	2.63091
A08	A08_000263990_000261798	Cab043986.1	AT1G55680.1	Transducin/WD40 repeat-like superfamily protein	0.00233937	0.142932	2.6309
C01	C01_042323745_042324216	Bo1g150530.1	AT3G05560.3	Ribosomal L22e protein family	0.00234069	0.142851	2.63066
C06	C06_035000793_035002178	Bo6rg111130.1	AT3G29670.1	HXXXD-type acyl-transferase family protein	0.00234472	0.142935	2.62991
C03	C03_028978233_028979377	BnaC03g41840D			0.00234628	0.142869	2.62962
C02	C02_043789561_043790731	Bo2g136930.1	AT2G03350.1	Protein of unknown function, DUF538	0.00235632	0.143318	2.62777
C09	C09_048721499_048722738	Bo9g165450.1			0.0023696	0.143963	2.62532
C04	C04_049436058_049437548	Bo4g186400.1	AT2G36750.1	UDP-glucosyl transferase 73C1	0.00237534	0.144149	2.62427
A01	A01_031946510_031948944	Cab047169.1	AT3G05545.1	RING/U-box superfamily protein	0.00237838	0.144171	2.62372
A05	A05_028854923_028856927	Cab046199.1	AT3G02210.1	COBRA-like protein 1 precursor	0.00238852	0.144623	2.62187
C04	C04_001955935_001954527.001	BnaC04g02240D	AT1G22300.3	general regulatory factor 10	0.0023904	0.144575	2.62153
C03	C03_060596973_060600348	Bo3g172340.1	AT5G34838.1	transposable element gene	0.00240193	0.145109	2.61944
C06	C06_023349295_023350158	Bo6rg077880.1			0.00240706	0.145256	2.61851
A09	A09_034929828_034930755	Cab000639.1			0.00240994	0.145267	2.61799
C01	C01_043240742_043241710	Bo1g155130.1	AT3G02800.1	Tyrosine phosphatase family protein	0.00241076	0.145155	2.61785
C04	C04_042766806_042765640.002	BnaC04g37260D			0.00241279	0.145115	2.61748
C04	C04_048260735_048261980	Bo4g182640.1	AT2G34480.1	Ribosomal protein L18ae/LX family protein	0.00242279	0.145554	2.61568
C06	C06_037848669_037850931	Bo6rg120170.1	AT1G76150.1	enoyl-CoA hydratase 2	0.00242482	0.145514	2.61532
A10	A10_006864978_006865885	Cab040989.1			0.00242537	0.145385	2.61522
C01	C01_042210991_042213459	Bo1g150280.1			0.00243526	0.145815	2.61345
C09	C09_027621512_027623413	Bo9g089690.1	AT4G10790.1	UBX domain-containing protein	0.00243727	0.145773	2.6131
A02	A02_005914356_005917799	Cab032683.1	AT5G58700.1	phosphatidylinositol-speciwc phospholipase C4	0.00243863	0.145693	2.61285
C02	C02_015747778_015749227	Bo2g055390.1	AT1G67080.1	abscisic acid (aba)-deficient 4	0.00243911	0.14556	2.61277
A04	A04_000668826_000667279	Cab019588.1	AT1G25520.1	Uncharacterized protein family (UPF0016)	0.00244451	0.145721	2.61181
A05	A05_018660564_018659990	Cab041208.1			0.00244783	0.145758	2.61122
C02	C02_041674431_041676702	Bo2g133800.1	AT2G01170.1	bidirectional amino acid transporter 1	0.00245363	0.145942	2.61019
C03	C03_000899350_000900505	Bo3g002880.1	AT5G04520.1	Protein of unknown function DUF455	0.00245436	0.145825	2.61006
C03	C03_026624147_026625706	BnaC03g39440D			0.00245885	0.145931	2.60927
A05	A05_028754782_028755971	Cab046178.1	AT3G01130.1		0.00246183	0.145947	2.60874
A05	A05_010883336_010882027.001	BnaA05g14500D	AT3G09980.1	Family of unknown function (DUF662)	0.00246531	0.145992	2.60813
C06	C06_026037652_026039784	Bo6rg083430.1	AT1G77140.1	vacuolar protein sorting 45	0.00246703	0.145934	2.60783
A04	A04_017513621_017512132.001	BnaA04g18780D			0.00246777	0.145818	2.6077
A08	A08_010469207_010470348	Cab033200.1			0.00247479	0.146072	2.60646
C01	C01_030600316_030600489	Bo1g101890.1			0.00247553	0.145956	2.60633
C03	C03_020326618_020326300.001	BnaC03g30400D			0.00247617	0.145834	2.60622
A06	A06_001171590_001172551	Cab022670.1	AT5G22060.1	DNAJ homologue 2	0.00248065	0.145938	2.60544
A06	A06_000749391_000750638	Cab022592.1			0.00248234	0.145879	2.60514
A01	A01_002023699_002021981	Cab020206.1	AT4G34360.1	S-adenosyl-L-methionine-dependent methyltransferases superfamily protein	0.00248623	0.145948	2.60446
C06	C06_025335544_025336959	Bo6rg081580.1	AT1G78420.2	RING/U-box superfamily protein	0.0024902	0.146022	2.60377
C09	C09_028170711_028172718	Bo9g091230.1	AT4G11260.1	phosphatase-related	0.00249853	0.146351	2.60232
C03	C03_013854978_013856577	Bo3g035600.1	AT2G41350.1		0.00250191	0.14639	2.60173
A05	A05_024169921_024168189	Cab023884.1	AT3G14210.1	epithiospecifier modifier 1	0.00250361	0.146331	2.60143
A10	A10_017287628_017282984	Cab007691.1	AT5G10490.3	MSCS-like 2	0.00250458	0.146229	2.60126
A09	A09_040154709_040158601	Cab013453.1	AT2G22400.1	S-adenosyl-L-methionine-dependent methyltransferases superfamily protein	0.00250672	0.146195	2.60089
A10	A10_017866978_017868975	Cab007410.1	AT5G08200.1	peptidoglycan-binding LysM domain-containing protein	0.00251102	0.146288	2.60015
A05	A05_005044583_005046431	Cab046464.1	AT5G43470.2	Disease resistance protein (CC-NBS-LRR class) family	0.00251107	0.146133	2.60014
C04	C04_048674303_048676193	Bo4g183320.1	AT2G35530.1	basic region/leucine zipper transcription factor 16	0.00251438	0.146168	2.59957
C01	C01_011759756_011760082	Bo1g039090.1			0.0025175	0.146192	2.59903
C03	C03_015555479_015556793	Bo3g039090.1	AT1G14620.1	decoy	0.00252555	0.146501	2.59764
C01	C01_042043050_042046505	Bo1g149010.1	AT3G06350.1	dehydroquinate dehydratase, putative / shikimate dehydrogenase, putative	0.00252718	0.146438	2.59736
C04	C04_011961390_011961665	Bo4g052430.1			0.00254347	0.147224	2.59457
A02	A02_017411002_017410631	Cab014672.1	AT4G00165.2	Bifunctional inhibitor/lipid-transfer protein/seed storage 2S albumin superfamily protein	0.00254836	0.147348	2.59374
A03	A03_020275718_020273279.001	BnaA03g36150D			0.00254848	0.147197	2.59372
A02	A02_012198192_012197311	Cab011964.1	AT1G70830.4	MLP-like protein 28	0.00254877	0.147056	2.59367
A03	A03_001581199_001582768	Cab015659.1	AT5G08190.1	nuclear factor Y, subunit B12	0.00254887	0.146905	2.59365
C09	C09_053515819_053520148	Bo9g181310.1	AT5G04240.1	Zinc finger (C2H2 type) family protein / transcription factor jumonji (jmj) family protein	0.00255234	0.146947	2.59306
C04	C04_042619424_042619952	Bo4g154930.1			0.00255583	0.146992	2.59247
C06	C06_002660629_002664262	Bo6rg011110.1	AT5G04460.3	RING/U-box superfamily protein	0.00255685	0.146894	2.59229
A09	A09_039195053_039193504	Cab029060.1	AT2G24800.1	Peroxidase superfamily protein	0.00255773	0.146788	2.59214
C01	C01_029828451_029830357	Bo1g101110.1	AT3G24140.1	basic helix-loop-helix (bHLH) DNA-binding superfamily protein	0.00255935	0.146724	2.59187
C02	C02_028889853_028889101.001	BnaC02g27330D	AT1G76310.1	CYCLIN B2;4	0.00256127	0.146678	2.59154
A02	A02_009295986_009297635	Cab031356.1	AT1G65230.1	Uncharacterized conserved protein (DUF2358)	0.00256192	0.14656	2.59143
A09	A09_018842163_018846782	Cab005313.1	AT4G11380.1	Adaptin family protein	0.00256284	0.146457	2.59128
C01	C01_024612802_024614886	Bo1g084900.1			0.00257011	0.146717	2.59005
A03	A03_032053803_032051252	Cab010916.1	AT4G33820.1	Glycosyl hydrolase superfamily protein	0.00257087	0.146605	2.58992
A09	A09_021526671_021527929	Cab005602.1	AT4G09012.1	Mitochondrial ribosomal protein L27	0.00257288	0.146564	2.58958
C05	C05_000075237_000075500	Bo5g001170.1			0.00257578	0.146575	2.58909
A09	A09_040500619_040502998	Cab013523.1	AT2G21370.2	xylulose kinase-1	0.00258714	0.147066	2.58718
C02	C02_028008553_028009977.001	BnaC02g27680D			0.00258756	0.146935	2.58711
A06	A06_023946833_023948587	Cab007040.1	AT5G48660.1	B-cell receptor-associated protein 31-like	0.00259211	0.147038	2.58635
A10	A10_017649301_017651356	Cab007365.2	AT3G19770.1	Vacuolar sorting protein 9 (VPS9) domain	0.00259348	0.146961	2.58612
A07	A07_019237746_019235595	Cab019025.1	AT1G79720.1	Eukaryotic aspartyl protease family protein	0.00260336	0.147366	2.58447
A01	A01_021697857_021699411	Cab009775.1	AT1G60770.1	Tetratricopeptide repeat (TPR)-like superfamily protein	0.00260755	0.147448	2.58377
C04	C04_036393816_036396100	Bo4g137500.1	AT5G38820.1	Transmembrane amino acid transporter family protein	0.00261005	0.147435	2.58335
C07	C07_008377176_008380977	Bo7g022910.1			0.00261077	0.147321	2.58323
C03	C03_008310274_008310985	Bo3g023180.1			0.00261269	0.147275	2.58291
C06	C06_029583814_029584086	Bo6rg095150.1			0.00261699	0.147364	2.5822
C02	C02_006599700_006603235	Bo2g024200.1			0.00262919	0.147896	2.58018
C07	C07_032979116_032981346	Bo7g084070.1	AT3G26950.1		0.00263244	0.147924	2.57964
A06	A06_021257503_021258653	Cab006626.1	AT5G23535.1	KOW domain-containing protein	0.00263633	0.147989	2.579
C07	C07_020044306_020044755	Bo7g054660.1	AT1G24050.1	RNA-processing, Lsm domain	0.00264139	0.148119	2.57817
C05	C05_046648362_046650556	Bo5g155020.1	AT3G01650.1	RING domain ligase1	0.00264686	0.148271	2.57727
A03	A03_009769863_009772191	Cab002868.2	AT2G37940.1	Arabidopsis Inositol phosphorylceramide synthase 2	0.00264748	0.148152	2.57717
A01	A01_006309198_006308401	Cab041867.1			0.00265067	0.148177	2.57664
C08	C08_030584583_030586749	Bo8g090910.1	AT3G56570.1	SET domain-containing protein	0.00265349	0.14818	2.57618
C03	C03_004145222_004161434	Bo3g012410.1			0.00265585	0.148159	2.5758
C03	C03_003603726_003604188	Bo3g010380.1	AT4G35410.1	Clathrin adaptor complex small chain family protein	0.00265609	0.148018	2.57576
A03	A03_002436987_002437622	Cab015840.1			0.00265987	0.148076	2.57514
A03	A03_008524130_008525360	Cab002649.1	AT2G33310.2	auxin-induced protein 13	0.00266387	0.148146	2.57449
A04	A04_001488556_001475569	Cab019463.1	AT3G59280.1	Protein Transporter, Pam16	0.00268046	0.148915	2.57179
C02	C02_020317648_020318542	Bo2g069590.1	AT1G70830.3	MLP-like protein 28	0.00268297	0.148901	2.57138
C02	C02_029593810_029595538	Bo2g102150.1	AT4G03000.2	RING/U-box superfamily protein	0.002683	0.148749	2.57138
C04	C04_038842078_038843127	Bo4g142530.1			0.00268403	0.148653	2.57121
C02	C02_042754830_042752119.001	BnaC02g34270D			0.00268566	0.148591	2.57095
C05	C05_008905805_008908640	Bo5g025630.1	AT1G18610.1	Galactose oxidase/kelch repeat superfamily protein	0.00269868	0.149158	2.56885
A06	A06_018175272_018178259	Cab006178.1	AT5G62650.1	Tic22-like family protein	0.00270328	0.149259	2.56811
C09	C09_004322211_004325531	Bo9g014400.1	AT5G60910.1	AGAMOUS-like 8	0.00270857	0.149398	2.56726
C02	C02_002656594_002659918	Bo2g010760.1	AT5G11980.1	conserved oligomeric Golgi complex component-related / COG complex component-related	0.00271544	0.149624	2.56616
C07	C07_023551018_023552550	Bo7g063550.1			0.00272088	0.149771	2.56529
A03	A03_006716848_006720935	Cab039923.1	AT5G53440.1		0.00272575	0.149886	2.56451
C07	C07_030178254_030179025.001	BnaC07g21110D			0.00272699	0.149801	2.56432
A07	A07_020819887_020817052	Cab018747.1	AT1G72890.1	Disease resistance protein (TIR-NBS class)	0.00273005	0.149816	2.56383
A02	A02_010291415_010289679	Cab012210.2			0.00274583	0.150529	2.56133
A06	A06_011002556_011000883	Cab028803.1	AT3G47940.1	DNAJ heat shock family protein	0.002753	0.150769	2.56019
C02	C02_001744528_001744935	Bo2g008920.1	AT5G08150.1	suppressor of phytochrome b 5	0.00275587	0.150773	2.55974
A06	A06_024631039_024632233	Cab035205.1	AT3G28940.1	AIG2-like (avirulence induced gene) family protein	0.00276184	0.150946	2.5588
C01	C01_043314789_043315642	Bo1g156300.1			0.00276287	0.15085	2.55864
A10	A10_015411962_015412353	Cab008085.1	AT5G16140.2	Peptidyl-tRNA hydrolase family protein	0.00276391	0.150754	2.55848
A06	A06_024038827_024041108	Cab007060.1	AT5G48385.1	FRIGIDA-like protein	0.00276601	0.150715	2.55815
C05	C05_000932003_000933537	Bo5g003790.1	AT1G03360.1	ribosomal RNA processing 4	0.00276879	0.150715	2.55771
C03	C03_003974132_003977135	Bo3g012080.1	AT5G16520.1		0.00277109	0.150687	2.55735
A08	A08_014520952_014521326	Cab040716.1			0.00277119	0.150541	2.55733
C07	C07_034903099_034905353	Bo7g090970.1	AT3G27925.1	DegP protease 1	0.00277194	0.15043	2.55722
C01	C01_006862258_006863751	Bo1g019480.1	AT4G18370.1	DEGP protease 5	0.0027769	0.150548	2.55644
C05	C05_008952265_008951479.001	BnaC05g14380D			0.00278035	0.150583	2.5559
C01	C01_009691844_009693899	Bo1g028320.1			0.00278478	0.150672	2.55521
C07	C07_003767885_003769278	Bo7g011420.1	AT2G18230.1	pyrophosphorylase 2	0.00279243	0.150934	2.55402
A01	A01_017666594_017668845	Cab040902.1	AT3G20050.1	T-complex protein 1 alpha subunit	0.00279269	0.150797	2.55398
A03	A03_013555478_013556338	Cab047779.1			0.002796	0.150825	2.55346
C08	C08_008107557_008097333.005	BnaC08g07290D			0.00279797	0.15078	2.55316
A09	A09_011911354_011912946	Cab010062.1	AT1G57620.1	emp24/gp25L/p24 family/GOLD family protein	0.00279898	0.150683	2.553
C02	C02_000851602_000853796	Bo2g005390.1			0.00279953	0.150562	2.55292
A05	A05_006420724_006419974	Cab033839.1	AT2G33845.1	Nucleic acid-binding, OB-fold-like protein	0.00280909	0.150926	2.55143
C03	C03_020439610_020441971	Bo3g052180.1	AT4G02880.2		0.00281873	0.151293	2.54995
C02	C02_023047894_023051801	Bo2g082340.1	AT1G15460.1	HCO3- transporter family	0.00281891	0.151153	2.54992
C08	C08_026790909_026798881.001	BnaC08g22000D	AT3G50620.1	P-loop containing nucleoside triphosphate hydrolases superfamily protein	0.00282268	0.151204	2.54934
A04	A04_017555622_017558097.001	BnaA04g18830D			0.00282844	0.151362	2.54845
A10	A10_017001502_016999640	Cab007742.1	AT5G11310.1	Pentatricopeptide repeat (PPR) superfamily protein	0.00284798	0.152257	2.54546
C02	C02_011861595_011862323	Bo2g043410.1	AT5G53830.1	VQ motif-containing protein	0.00285049	0.15224	2.54508
A09	A09_038679690_038679148	Cab029148.3	AT3G63390.1		0.00285288	0.152217	2.54472
A04	A04_008789597_008787664	Cab027701.1			0.00285921	0.152404	2.54375
A06	A06_006612285_006614408	Cab030421.1	AT1G16440.1	root hair specific 3	0.00285993	0.152291	2.54364
A07	A07_000596503_000592347	Cab040403.1	AT2G19930.1	RNA-dependent RNA polymerase family protein	0.00286041	0.152166	2.54357
A04	A04_018287387_018285709	Cab034089.1			0.00286428	0.152222	2.54298
A10	A10_018512513_018513832	Cab007535.2	AT5G06410.1	DNAJ heat shock N-terminal domain-containing protein	0.00286523	0.152123	2.54284
C01	C01_042418718_042419525	Bo1g151670.1	AT3G05327.1	Cyclin family protein	0.00287614	0.152551	2.54119
C03	C03_023462056_023463850	Bo3g061340.1	AT3G07565.1	Protein of unknown function (DUF3755)	0.00287885	0.152545	2.54078
C01	C01_043275111_043276879	Bo1g156200.1	AT3G02690.1	nodulin MtN21 /EamA-like transporter family protein	0.00288046	0.15248	2.54054
C08	C08_020102315_020097943.001	BnaC08g15170D			0.00288625	0.152637	2.53967
A04	A04_020189731_020188916	Cab034838.1			0.00290956	0.153719	2.53617
C03	C03_000822490_000823394	Bo3g002720.1	AT5G04280.1	RNA-binding (RRM/RBD/RNP motifs) family protein with retrovirus zinc finger-like domain	0.00293022	0.154659	2.5331
C04	C04_039430976_039433216	Bo4g145250.1	AT5G39220.1	alpha/beta-Hydrolases superfamily protein	0.00293492	0.154755	2.5324
A05	A05_004827863_004826155.002	BnaA05g07810D	AT2G36480.3	ENTH/VHS family protein	0.00293969	0.154855	2.5317
A10	A10_004510606_004511124	Cab037060.1			0.0029438	0.154921	2.53109
A04	A04_000632467_000630201	Cab019596.1	AT3G61790.1	Protein with RING/U-box and TRAF-like domains	0.00295509	0.155363	2.52943
C06	C06_026946533_026948317	Bo6rg086460.1			0.00295634	0.155277	2.52925
A03	A03_021343152_021345656.001	BnaA03g37520D			0.00295744	0.155184	2.52908
C03	C03_061475579_061477755	Bo3g175490.1	AT4G30620.1	Uncharacterised BCR, YbaB family COG0718	0.00296147	0.155244	2.52849
C01	C01_034089000_034091255	Bo1g110180.1	AT3G20000.1	translocase of the outer mitochondrial membrane 40	0.00296445	0.155249	2.52806
A01	A01_026607088_026610505	Cab008616.1	AT3G18640.1	Zinc finger C-x8-C-x5-C-x3-H type family protein	0.00297015	0.155396	2.52722
C08	C08_028809729_028811472	Bo8g083140.1	AT3G53800.1	Fes1B	0.00297743	0.155626	2.52616
C05	C05_046685312_046687345	Bo5g155110.1	AT3G01480.1	cyclophilin 38	0.00297786	0.155498	2.5261
C06	C06_016649757_016650017	Bo6rg064290.1			0.0029906	0.156012	2.52424
C04	C04_013157389_013158902	Bo4g059680.1	AT2G30150.1	UDP-Glycosyltransferase superfamily protein	0.00299327	0.156	2.52385
C03	C03_006470422_006470702	Bo3g019130.1			0.00300124	0.156264	2.5227
A10	A10_019124274_019122030	Cab007311.1	AT5G04740.1	ACT domain-containing protein	0.00300139	0.156121	2.52268
A06	A06_018222670_018222903	Cab006183.1			0.00300272	0.15604	2.52248
A10	A10_014142497_014139569	Cab008326.1	AT5G19280.1	kinase associated protein phosphatase	0.00301311	0.156429	2.52099
C09	C09_016169203_016169670	Bo9g054590.1	AT1G56580.1	Protein of unknown function, DUF538	0.00301896	0.156582	2.52014
A03	A03_012340160_012340764	Cab003357.1	AT2G29370.1	NAD(P)-binding Rossmann-fold superfamily protein	0.00302094	0.156534	2.51986
A06	A06_004717640_004714526	Cab024693.1	AT1G12930.1	ARM repeat superfamily protein	0.00302165	0.156421	2.51976
C02	C02_002200000_002203533	Bo2g009930.1	AT5G10540.1	Zincin-like metalloproteases family protein	0.00302643	0.156518	2.51907
C05	C05_012045014_012046342	Bo5g038530.1	AT1G22450.1	cytochrome C oxidase 6B	0.00303383	0.15675	2.51801
C02	C02_006106043_006106884	Bo2g023510.1	AT5G21274.1	calmodulin 6	0.00303923	0.156878	2.51724
C05	C05_028877410_028876527.001	BnaC05g28590D			0.00304141	0.156841	2.51693
A02	A02_006736389_006739182	Cab043710.1	AT5G56790.1	Protein kinase superfamily protein	0.00304246	0.156745	2.51678
A05	A05_004277129_004279148	Cab025600.1	AT2G37660.1	NAD(P)-binding Rossmann-fold superfamily protein	0.00304285	0.156615	2.51672
A01	A01_004339799_004337034.999	BnaA01g07800D			0.00304833	0.156747	2.51594
C01	C01_003844873_003847144	Bo1g010990.1	AT4G31780.2	monogalactosyl diacylglycerol synthase 1	0.0030491	0.156637	2.51583
C02	C02_014675876_014676525	Bo2g051290.1	AT1G65420.1	Protein of unknown function (DUF565)	0.00305438	0.15676	2.51508
A03	A03_003011722_003013183.001	BnaA03g05120D			0.0030574	0.156765	2.51465
A09	A09_010859857_010861943	BnaA09g14260D	AT1G60230.1	Radical SAM superfamily protein	0.00305851	0.156673	2.51449
C03	C03_061594258_061595956	Bo3g175640.1	AT4G30260.1	Integral membrane Yip1 family protein	0.00306283	0.156746	2.51388
C01	C01_043332442_043334868	Bo1g156330.1	AT3G02510.1	Regulator of chromosome condensation (RCC1) family protein	0.00306976	0.156951	2.5129
C01	C01_008187534_008190816	Bo1g022210.1	AT1G48400.1	F-box/RNI-like/FBD-like domains-containing protein	0.00307196	0.156915	2.51258
C01	C01_014959453_014961829	Bo1g051850.1	AT2G31290.2	Ubiquitin carboxyl-terminal hydrolase family protein	0.00307841	0.157095	2.51167
A01	A01_026760209_026761488	Cab008635.1			0.003082	0.157129	2.51117
A09	A09_011840445_011840197.001	BnaA09g15150D			0.00308242	0.157003	2.51111
C01	C01_040791493_040791873	Bo1g143800.1	AT3G10525.1	LOSS OF GIANT CELLS FROM ORGANS	0.00308658	0.157066	2.51052
C01	C01_003626913_003628973	Bo1g010610.1	AT4G32250.3	Protein kinase superfamily protein	0.00308965	0.157074	2.51009
C03	C03_002393884_002394521	Bo3g006860.1	AT5G10980.1	Histone superfamily protein	0.00308968	0.156927	2.51009
C05	C05_009112601_009114605	Bo5g025860.1	AT1G18800.1	NAP1-related protein 2	0.00309381	0.156989	2.50951
C02	C02_031524280_031525518	Bo2g106390.1			0.00309974	0.157142	2.50867
A03	A03_002328404_002331809	Cab015823.2	AT5G11980.1	conserved oligomeric Golgi complex component-related / COG complex component-related	0.00310486	0.157253	2.50796
C01	C01_003092402_003094198	Bo1g008650.1	AT4G32900.2	Peptidyl-tRNA hydrolase II (PTH2) family protein	0.00310837	0.157283	2.50747
C04	C04_004697194_004695962.002	BnaC04g05660D			0.00311736	0.15759	2.50621
A08	A08_016302764_016301785	Cab024909.1	AT5G19280.2	kinase associated protein phosphatase	0.00312125	0.157639	2.50567
C04	C04_049334377_049336910	Bo4g186280.1	AT2G36420.1		0.00313038	0.157953	2.5044
A03	A03_001070720_001073255	Cab015544.1	AT5G05820.1	Nucleotide-sugar transporter family protein	0.00313185	0.157879	2.5042
C06	C06_028110262_028111926	Bo6rg089200.1	AT1G72890.1	Disease resistance protein (TIR-NBS class)	0.0031347	0.157875	2.5038
C01	C01_043131744_043133285	Bo1g154960.1	AT3G58940.1	F-box/RNI-like superfamily protein	0.00313497	0.157741	2.50377
A05	A05_025858336_025856253	Cab023549.1	AT3G10350.1	P-loop containing nucleoside triphosphate hydrolases superfamily protein	0.00313497	0.157594	2.50377
A03	A03_016331567_016332714	Cab004069.1	AT3G05230.1	Signal peptidase subunit	0.00313868	0.157633	2.50325
A07	A07_023458905_023459764.001	BnaA07g27000D			0.00315536	0.158323	2.50095
C01	C01_042251271_042253673	Bo1g150360.1	AT3G05800.1	AtBS1(activation-tagged BRI1 suppressor 1)-interacting factor 1	0.00315555	0.158186	2.50092
A10	A10_018453407_018455984	BnaA10g24380D	AT5G06580.1	FAD-linked oxidases family protein	0.00315801	0.158162	2.50059
A08	A08_018701186_018704365	Cab039248.1	AT1G24764.1	microtubule-associated proteins 70-2	0.00315938	0.158083	2.5004
A04	A04_008410811_008409351	Cab027754.1	AT5G37810.1	NOD26-like intrinsic protein 4;1	0.00316287	0.158111	2.49992
A09	A09_045000989_045001514	Cab014436.1			0.00316534	0.158088	2.49958
C04	C04_008583442_008583176.001	BnaC04g10370D			0.00318496	0.158921	2.4969
A06	A06_024020919_024025639	Cab007057.1	AT5G48440.1	FAD-dependent oxidoreductase family protein	0.00318583	0.158817	2.49678
A02	A02_002666801_002669354	Cab036323.2	AT5G14250.1	Proteasome component (PCI) domain protein	0.00319276	0.159015	2.49583
A05	A05_028330135_028324847	Cab045879.2	AT3G03305.1	Calcineurin-like metallo-phosphoesterase superfamily protein	0.00320429	0.159442	2.49427
C02	C02_048199014_048204656	Bo2g155110.1	AT5G27350.1	Major facilitator superfamily protein	0.00321707	0.159931	2.49254
C02	C02_016052184_016052993	Bo2g055680.1			0.00322903	0.160377	2.49093
A07	A07_012939865_012940149	Cab008862.1			0.00322978	0.160267	2.49083
A05	A05_027282085_027280766	Cab023286.1	AT3G06110.3	MAPK phosphatase 2	0.00323629	0.160442	2.48995
A07	A07_020520717_020518353	Cab047626.1	AT1G74310.1	heat shock protein 101	0.00323702	0.16033	2.48986
A05	A05_018673118_018673660.003	BnaA05g17060D	AT1G48900.2	Signal recognition particle, SRP54 subunit protein	0.00323704	0.160184	2.48985
C05	C05_008943662_008945020	Bo5g025700.1	AT1G18690.1	Galactosyl transferase GMA12/MNN10 family protein	0.00323819	0.160094	2.4897
C03	C03_034455695_034456171	Bo3g094000.1			0.00324371	0.16022	2.48896
C03	C03_000469197_000470155	Bo3g001980.1			0.00324471	0.160123	2.48882
A01	A01_020958205_020961888	Cab009689.1	AT1G59620.1	Disease resistance protein (CC-NBS-LRR class) family	0.00324768	0.160123	2.48843
A02	A02_009233212_009237337	Cab031341.1	AT1G65010.1	Plant protein of unknown function (DUF827)	0.00325218	0.160198	2.48782
C07	C07_013357426_013358040	Bo7g036410.1	AT3G07090.1	PPPDE putative thiol peptidase family protein	0.00325289	0.160087	2.48773
C01	C01_039731958_039733076	Bo1g139040.1			0.00325356	0.159974	2.48764
A09	A09_040401352_040402668	Cab013502.2	AT2G21600.1	endoplasmatic reticulum retrieval protein 1B	0.00326815	0.160544	2.4857
C04	C04_031806979_031807473	Bo4g122930.1	AT3G52960.1	Thioredoxin superfamily protein	0.00327418	0.160694	2.4849
A10	A10_014497084_014495031	Cab008268.1			0.00328413	0.161036	2.48358
C01	C01_043286413_043288104	Bo1g156230.1	AT3G02650.1	Tetratricopeptide repeat (TPR)-like superfamily protein	0.00328588	0.160975	2.48335
C08	C08_033943077_033944034	Bo8g098890.1			0.00329441	0.161247	2.48222
A04	A04_000756698_000755187	Cab019572.1	AT3G61310.1	AT hook motif DNA-binding family protein	0.00329706	0.16123	2.48187
C05	C05_005294724_005297885	Bo5g016630.1	AT1G12800.1	Nucleic acid-binding, OB-fold-like protein	0.00329825	0.161142	2.48172
A10	A10_002817147_002817757	Cab036846.2			0.0033049	0.16132	2.48084
A03	A03_001907405_001910237	Cab015740.1	AT5G10240.1	asparagine synthetase 3	0.0033103	0.161438	2.48013
A01	A01_031574209_031573697.001	BnaA01g32620D	AT3G06778.1	Chaperone DnaJ-domain superfamily protein	0.00331322	0.161434	2.47975
A10	A10_017682509_017683393	BnaA10g22720D	AT5G08770.1		0.0033135	0.161302	2.47971
A01	A01_014167826_014172877	Cab013373.2	AT3G49630.1	2-oxoglutarate (2OG) and Fe(II)-dependent oxygenase superfamily protein	0.00332175	0.161558	2.47863
A02	A02_007553832_007558897.001	BnaA02g09700D	AT5G54270.1	light-harvesting chlorophyll B-binding protein 3	0.00332302	0.161473	2.47847
C07	C07_032314055_032316013	Bo7g082230.1	AT3G25860.1	2-oxoacid dehydrogenases acyltransferase family protein	0.00332769	0.161555	2.47786
A09	A09_039828304_039829611	Cab013405.1	AT2G22900.1	Galactosyl transferase GMA12/MNN10 family protein	0.00333076	0.161558	2.47746
A07	A07_000733621_000732163	Cab040388.1			0.00334929	0.162311	2.47505
A01	A01_018050741_018051272	Cab040944.1	AT5G52220.2		0.00335638	0.162508	2.47413
A01	A01_002282007_002277397	Cab020153.3	AT4G33680.1	Pyridoxal phosphate (PLP)-dependent transferases superfamily protein	0.00335708	0.162396	2.47404
C06	C06_025527801_025528145	Bo6rg081790.1			0.00336269	0.162522	2.47331
A02	A02_008750940_008752546	Cab031271.1			0.0033688	0.162672	2.47252
A03	A03_000144341_000147393	Cab015349.1	AT5G01340.1	Mitochondrial substrate carrier family protein	0.00339202	0.163646	2.46954
C04	C04_041858344_041859060	Bo4g151870.1	AT5G14530.1	Transducin/WD40 repeat-like superfamily protein	0.00339248	0.163522	2.46948
A10	A10_000554811_000554186	Cab029895.1			0.00339462	0.163479	2.46921
C05	C05_046682794_046684854	Bo5g155100.1	AT3G01490.1	Protein kinase superfamily protein	0.00339867	0.163528	2.46869
A10	A10_008031737_008028891.042	BnaA10g07780D	AT5G51740.1	Peptidase family M48 family protein	0.00340646	0.163756	2.4677
A04	A04_019779448_019776128	Cab034918.1	AT2G38650.2	galacturonosyltransferase 7	0.0034097	0.163766	2.46728
C06	C06_004794705_004798974	Bo6rg022290.1	AT1G50520.1	cytochrome P450, family 705, subfamily A, polypeptide 27	0.00341781	0.164009	2.46625
C02	C02_011477193_011477856.003	BnaC02g13700D	AT1G77480.1	Eukaryotic aspartyl protease family protein	0.00342203	0.164066	2.46572
A02	A02_002672121_002672766.001	BnaA02g02080D			0.00343097	0.164348	2.46458
C06	C06_035426134_035428737	Bo6rg112780.1	AT1G71210.1	Pentatricopeptide repeat (PPR) superfamily protein	0.0034529	0.165251	2.46182
C08	C08_034147727_034148185	Bo8g099270.1			0.00345536	0.165223	2.46151
C01	C01_000517217_000520472	Bo1g003050.1	AT4G40000.1	S-adenosyl-L-methionine-dependent methyltransferases superfamily protein	0.00345826	0.165215	2.46114
A03	A03_025918136_025921664	Cab001951.1			0.00347011	0.165634	2.45966
A10	A10_016124651_016123479	Cab007926.1			0.00348682	0.166284	2.45757
C02	C02_011477193_011477856.002	BnaC02g13690D	AT1G77490.1	thylakoidal ascorbate peroxidase	0.00349199	0.166384	2.45693
C05	C05_012186910_012189143	Bo5g038660.1	AT1G22550.1	Major facilitator superfamily protein	0.00349288	0.166279	2.45682
C05	C05_046860315_046863641	Bo5g156440.1	AT3G01100.1	hypothetical protein 1	0.00349548	0.166256	2.45649
A07	A07_027514541_027509068	Cab020804.2	AT1G78010.1	tRNA modification GTPase, putative	0.00349908	0.166281	2.45605
C03	C03_025239379_025240557	Bo3g065400.1	AT3G13160.1	Tetratricopeptide repeat (TPR)-like superfamily protein	0.00350079	0.166215	2.45583
C04	C04_048295908_048296504	Bo4g182680.1			0.00350484	0.166261	2.45533
C04	C04_046333182_046334975	Bo4g173720.1	AT3G44300.1	nitrilase 2	0.00350709	0.166221	2.45505
A02	A02_013942148_013943055	Cab037976.1			0.00351859	0.16662	2.45363
A07	A07_019893333_019892227.001	BnaA07g21190D			0.00352245	0.166656	2.45315
C04	C04_022955071_022954679	BnaC04g06380D			0.00352461	0.166612	2.45289
A05	A05_027437244_027438455	Cab046290.1	AT5G18420.3		0.00352693	0.166576	2.4526
A09	A09_001136398_001138347	Cab042561.1	AT4G01910.1	Cysteine/Histidine-rich C1 domain family protein	0.00353182	0.16666	2.452
A04	A04_017470911_017467405	Cab034236.2			0.0035343	0.166632	2.4517
A03	A03_033721002_033720379	Cab010647.1			0.00353723	0.166624	2.45134
C07	C07_041676546_041677669	Bo7g106900.1			0.003544	0.166797	2.45051
C09	C09_028933792_028934154	Bo9g093910.1			0.00355278	0.167064	2.44943
C03	C03_022846981_022851447	Bo3g060260.1	AT3G05910.1	Pectinacetylesterase family protein	0.0035533	0.166943	2.44937
C05	C05_008390582_008392174	Bo5g023680.1	AT1G17330.1	Metal-dependent phosphohydrolase	0.00356403	0.167301	2.44806
A01	A01_026828454_026830700	Cab008646.1			0.00356507	0.167205	2.44793
A01	A01_001812962_001811035	Cab020253.1	AT4G34860.2	Plant neutral invertase family protein	0.00356571	0.167089	2.44785
C03	C03_004351724_004356988	Bo3g012820.1			0.003573	0.167285	2.44697
C04	C04_048569901_048571561	Bo4g183160.1	AT5G14080.1	Tetratricopeptide repeat (TPR)-like superfamily protein	0.00357632	0.167295	2.44656
A10	A10_016640393_016638608	Cab007824.2	AT5G12310.1	RING/U-box superfamily protein	0.00358636	0.167619	2.44535
A04	A04_022145068_022144566	Cab045732.1			0.00358716	0.167512	2.44525
C06	C06_037959770_037963517	BnaC06g37130D	AT1G76390.2	ARM repeat superfamily protein	0.00359368	0.167671	2.44446
A06	A06_023935507_023937225	Cab007036.1	AT5G48690.1		0.00359374	0.167528	2.44445
C01	C01_041900282_041901132	Bo1g147840.1			0.00359528	0.167455	2.44427
C04	C04_044879173_044880296	Bo4g166840.1			0.0036238	0.168638	2.44084
A03	A03_012231812_012232006	Cab003330.1	AT2G47380.1	Cytochrome c oxidase subunit Vc family protein	0.00362861	0.168716	2.44026
C02	C02_002841624_002847592	Bo2g011040.1	AT5G13010.1	RNA helicase family protein	0.00362913	0.168595	2.4402
A07	A07_020520717_020516044	Cab018815.1	AT1G74310.1	heat shock protein 101	0.00362988	0.168485	2.44011
C03	C03_000675010_000676240	Bo3g002480.1	AT5G03610.1	GDSL-like Lipase/Acylhydrolase superfamily protein	0.0036329	0.16848	2.43975
C04	C04_048226534_048228984	Bo4g182530.1	AT2G34355.1	Major facilitator superfamily protein	0.00363719	0.168534	2.43923
A09	A09_019377225_019382261	Cab005375.1	AT4G10730.1	Protein kinase superfamily protein	0.00364026	0.168531	2.43887
C09	C09_053215632_053217626	Bo9g178790.1	AT5G04460.3	RING/U-box superfamily protein	0.00364553	0.16863	2.43824
A02	A02_011985927_011982551	Cab011993.2	AT1G70430.1	Protein kinase superfamily protein	0.00364667	0.168538	2.4381
C08	C08_034062682_034064217	Bo8g099140.1	AT4G32400.1	Mitochondrial substrate carrier family protein	0.00365812	0.168922	2.43674
C04	C04_050573019_050573962	Bo4g188270.1			0.00366275	0.168991	2.43619
A09	A09_030777136_030778516	Cab028149.1			0.00366608	0.169	2.4358
C05	C05_046444318_046445870	Bo5g152690.1	AT3G02360.1	6-phosphogluconate dehydrogenase family protein	0.00366743	0.168918	2.43564
A10	A10_019994947_019992288	Cab007138.1	AT5G02180.1	Transmembrane amino acid transporter family protein	0.00366929	0.168859	2.43542
C07	C07_045159369_045161783	Bo7g114000.1			0.00367318	0.168894	2.43496
A09	A09_044953023_044955380	Cab014424.1	AT1G05270.1	TraB family protein	0.00368273	0.169189	2.43383
A05	A05_028603927_028605208	Cab046147.2	AT3G01520.1	Adenine nucleotide alpha hydrolases-like superfamily protein	0.00369457	0.169588	2.43244
C02	C02_000691680_000692889	Bo2g004120.1	AT5G03530.1	RAB GTPase homolog C2A	0.00369908	0.169651	2.43191
C01	C01_025928865_025930351	Bo1g087630.1	AT3G28480.1	Oxoglutarate/iron-dependent oxygenase	0.00370628	0.169837	2.43106
A05	A05_021786435_021778474	Cab011669.1	AT3G48000.1	aldehyde dehydrogenase 2B4	0.00371776	0.170218	2.42972
C08	C08_030613726_030615465	Bo8g090970.1	AT3G56620.1	nodulin MtN21 /EamA-like transporter family protein	0.00371795	0.170082	2.4297
A07	A07_000596208_000595227	Cab047442.1	AT2G19930.1	RNA-dependent RNA polymerase family protein	0.00372339	0.170186	2.42906
C04	C04_002616834_002629550	Bo4g019780.1	AT2G43420.1	3-beta hydroxysteroid dehydrogenase/isomerase family protein	0.00372665	0.170191	2.42868
C07	C07_029288449_029290409	Bo7g077710.1	AT5G47570.1		0.00372747	0.170084	2.42859
A09	A09_016219938_016224543	Cab012356.1	AT2G03240.1	EXS (ERD1/XPR1/SYG1) family protein	0.00372982	0.170047	2.42831
C09	C09_001438453_001438763	Bo9g006340.1			0.00373085	0.169951	2.42819
C04	C04_002453405_002454665	Bo4g018500.1	AT4G17250.1		0.00373537	0.170013	2.42767
A10	A10_019193476_019191290	Cab007295.1	AT5G04490.1	vitamin E pathway gene 5	0.00373996	0.170078	2.42713
C01	C01_037927009_037926602.001	BnaC01g36320D			0.00374101	0.169983	2.42701
A07	A07_013548140_013563120	Cab008948.1	AT2G23000.1	serine carboxypeptidase-like 10	0.0037441	0.16998	2.42665
C06	C06_029187026_029188677	Bo6rg094590.1	AT1G70740.1	Protein kinase superfamily protein	0.00374565	0.169907	2.42647
A07	A07_022243515_022241421	Cab018513.1	AT5G09820.2	Plastid-lipid associated protein PAP / fibrillin family protein	0.00375209	0.170056	2.42573
A04	A04_003680742_003678872	Cab019172.1	AT3G54290.1		0.00375529	0.170058	2.42536
C09	C09_054315326_054317496	Bo9g184610.1	AT5G02410.1	DIE2/ALG10 family	0.00376419	0.170318	2.42433
A03	A03_003989045_003990801	Cab016156.1			0.00377173	0.170516	2.42346
C09	C09_053509071_053510769	Bo9g181280.1	AT5G04270.1	DHHC-type zinc finger family protein	0.00377273	0.170418	2.42334
A02	A02_005375299_005376488	Cab032575.1	AT5G60200.1	TARGET OF MONOPTEROS 6	0.00377539	0.170395	2.42304
A02	A02_004465339_004466372	Cab032421.1			0.00377579	0.170271	2.42299
A06	A06_005574595_005573498	Cab011389.1	AT1G14180.1	RING/U-box superfamily protein	0.00377582	0.17013	2.42299
C03	C03_050960695_050961634	Bo3g141440.1	AT1G27330.1	Ribosome associated membrane protein RAMP4	0.0037935	0.170784	2.42096
C04	C04_049313973_049315087	Bo4g186260.1	AT2G36410.1	Family of unknown function (DUF662)	0.00380003	0.170935	2.42021
C03	C03_012536039_012534392.001	BnaC03g21500D			0.00380763	0.171134	2.41934
A04	A04_020613738_020613015	Cab043214.2			0.00380823	0.171018	2.41928
A07	A07_019284168_019279643	Cab019018.1	AT1G79570.1	Protein kinase superfamily protein with octicosapeptide/Phox/Bem1p domain	0.00382564	0.171657	2.4173
C04	C04_032180270_032181552	Bo4g124180.1	AT4G36660.1	Protein of unknown function (DUF1195)	0.0038267	0.171562	2.41718
A09	A09_018557139_018559432	Cab005277.1	AT4G11690.1	Pentatricopeptide repeat (PPR-like) superfamily protein	0.00382748	0.171454	2.41709
C05	C05_039881457_039883545	Bo5g128880.1	AT3G14790.1	rhamnose biosynthesis 3	0.0038343	0.171617	2.41631
C06	C06_010952415_010954551	Bo6rg043740.1			0.0038358	0.171541	2.41614
C04	C04_032231989_032232767	Bo4g124230.1			0.00384139	0.171649	2.41551
C04	C04_003650683_003655307	Bo4g024230.1	AT2G44950.1	histone mono-ubiquitination 1	0.00384355	0.171603	2.41527
C05	C05_006568372_006567440.001	BnaC05g10690D			0.00384506	0.171528	2.4151
A02	A02_000703521_000702014	Cab039475.1			0.00384745	0.171493	2.41483
A06	A06_004807897_004804319	Cab024675.1	AT1G12780.1	UDP-D-glucose/UDP-D-galactose 4-epimerase 1	0.00384904	0.171422	2.41465
A03	A03_004121882_004123493.001	BnaA03g07640D	AT5G18420.3		0.00384993	0.171321	2.41455
C08	C08_022802420_022802669	Bo8g069980.1			0.00385082	0.171218	2.41445
A07	A07_013464299_013464949	Cab008934.1	AT5G19280.2	kinase associated protein phosphatase	0.00386331	0.171632	2.41304
A04	A04_019183302_019181649.001	BnaA04g21200D			0.00387543	0.172029	2.41168
C03	C03_005486467_005487752	Bo3g016960.1			0.00389523	0.172765	2.40947
A09	A09_031570228_031577767	Cab028271.1			0.00389631	0.172671	2.40935
C05	C05_000049443_000052600	Bo5g001090.1	AT1G01710.1	Acyl-CoA thioesterase family protein	0.00389927	0.172661	2.40902
C03	C03_004010624_004009567	BnaC03g07880D	AT5G16660.2		0.00390016	0.172558	2.40892
C03	C03_037949129_037949992	Bo3g107460.1			0.00390097	0.172452	2.40883
A02	A02_010257785_010256998	Cab012219.1	AT1G67360.1	Rubber elongation factor protein (REF)	0.00391038	0.172727	2.40778
C03	C03_010691557_010693203	Bo3g028060.1	AT2G34810.1	FAD-binding Berberine family protein	0.0039138	0.172736	2.4074
C05	C05_039146323_039147634.993	BnaC05g38030D	AT5G22320.1	Leucine-rich repeat (LRR) family protein	0.00391883	0.172816	2.40684
A10	A10_016235581_016232750.001	BnaA10g19790D	AT5G13570.1	decapping 2	0.00391913	0.172688	2.40681
C09	C09_053901498_053902407	Bo9g181970.1	AT5G03460.1		0.00392299	0.172718	2.40638
A10	A10_019977010_019975422	Cab007141.1	AT5G02240.1	NAD(P)-binding Rossmann-fold superfamily protein	0.00393073	0.172917	2.40553
C09	C09_045754481_045758697	Bo9g153900.1	AT5G19280.1	kinase associated protein phosphatase	0.00393194	0.172829	2.40539
C01	C01_040147776_040150866	Bo1g139850.1	AT3G11710.1	lysyl-tRNA synthetase 1	0.00393664	0.172894	2.40487
C02	C02_006281884_006284912	Bo2g023710.1	AT4G33990.1	Tetratricopeptide repeat (TPR)-like superfamily protein	0.0039407	0.172932	2.40443
C02	C02_001962048_001963974	Bo2g009460.1	AT5G09660.1	peroxisomal NAD-malate dehydrogenase 2	0.00395181	0.173278	2.4032
A03	A03_001333131_001335129	Cab015609.1	AT5G07090.1	Ribosomal protein S4 (RPS4A) family protein	0.00395716	0.173372	2.40262
C05	C05_039834979_039837831	Bo5g128830.1			0.0039584	0.173285	2.40248
A09	A09_021861077_021866869	Cab005642.3	AT4G09680.1	conserved telomere maintenance component 1	0.00399414	0.174708	2.39858
C07	C07_038931004_038931168	Bo7g099220.1			0.00400098	0.174865	2.39783
C07	C07_024583757_024584491	Bo7g064940.1	AT5G66440.1		0.00401854	0.17549	2.39593
A03	A03_000682566_000685981	Cab015457.1	AT5G04040.1	Patatin-like phospholipase family protein	0.00402045	0.175432	2.39573
A01	A01_012147069_012148862	Cab013129.1	AT3G59380.1	farnesyltransferase A	0.00402121	0.175323	2.39564
C03	C03_050486674_050488336	Bo3g138810.1	AT1G25290.2	RHOMBOID-like protein 10	0.00403083	0.1756	2.39461
A08	A08_010619600_010620297	Cab033223.1			0.00405144	0.176356	2.39239
C04	C04_049190057_049191789	Bo4g186080.1	AT2G36250.2	Tubulin/FtsZ family protein	0.00405389	0.17632	2.39213
A05	A05_023721918_023720151	Cab023965.1	AT3G15090.1	GroES-like zinc-binding alcohol dehydrogenase family protein	0.00405497	0.176224	2.39201
C02	C02_022627080_022628458	Bo2g080880.1	AT1G74050.1	Ribosomal protein L6 family protein	0.00405967	0.176287	2.39151
C02	C02_004767985_004771628	Bo2g015390.1	AT5G18230.2	transcription regulator NOT2/NOT3/NOT5 family protein	0.00406825	0.176517	2.39059
C04	C04_003611320_003612911	Bo4g024170.1	AT2G44920.2	Tetratricopeptide repeat (TPR)-like superfamily protein	0.0040698	0.176442	2.39043
A02	A02_034277237_034275036	Cab021509.1	AT5G65530.1	Protein kinase superfamily protein	0.00407105	0.176354	2.39029
C02	C02_012654530_012655856	Bo2g046130.1			0.00407924	0.176567	2.38942
C04	C04_048476905_048478707	Bo4g182960.1	AT2G34840.1	Coatomer epsilon subunit	0.00408544	0.176693	2.38876
C01	C01_026773781_026773972	Bo1g090380.1			0.0040869	0.176615	2.38861
C02	C02_043834205_043834984	Bo2g137020.1			0.00409214	0.1767	2.38805
C04	C04_043786844_043786680.015	BnaC04g38860D			0.00409784	0.176804	2.38744
A03	A03_008245553_008253399	Cab002600.1	AT2G32390.1	glutamate receptor 3.5	0.00410456	0.176952	2.38673
C05	C05_039146323_039147634.998	BnaC05g38080D	AT2G32295.1	EXS (ERD1/XPR1/SYG1) family protein	0.0041134	0.177192	2.3858
C01	C01_041855947_041862658	Bo1g147770.1	AT3G06670.1	binding	0.0041158	0.177153	2.38555
A09	A09_039095747_039094455	Cab029071.1	AT2G25080.1	glutathione peroxidase 1	0.00411899	0.177149	2.38521
A07	A07_021367701_021366391	Cab018650.1			0.00412067	0.17708	2.38503
C04	C04_027897775_027898794	Bo4g109810.1			0.00412085	0.176947	2.38501
A09	A09_032879920_032881726	Cab000309.1			0.0041347	0.177401	2.38356
C09	C09_008078008_008078762	Bo9g025770.1	AT1G03030.1	P-loop containing nucleoside triphosphate hydrolases superfamily protein	0.00413517	0.177279	2.38351
C05	C05_018619464_018620468	Bo5g058580.1	AT3G09980.1	Family of unknown function (DUF662)	0.00413703	0.177218	2.38331
C07	C07_007651932_007652193.001	BnaC07g05050D			0.00414144	0.177266	2.38285
A09	A09_023052379_023052900	Cab017894.1			0.00414958	0.177473	2.382
A01	A01_029809394_029803545.001	BnaA01g30270D	AT3G13120.2	Ribosomal protein S10p/S20e family protein	0.00415511	0.177569	2.38142
C07	C07_045046754_045047653	Bo7g113820.1	AT4G29610.1	Cytidine/deoxycytidylate deaminase family protein	0.00416944	0.17804	2.37992
C02	C02_013524584_013525109	BnaC02g15330D			0.00416969	0.17791	2.3799
C01	C01_039714822_039716964	Bo1g139020.1	AT3G12700.1	Eukaryotic aspartyl protease family protein	0.00417028	0.177795	2.37983
A01	A01_025814192_025811312	Cab026585.1	AT3G20000.1	translocase of the outer mitochondrial membrane 40	0.00418144	0.178129	2.37867
A05	A05_028752212_028753942	Cab046177.1	AT3G01140.1	myb domain protein 106	0.00418351	0.178077	2.37846
C02	C02_014614326_014616179	BnaC02g16480D	AT1G65230.1	Uncharacterized conserved protein (DUF2358)	0.0041858	0.178033	2.37822
C04	C04_033101254_033104929	Bo4g127210.1	AT4G14210.1	phytoene desaturase 3	0.00419081	0.178106	2.3777
C03	C03_024014839_024017999	Bo3g062480.1	AT3G08660.1	Phototropic-responsive NPH3 family protein	0.00419413	0.178107	2.37736
C03	C03_004971989_004972659	Bo3g014070.1			0.00419475	0.177993	2.37729
A09	A09_030525950_030529140	Cab028102.1	AT1G27060.1	Regulator of chromosome condensation (RCC1) family protein	0.00420446	0.178265	2.37629
A04	A04_005606338_005609934	Cab016562.1	AT4G14210.2	phytoene desaturase 3	0.0042072	0.178241	2.37601
A01	A01_014648720_014650093	Cab000955.1			0.00421043	0.178237	2.37567
A09	A09_023976439_023979344	Cab045307.1	AT4G23190.1	cysteine-rich RLK (RECEPTOR-like protein kinase) 11	0.00421061	0.178105	2.37565
C05	C05_006451530_006452979	Bo5g019410.1	AT1G14310.1	Haloacid dehalogenase-like hydrolase (HAD) superfamily protein	0.00421668	0.178222	2.37503
A03	A03_001706470_001713055	Cab015692.1			0.00421781	0.17813	2.37491
A09	A09_001642541_001646693	Cab042652.1	AT2G02580.1	cytochrome P450, family 71, subfamily B, polypeptide 9	0.00422628	0.178348	2.37404
C07	C07_041165753_041167337	Bo7g106220.1	AT4G18710.1	Protein kinase superfamily protein	0.00422974	0.178354	2.37369
A07	A07_011413122_011404118	Cab032832.1	AT1G27020.1		0.00423015	0.178232	2.37364
C02	C02_000969877_000971517	Bo2g006620.1	AT5G04600.1	RNA-binding (RRM/RBD/RNP motifs) family protein	0.00424807	0.178847	2.37181
C04	C04_002939546_002941648	Bo4g021310.1	AT2G44150.1	histone-lysine N-methyltransferase ASHH3	0.00424979	0.17878	2.37163
C01	C01_039765060_039766178	Bo1g139100.1	AT3G12610.1	Leucine-rich repeat (LRR) family protein	0.00425201	0.178733	2.37141
C01	C01_008386578_008388135	BnaC01g12200D	AT4G20760.1	NAD(P)-binding Rossmann-fold superfamily protein	0.00425249	0.178614	2.37136
A07	A07_020098130_020097643	Cab018873.1			0.00425715	0.178671	2.37088
C09	C09_052596495_052600422	Bo9g176670.1	AT5G05970.2	Transducin/WD40 repeat-like superfamily protein	0.00426192	0.178732	2.3704
A02	A02_001016409_001014411	Cab039409.2	AT5G06060.1	NAD(P)-binding Rossmann-fold superfamily protein	0.00426244	0.178615	2.37034
A04	A04_010044870_010041160	Cab030929.1	AT5G40280.1	Prenyltransferase family protein	0.0042628	0.178491	2.37031
A06	A06_005574595_005573498	Cab011388.1	AT1G14180.1	RING/U-box superfamily protein	0.00426411	0.178408	2.37017
C05	C05_046755593_046757660	Bo5g155250.1			0.00426771	0.178419	2.36981
A01	A01_032094420_032097026	Cab046833.1	AT3G04350.1	Plant protein of unknown function (DUF946)	0.00428366	0.178947	2.36819
C08	C08_040028461_040030412	Bo8g112820.1	AT1G07880.2	Protein kinase superfamily protein	0.00428452	0.178845	2.3681
A09	A09_039753993_039757278	Cab046095.1	AT2G23140.2	RING/U-box superfamily protein with ARM repeat domain	0.00428993	0.178932	2.36755
A10	A10_019446842_019444696	Cab007243.1	AT5G03940.1	chloroplast signal recognition particle 54 kDa subunit	0.0043024	0.179313	2.36629
A02	A02_006931464_006934590	Cab043740.1	AT5G56250.1	hapless 8	0.00431521	0.179708	2.365
A08	A08_014993524_014994652	Cab040796.1	AT4G29260.1	HAD superfamily, subfamily IIIB acid phosphatase	0.00431623	0.179612	2.3649
A03	A03_001180273_001181802	Cab015574.1	AT5G06410.1	DNAJ heat shock N-terminal domain-containing protein	0.00431839	0.179563	2.36468
C02	C02_016947944_016949233	Bo2g057550.1	AT4G32190.1	Myosin heavy chain-related protein	0.00433172	0.179978	2.36334
C06	C06_029249854_029251147	Bo6rg094680.1			0.00433404	0.179936	2.36311
C08	C08_027506288_027507234	Bo8g081130.1			0.00433589	0.179875	2.36292
C09	C09_036662855_036661274.009	BnaC09g30490D			0.00433896	0.179863	2.36261
C02	C02_032092813_032093004	Bo2g108670.1			0.00434518	0.179983	2.36199
C01	C01_040624606_040628232	Bo1g141580.1			0.00437741	0.181178	2.35878
C09	C09_054281290_054282723	Bo9g183590.1	AT5G02460.1	Dof-type zinc finger DNA-binding family protein	0.00437901	0.181106	2.35862
A09	A09_002027658_002029325	Cab044634.1			0.0043795	0.180987	2.35858
A08	A08_022898064_022899526.001	BnaA08g28590D			0.00438054	0.180891	2.35847
C09	C09_015925523_015926796	BnaC09g15730D			0.00438277	0.180845	2.35825
A09	A09_040102510_040104527	Cab013446.1	AT2G22450.1	riboflavin biosynthesis protein, putative	0.00438399	0.180757	2.35813
C01	C01_043041570_043042822	Bo1g154740.1	AT3G03460.1		0.00438485	0.180654	2.35805
A10	A10_017795143_017796968	Cab007394.1	AT5G08450.3		0.00439759	0.18104	2.35679
C04	C04_000948807_000949715	Bo4g008140.1			0.00439819	0.180927	2.35673
C04	C04_001560478_001562108	Bo4g012980.1	AT2G41150.2		0.00440349	0.181007	2.3562
C03	C03_004025427_004028141	Bo3g012150.1			0.00440529	0.180943	2.35603
C01	C01_000226682_000229562.001	BnaC01g00360D			0.00441016	0.181005	2.35555
A01	A01_018047436_018049123	Cab040942.1			0.00441731	0.18116	2.35484
C03	C03_008941451_008942708	Bo3g024160.1	AT5G50720.1	HVA22 homologue E	0.00442129	0.181185	2.35445
C03	C03_020460738_020461904	Bo3g052240.1			0.00443157	0.181469	2.35344
A09	A09_018885312_018885812	Cab005320.1	AT4G11350.2	Protein of unknown function (DUF604)	0.0044367	0.181541	2.35294
A04	A04_017387453_017385018	Cab034256.1	AT2G32010.2	CVP2 like 1	0.00443678	0.181407	2.35293
A01	A01_031888453_031890539	Cab047157.1	AT3G05710.2	syntaxin of plants 43	0.00443893	0.181357	2.35272
A08	A08_018963170_018962087.001	BnaA08g19640D			0.00444004	0.181265	2.35261
C01	C01_042353988_042361529	Bo1g151540.1	AT3G05530.1	regulatory particle triple-A ATPase 5A	0.00444027	0.181137	2.35259
C09	C09_050819681_050823928	Bo9g172050.1	AT5G65440.2		0.00444854	0.181337	2.35178
A05	A05_002887166_002890223	Cab025362.1	AT2G45750.1	S-adenosyl-L-methionine-dependent methyltransferases superfamily protein	0.0044661	0.181915	2.35007
A07	A07_016313435_016311845	Cab031694.1	AT5G42030.1	ABL interactor-like protein 4	0.00449054	0.182772	2.3477
A07	A07_024533074_024532189	Cab021385.1			0.00449545	0.182834	2.34723
C06	C06_017388655_017390088	Bo6rg065040.1	AT5G41240.1	glutathione S-transferase THETA 2	0.00449946	0.182859	2.34684
C07	C07_040869949_040871227	Bo7g105740.1	AT2G22650.1	FAD-dependent oxidoreductase family protein	0.00450135	0.182798	2.34666
A08	A08_018712831_018714967	Cab039250.1	AT1G25220.1	anthranilate synthase beta subunit 1	0.00450178	0.182678	2.34662
C03	C03_007742549_007743473	Bo3g022380.1	AT5G02050.1	Mitochondrial glycoprotein family protein	0.00451703	0.183159	2.34515
A10	A10_019144559_019141800	Cab007306.1	AT5G04620.2	biotin F	0.00452005	0.183144	2.34486
A02	A02_026203041_026203358	Cab009299.1			0.00452252	0.183106	2.34462
C09	C09_053542582_053544293	Bo9g181350.1	AT5G04170.1	Calcium-binding EF-hand family protein	0.00452665	0.183136	2.34422
C06	C06_015696176_015698605.001	BnaC06g12200D	AT4G30160.1	villin 4	0.00453803	0.183458	2.34313
A07	A07_028341538_028339635	Cab020636.3	AT1G80600.1	HOPW1-1-interacting 1	0.00453985	0.183394	2.34296
C02	C02_006841769_006843760	Bo2g024480.1	AT5G22860.2	Serine carboxypeptidase S28 family protein	0.00454244	0.183361	2.34271
A03	A03_010625963_010628238	Cab003020.1	AT2G40200.1	basic helix-loop-helix (bHLH) DNA-binding superfamily protein	0.00454297	0.183246	2.34266
C03	C03_000354483_000356836	Bo3g001740.1			0.00454416	0.183157	2.34255
C08	C08_030580495_030578202.001	BnaC08g27450D			0.00454838	0.183189	2.34214
C07	C07_015103391_015101761.002	BnaC07g08290D			0.00455807	0.183443	2.34122
A09	A09_023435904_023434110.001	BnaA09g23220D			0.00456043	0.183401	2.34099
C06	C06_037640985_037644124	Bo6rg119830.1			0.00456421	0.183416	2.34063
A10	A10_008031737_008028891.005	BnaA10g07410D			0.0045693	0.183484	2.34015
C09	C09_030217538_030217783	Bo9g095710.1			0.00457695	0.183654	2.33942
A10	A10_014735048_014734755	Cab008218.1	AT5G18080.1	SAUR-like auxin-responsive protein family	0.00457949	0.183619	2.33918
C01	C01_042325338_042327815	Bo1g150540.1	AT3G05545.1	RING/U-box superfamily protein	0.00458405	0.183666	2.33875
C03	C03_001106287_001107577	Bo3g003260.1	AT5G05180.1		0.00458497	0.183566	2.33866
A07	A07_007572170_007577764	Cab005071.1			0.0045855	0.183451	2.33861
A08	A08_005267084_005268915	Cab022489.1	AT4G27270.1	Quinone reductase family protein	0.00459444	0.183672	2.33777
A02	A02_002716258_002718726	Cab036333.1			0.0046004	0.183774	2.3372
A02	A02_005776185_005778235	Cab032651.1	AT5G59150.1	RAB GTPase homolog A2D	0.00460216	0.183708	2.33704
A05	A05_028789877_028792750	Cab046185.1	AT3G01040.1	galacturonosyltransferase 13	0.00461161	0.183949	2.33615
A10	A10_001640212_001639052	Cab029709.1	AT1G04550.2	AUX/IAA transcriptional regulator family protein	0.00461413	0.183913	2.33591
A02	A02_007860444_007861250	Cab031145.1	AT5G53650.1		0.00461594	0.18385	2.33574
C02	C02_017360597_017359551.003	BnaC02g18250D			0.00463024	0.184283	2.3344
A05	A05_016410352_016407377.001	BnaA05g20700D			0.00463691	0.184412	2.33377
C01	C01_011969853_011970483	Bo1g039380.1	AT5G25090.1	early nodulin-like protein 13	0.00463768	0.184307	2.3337
A10	A10_019249863_019246346	Cab007284.1			0.00463982	0.184256	2.3335
C03	C03_011463235_011464012	Bo3g030250.1	AT2G36620.1	ribosomal protein L24	0.00464059	0.184151	2.33343
A03	A03_000100724_000103008	Cab015335.1	AT5G01590.1		0.00465615	0.184632	2.33197
C03	C03_012619240_012622700	Bo3g032800.1	AT1G61000.1		0.00466	0.184649	2.33161
A05	A05_006830438_006827611.001	BnaA05g10610D			0.00466152	0.184573	2.33147
C01	C01_009702916_009705203	Bo1g028350.1			0.00466672	0.184644	2.33099
A07	A07_022583712_022578812	Cab018455.1	AT1G65950.1	Protein kinase superfamily protein	0.00467311	0.184761	2.33039
A01	A01_001643566_001640285	Cab020282.2			0.00467365	0.184647	2.33034
A09	A09_001138894_001145264	Cab042562.1	AT4G02480.1	AAA-type ATPase family protein	0.00468055	0.184784	2.3297
C03	C03_022855999_022856328	Bo3g060280.1			0.00468286	0.18474	2.32949
C07	C07_029425431_029428118	Bo7g078020.1			0.00469111	0.18493	2.32872
C04	C04_013154978_013153563.001	BnaC04g14620D	AT1G60540.1		0.00470105	0.185186	2.32781
C02	C02_011477193_011477856.004	BnaC02g13710D			0.00470978	0.185395	2.327
C02	C02_001794958_001795440	Bo2g009110.1			0.00471359	0.185409	2.32665
A10	A10_017685540_017686794	Cab007372.1	AT5G08750.2	RING/FYVE/PHD zinc finger superfamily protein	0.00471662	0.185393	2.32637
C04	C04_033305953_033308269	Bo4g128400.1	AT4G14030.2	selenium-binding protein 1	0.00471673	0.185262	2.32636
A03	A03_010846578_010847325	Cab003065.1			0.00474667	0.186302	2.32361
A06	A06_028396638_028394488	Cab042226.1	AT1G54040.2	epithiospecifier protein	0.0047531	0.186419	2.32302
C05	C05_037008649_037011925	Bo5g121330.1			0.00477245	0.187042	2.32126
C09	C09_010567673_010569610	Bo9g030690.1	AT1G64142.1	conserved peptide upstream open reading frame 23	0.00477458	0.186989	2.32107
C09	C09_027117736_027118692	Bo9g088260.1			0.00478018	0.187073	2.32056
A08	A08_022218470_022219388	Cab032025.1	AT1G09920.1	TRAF-type zinc finger-related	0.00478315	0.187053	2.32029
C01	C01_002114851_002115392	Bo1g006770.1	AT4G35060.1	Heavy metal transport/detoxification superfamily protein	0.00478344	0.186929	2.32026
C05	C05_003933586_003936576	Bo5g010440.1	AT1G09970.1	Leucine-rich receptor-like protein kinase family protein	0.00478598	0.186893	2.32003
C05	C05_046456804_046457798	Bo5g152730.1	AT3G02290.1	RING/U-box superfamily protein	0.00478676	0.186788	2.31996
A07	A07_014108273_014108956	Cab009040.1	AT5G66440.1		0.00478705	0.186664	2.31993
A09	A09_006739820_006737310	Cab043431.2	AT2G18876.2	Afadin/alpha-actinin-binding protein	0.00480198	0.187111	2.31858
A03	A03_003563893_003566310	Cab016061.1			0.00481483	0.187476	2.31742
A05	A05_005652679_005649937	Cab033973.1	AT2G35390.2	Phosphoribosyltransferase family protein	0.00482679	0.187806	2.31634
A01	A01_004622304_004619669	Cab019709.1	AT4G28630.1	ABC transporter of the mitochondrion 1	0.00483397	0.187949	2.3157
A04	A04_001848090_001846848	Cab019405.1	AT3G57920.1	squamosa promoter binding protein-like 15	0.00483627	0.187903	2.31549
C04	C04_048255805_048258450	Bo4g182620.1	AT2G33020.1	receptor like protein 24	0.00484443	0.188085	2.31476
C03	C03_016244592_016245829	Bo3g040090.1	AT2G28605.1	Photosystem II reaction center PsbP family protein	0.00484522	0.18798	2.31469
A10	A10_000979152_000975867	Cab029819.1	AT1G03290.2		0.0048504	0.188046	2.31422
C02	C02_006252625_006253959	Bo2g023700.1	AT5G22090.2	Protein of unknown function (DUF3049)	0.00486261	0.188383	2.31313
A07	A07_019252086_019249292	Cab019022.1	AT1G79650.1	Rad23 UV excision repair protein family	0.00486537	0.188355	2.31288
A05	A05_004441983_004443414	Cab025628.1	AT2G37330.1	aluminum sensitive 3	0.00487048	0.188417	2.31243
C01	C01_002371439_002371651	Bo1g007190.1			0.00487148	0.188321	2.31234
A02	A02_005043575_005048348	Cab032525.1	AT5G22800.1	Alanyl-tRNA synthetase, class IIc	0.00487704	0.1884	2.31184
A09	A09_038445571_038444600	Cab029186.1	AT3G62770.1	Transducin/WD40 repeat-like superfamily protein	0.00488556	0.188595	2.31109
C06	C06_036979465_036981674	Bo6rg118580.1	AT1G74240.1	Mitochondrial substrate carrier family protein	0.00488956	0.188614	2.31073
A07	A07_000995766_000993501	Cab040358.2			0.00488998	0.188495	2.31069
A06	A06_008542474_008554928	Cab042791.1	AT1G20110.1	RING/FYVE/PHD zinc finger superfamily protein	0.00489181	0.188431	2.31053
C04	C04_000961042_000961973	Bo4g008160.1			0.00489535	0.188432	2.31022
A09	A09_015613827_015614165	Cab012281.1			0.00489601	0.188323	2.31016
C08	C08_023297696_023301207	Bo8g070800.1	AT1G21250.1	cell wall-associated kinase	0.00490841	0.188666	2.30906
C04	C04_039483402_039484686.001	BnaC04g34190D			0.00490939	0.188569	2.30897
A10	A10_019963947_019962204	Cab007144.1	AT5G02270.1	non-intrinsic ABC protein 9	0.00491627	0.188699	2.30836
A05	A05_005761903_005757123	Cab033952.2			0.00492383	0.188854	2.3077
A05	A05_025015698_025013262	Cab023734.1	AT3G12560.1	TRF-like 9	0.0049277	0.188868	2.30736
C01	C01_041750499_041757282	Bo1g147560.1	AT3G07100.1	Sec23/Sec24 protein transport family protein	0.00492831	0.188757	2.3073
A05	A05_020913656_020912591	Cab031510.1	AT3G19810.1	Protein of unknown function (DUF177)	0.00494239	0.189162	2.30606
C08	C08_029109334_029109933	Bo8g083630.1	AT3G54390.1	sequence-specific DNA binding transcription factors	0.00494301	0.189052	2.30601
C05	C05_002480167_002479789	BnaC05g04610D			0.00494729	0.189081	2.30563
C02	C02_006049830_006051987	Bo2g023400.1	AT5G21105.3	Plant L-ascorbate oxidase	0.0049624	0.189524	2.30431
A02	A02_004774848_004783368	Cab032475.5	AT5G22010.1	replication factor C1	0.00496247	0.189393	2.3043
C02	C02_043855332_043857100	Bo2g137030.1	AT2G03510.1	SPFH/Band 7/PHB domain-containing membrane-associated protein family	0.00496424	0.189326	2.30415
A05	A05_005141843_005140039	Cab047735.1	AT2G36360.2	Galactose oxidase/kelch repeat superfamily protein	0.00498274	0.189897	2.30253
C04	C04_007426783_007433833	Bo4g034640.1	AT2G36390.1	starch branching enzyme 2.1	0.00498275	0.189764	2.30253
A10	A10_019751285_019742287	Cab007191.1	AT5G03070.1	importin alpha isoform 9	0.00498904	0.189869	2.30198
A09	A09_041410882_041411342	Cab013708.1	AT2G31530.1	SecY protein transport family protein	0.0049946	0.189947	2.3015
C05	C05_012184603_012186580	Bo5g038650.1	AT1G22540.1	Major facilitator superfamily protein	0.00499499	0.189827	2.30147
C02	C02_002858836_002859568	Bo2g011070.1	AT5G13070.1	MSF1-like family protein	0.00499552	0.189713	2.30142
C03	C03_020968823_020969663	Bo3g052920.1			0.0049967	0.189625	2.30132
A03	A03_017298352_017299114	Cab004259.1	AT3G20050.1	T-complex protein 1 alpha subunit	0.0049984	0.189556	2.30117
A01	A01_001409751_001406877	Cab020329.4	AT4G35850.1	Pentatricopeptide repeat (PPR) superfamily protein	0.00500258	0.189581	2.30081
C03	C03_015404837_015407277	Bo3g038880.1	AT2G45660.1	AGAMOUS-like 20	0.00500361	0.189487	2.30072
C02	C02_004859467_004862869	Bo2g016500.1	AT5G18460.1	Protein of Unknown Function (DUF239)	0.00502469	0.190151	2.29889
C02	C02_005059170_005058355.001	BnaC02g08700D	AT4G02720.1		0.00503578	0.190437	2.29793
A03	A03_021195268_021199148	Cab001140.5	AT3G24360.1	ATP-dependent caseinolytic (Clp) protease/crotonase family protein	0.00503952	0.190445	2.29761
A06	A06_008474676_008478619	Cab042781.1	AT1G19940.1	glycosyl hydrolase 9B5	0.00504671	0.190583	2.29699
C08	C08_022069884_022068580.001	BnaC08g18060D			0.00504856	0.19052	2.29683
C01	C01_042576273_042577074	Bo1g151830.1	AT3G04920.1	Ribosomal protein S24e family protein	0.00504956	0.190424	2.29675
A10	A10_011909754_011908935	Cab017302.1	AT5G59140.1	BTB/POZ domain-containing protein	0.00505209	0.190386	2.29653
A03	A03_000458347_000460396	Cab015413.1	AT5G02870.1	Ribosomal protein L4/L1 family	0.00505263	0.190274	2.29648
C04	C04_035340095_035341894	Bo4g136430.1	AT5G37470.1	Family of unknown function (DUF577)	0.00505894	0.190378	2.29594
C03	C03_000506042_000507479	Bo3g002090.1	AT5G02870.1	Ribosomal protein L4/L1 family	0.00506891	0.19062	2.29509
C01	C01_032162423_032164509	Bo1g105340.1	AT3G22190.2	IQ-domain 5	0.00507249	0.190621	2.29478
C07	C07_041681347_041683103	Bo7g106920.1	AT4G20020.2		0.00508863	0.191095	2.2934
C04	C04_042015873_042017212	Bo4g154070.1	AT5G66850.1	mitogen-activated protein kinase kinase kinase 5	0.00509061	0.191036	2.29323
A03	A03_005265261_005263939	Cab047493.1	AT5G58990.1		0.00509062	0.190904	2.29323
C05	C05_017177845_017179145	Bo5g051980.1	AT1G27370.4	squamosa promoter binding protein-like 10	0.0050976	0.191033	2.29263
A03	A03_000956086_000957889	Cab015517.2	AT5G05140.1	Transcription elongation factor (TFIIS) family protein	0.00510688	0.191247	2.29184
A08	A08_006860790_006861002	Cab039698.1			0.00510995	0.191229	2.29158
A03	A03_001477821_001476693	BnaA03g02200D	AT5G07730.1		0.00511073	0.191126	2.29152
A03	A03_025026495_025027381	Cab001813.1	AT4G17810.1	C2H2 and C2HC zinc fingers superfamily protein	0.00511596	0.191188	2.29107
C01	C01_001865878_001867758	Bo1g006270.1	AT4G35730.1	Regulator of Vps4 activity in the MVB pathway protein	0.00511851	0.191151	2.29086
C04	C04_033616471_033617417	Bo4g129640.1			0.00511933	0.19105	2.29079
A01	A01_020544406_020545574	Cab009643.2			0.00512152	0.190999	2.2906
C09	C09_007708752_007720272	Bo9g024300.1	AT2G16990.2	Major facilitator superfamily protein	0.00512289	0.190918	2.29048
C04	C04_049439161_049452031	Bo4g186410.1	AT2G36810.1	ARM repeat superfamily protein	0.00512431	0.190839	2.29036
C03	C03_022599572_022600643	Bo3g058770.1	AT3G05070.1		0.00513557	0.191126	2.28941
C09	C09_029924789_029925049	Bo9g095560.1			0.0051356	0.190995	2.28941
A03	A03_029552017_029549151	Cab011294.1			0.00513587	0.190874	2.28939
A02	A02_003109386_003110813	Cab036405.1	AT3G02340.1	RING/U-box superfamily protein	0.00513605	0.190749	2.28937
A06	A06_023660374_023660793	Cab006996.1			0.00514023	0.190773	2.28902
A01	A01_005037291_005040095	Cab022159.1	AT4G18010.1	myo-inositol polyphosphate 5-phosphatase 2	0.00514728	0.190903	2.28842
C05	C05_000934314_000937261	Bo5g003800.1	AT1G03365.1	RING/U-box superfamily protein	0.00515622	0.191103	2.28767
C04	C04_049365518_049369724	Bo4g186310.1	AT2G36480.3	ENTH/VHS family protein	0.00517193	0.191553	2.28635
C07	C07_016768206_016768740.002	BnaC07g09730D			0.00517597	0.191571	2.28601
C01	C01_004336404_004337455	Bo1g011940.1			0.00518144	0.191642	2.28555
A03	A03_031746690_031744029	Cab010956.1	AT4G33670.1	NAD(P)-linked oxidoreductase superfamily protein	0.00518725	0.191726	2.28506
C04	C04_048678695_048680155	Bo4g183340.1			0.0051899	0.191692	2.28484
A02	A02_005255241_005257417	Cab032555.1	AT5G60580.3	RING/U-box superfamily protein	0.00519384	0.191706	2.28451
C02	C02_015020365_015021262	Bo2g052650.1	AT1G65980.1	thioredoxin-dependent peroxidase 1	0.00519685	0.191686	2.28426
C03	C03_006995574_007000386	Bo3g021070.1	AT5G56290.1	peroxin 5	0.00520707	0.191932	2.28341
C08	C08_012074880_012081409	Bo8g034330.1			0.00520716	0.191804	2.2834
A07	A07_019901859_019901281	Cab018909.4	AT3G15210.1	ethylene responsive element binding factor 4	0.00521867	0.192096	2.28244
C04	C04_002571490_002572858	Bo4g019700.1	AT2G43445.1	F-box and associated interaction domains-containing protein	0.00522972	0.192372	2.28152
A05	A05_012629869_012630753	Cab028587.1	AT1G50600.1	scarecrow-like 5	0.00523132	0.192299	2.28139
C01	C01_041715995_041716444	Bo1g147500.1			0.00523413	0.192271	2.28116
C02	C02_002773104_002776909.001	BnaC02g04380D			0.00525719	0.192987	2.27925
A10	A10_000363600_000362686	Cab029925.1	AT1G01180.1	S-adenosyl-L-methionine-dependent methyltransferases superfamily protein	0.00527837	0.193632	2.2775
C08	C08_025472926_025473102	Bo8g077490.1			0.00528034	0.193573	2.27734
C03	C03_000796605_000798135	Bo3g002670.1	AT5G04170.1	Calcium-binding EF-hand family protein	0.00529038	0.193809	2.27651
C03	C03_061481981_061483505	Bo3g175520.1			0.00529816	0.193962	2.27588
C02	C02_043107549_043110479	Bo2g136200.1	AT2G02400.1	NAD(P)-binding Rossmann-fold superfamily protein	0.00529846	0.193841	2.27585
C03	C03_022574622_022575087	Bo3g058690.1	AT3G04920.1	Ribosomal protein S24e family protein	0.00532214	0.194576	2.27391
C08	C08_008107557_008097333.002	BnaC08g07260D	AT4G39080.1	vacuolar proton ATPase A3	0.00532676	0.194613	2.27354
A09	A09_045084010_045086260	Cab014458.1	AT1G04550.2	AUX/IAA transcriptional regulator family protein	0.00533436	0.194758	2.27292
C04	C04_048552125_048553834	Bo4g183100.1	AT2G35190.1	novel plant snare 11	0.00534313	0.194946	2.2722
C03	C03_000433633_000435122	Bo3g001890.1	AT5G02460.1	Dof-type zinc finger DNA-binding family protein	0.00535444	0.195227	2.27129
A03	A03_012761152_012761343	Cab001308.1			0.00535905	0.195263	2.27091
A09	A09_011810939_011812429	Cab010049.1	AT1G57750.1	cytochrome P450, family 96, subfamily A, polypeptide 15	0.00535964	0.195152	2.27086
A09	A09_039508357_039507309.002	BnaA09g41790D	AT4G34860.2	Plant neutral invertase family protein	0.00538042	0.195777	2.26918
A04	A04_010162672_010160801	Cab030911.1	AT5G40400.1	Pentatricopeptide repeat (PPR) superfamily protein	0.00538407	0.195777	2.26889
C07	C07_022645086_022646632.001	BnaC07g15320D			0.00540703	0.19648	2.26704
A01	A01_012525330_012526988	Cab013179.2	AT4G14950.1	SNARE associated Golgi protein family	0.00543072	0.197208	2.26514
C08	C08_027508083_027509422	Bo8g081140.1			0.00543777	0.197331	2.26458
C02	C02_000773309_000776305	Bo2g005200.1			0.00545295	0.197748	2.26337
A10	A10_000608578_000605400	Cab029886.1	AT4G01690.1	Flavin containing amine oxidoreductase family	0.00545933	0.197847	2.26286
C01	C01_042699064_042702820	Bo1g152120.1	AT3G04260.1	plastid transcriptionally active 3	0.00545945	0.197718	2.26285
C02	C02_014516282_014516668	Bo2g050980.1			0.0054731	0.198079	2.26177
C02	C02_013685057_013686760.001	BnaC02g15480D			0.00547662	0.198074	2.26149
C04	C04_001543640_001545583	Bo4g012950.1	AT2G41080.1	Tetratricopeptide repeat (TPR)-like superfamily protein	0.00547669	0.197943	2.26148
A02	A02_009881471_009892834	Cab045963.1	AT1G66970.1	SHV3-like 2	0.00548581	0.19814	2.26076
A04	A04_000348211_000347377	Cab019632.1	AT3G62760.1	Glutathione S-transferase family protein	0.00549617	0.198381	2.25994
C05	C05_008691624_008692373	Bo5g025230.1	AT1G18265.1	Protein of unknown function, DUF593	0.00549712	0.198283	2.25987
C04	C04_048664592_048665572	Bo4g183290.1			0.00550064	0.198277	2.25959
C01	C01_026536913_026541877	Bo1g090200.1	AT1G59540.2	P-loop containing nucleoside triphosphate hydrolases superfamily protein	0.00551428	0.198636	2.25851
C01	C01_042146468_042151987	Bo1g150120.1	AT3G06010.1	Homeotic gene regulator	0.00552032	0.19872	2.25804
A03	A03_001099915_001102092	Cab015551.1	AT5G06110.2	DnaJ domain ;Myb-like DNA-binding domain	0.00552288	0.19868	2.25783
C07	C07_033758635_033769969	Bo7g087120.1	AT3G28950.1	AIG2-like (avirulence induced gene) family protein	0.00552443	0.198603	2.25771
A10	A10_018712929_018714802	Cab007571.1	AT5G05920.1	deoxyhypusine synthase	0.0055268	0.198556	2.25753
C06	C06_023419148_023422602	Bo6rg077940.1	AT3G61710.1	AUTOPHAGY 6	0.00553532	0.198729	2.25686
A09	A09_017685560_017686364	Cab040572.1			0.00553785	0.198688	2.25666
A01	A01_007428349_007431561	Cab024175.1	AT4G22860.2	Cell cycle regulated microtubule associated protein	0.00554324	0.198749	2.25624
C02	C02_002465533_002466154	BnaC02g03830D			0.00555032	0.198871	2.25568
C01	C01_043310416_043312195	Bo1g156290.1	AT3G02570.1	Mannose-6-phosphate isomerase, type I	0.00555067	0.198751	2.25565
C01	C01_043109784_043111332	Bo1g154910.1	AT3G03100.1	NADH:ubiquinone oxidoreductase, 17.2kDa subunit	0.00555074	0.198622	2.25565
A07	A07_019989081_019987045	Cab018892.2	AT1G76520.2	Auxin efflux carrier family protein	0.00556006	0.198823	2.25492
A05	A05_007907723_007908682	Cab027012.1			0.00556109	0.198728	2.25484
A08	A08_003915172_003915804	Cab022376.1			0.00556805	0.198845	2.2543
C03	C03_001272379_001274092	Bo3g003620.1	AT5G05987.1	prenylated RAB acceptor 1.A2	0.00557687	0.199028	2.25361
A04	A04_003338376_003323920	Cab019210.3			0.00557807	0.198939	2.25352
A09	A09_039191478_039189112	Cab029061.1	AT2G24830.1	zinc finger (CCCH-type) family protein / D111/G-patch domain-containing protein	0.00558739	0.199139	2.25279
A09	A09_030171694_030172539	Cab028045.1	AT1G26470.1		0.00559357	0.199228	2.25231
A06	A06_012402925_012405404.001	BnaA06g18490D			0.00560221	0.199404	2.25164
A01	A01_005796322_005796071	Cab041949.1			0.00561306	0.199658	2.2508
C03	C03_018326969_018327716	Bo3g044400.1			0.00562157	0.199829	2.25014
A07	A07_024304324_024303013	Cab021423.1			0.00564319	0.200465	2.24848
C04	C04_013741079_013741267	Bo4g061320.1			0.00564544	0.200413	2.2483
A10	A10_012390834_012389407.001	BnaA10g13020D			0.00565214	0.200519	2.24779
A05	A05_028563458_028560162	Cab047185.2	AT3G02740.1	Eukaryotic aspartyl protease family protein	0.00565908	0.200633	2.24725
A06	A06_023078650_023084087	Cab006905.2	AT5G27680.1	RECQ helicase SIM	0.00566652	0.200765	2.24668
C01	C01_043140247_043141506	Bo1g154970.1	AT3G03010.2	Peptidyl-tRNA hydrolase II (PTH2) family protein	0.00567855	0.201059	2.24576
A03	A03_000443113_000443640	Cab015408.1			0.0056824	0.201063	2.24547
C09	C09_054156036_054157450	Bo9g183340.1	AT5G02820.1	Spo11/DNA topoisomerase VI, subunit A protein	0.00568279	0.200945	2.24544
A10	A10_008031737_008028891.052	BnaA10g07880D	AT3G20050.1	T-complex protein 1 alpha subunit	0.00568574	0.200917	2.24521
C02	C02_001930126_001931924	Bo2g009370.1			0.00568799	0.200865	2.24504
A01	A01_007151491_007152683	Cab024132.1			0.00569	0.200805	2.24489
C05	C05_008952265_008951479.002	BnaC05g14390D			0.00569042	0.200688	2.24486
A07	A07_020031149_020029865	Cab018887.1	AT1G76405.2		0.00569385	0.200678	2.24459
A09	A09_040503674_040506727	Cab013524.1	AT2G21340.2	MATE efflux family protein	0.00569559	0.200608	2.24446
C06	C06_026328749_026329423	Bo6rg084780.1			0.00570186	0.200697	2.24398
C06	C06_025636917_025637162	Bo6rg081950.1			0.00571538	0.201042	2.24296
C01	C01_042993868_042996129	Bo1g153680.1	AT3G03630.1	cysteine synthase 26	0.00571797	0.201002	2.24276
C07	C07_043477686_043479181	Bo7g109750.1	AT4G24780.2	Pectin lyase-like superfamily protein	0.00574169	0.201704	2.24096
A01	A01_028205847_028208037	Cab041843.1			0.00574342	0.201633	2.24083
C02	C02_003901228_003903894	Bo2g012970.1	AT5G16180.1	ortholog of maize chloroplast splicing factor CRS1	0.00574608	0.201595	2.24063
C01	C01_043112214_043115606	Bo1g154920.1	AT3G03090.1	vacuolar glucose transporter 1	0.00574804	0.201533	2.24048
A06	A06_021906400_021908995	Cab006719.1	AT5G24630.5	double-stranded DNA binding	0.00576386	0.201956	2.23929
C04	C04_004662186_004666123	Bo4g025850.1	AT2G39830.1	DA1-related protein 2	0.0057741	0.202184	2.23852
C03	C03_003736831_003738912	Bo3g010610.1	AT5G15740.1	O-fucosyltransferase family protein	0.00577833	0.2022	2.2382
C07	C07_004742511_004743685	Bo7g014110.1	AT2G17730.1	NEP-interacting protein 2	0.00578247	0.202214	2.23789
A04	A04_010030978_010029392	Cab030932.1	AT1G22930.2	T-complex protein 11	0.00578291	0.202098	2.23785
C05	C05_046713527_046714556	Bo5g155150.1	AT3G01435.1	Expressed protein	0.00578963	0.202202	2.23735
C04	C04_039854546_039855487	Bo4g145820.1	AT2G21240.2	basic pentacysteine 4	0.00578995	0.202082	2.23733
C04	C04_032373762_032374025	Bo4g125370.1			0.00581678	0.202887	2.23532
A03	A03_002998897_003001403	Cab015954.1	AT5G14800.1	pyrroline-5- carboxylate (P5C) reductase	0.0058193	0.202844	2.23513
C01	C01_013617892_013620348	Bo1g047850.1	AT4G27020.1		0.00583845	0.20338	2.2337
A03	A03_006083308_006083999	Cab039798.1			0.00583878	0.20326	2.23368
A02	A02_013491288_013488741	BnaA02g16600D	AT1G73930.2		0.00585196	0.203587	2.2327
C02	C02_011499898_011501107	Bo2g041980.1			0.0058724	0.204166	2.23118
A02	A02_001588424_001588672	Cab036102.1			0.00587843	0.204244	2.23074
A07	A07_012086221_012087039	Cab008740.1	AT4G10040.1	cytochrome c-2	0.00588087	0.204197	2.23056
C03	C03_029944661_029943120.001	BnaC03g43140D			0.00589008	0.204386	2.22988
C03	C03_018483328_018483897	Bo3g044640.1	AT4G10300.1	RmlC-like cupins superfamily protein	0.00590901	0.20491	2.22849
A04	A04_018998636_018997182	Cab035051.1	AT2G36410.1	Family of unknown function (DUF662)	0.00592773	0.205427	2.22711
A04	A04_018574369_018572947	Cab035124.1			0.00593179	0.205436	2.22681
C04	C04_011509812_011511080	Bo4g050790.1	AT2G31610.1	Ribosomal protein S3 family protein	0.00593523	0.205423	2.22656
C04	C04_049673003_049674198	Bo4g186780.1	AT2G37250.1	adenosine kinase	0.0059586	0.206099	2.22486
C05	C05_006563670_006565346	Bo5g019580.1	AT1G14430.1	glyoxal oxidase-related protein	0.00596185	0.20608	2.22462
A08	A08_006361020_006359727.067	BnaA08g07010D	AT1G32050.1	SCAMP family protein	0.00596471	0.206046	2.22441
C06	C06_025497293_025498160	Bo6rg081770.1	AT1G78170.1		0.00596499	0.205924	2.22439
A03	A03_013282364_013286199	Cab003531.1	AT4G07410.2	Transducin family protein / WD-40 repeat family protein	0.0059759	0.206169	2.2236
C05	C05_006578032_006578256	Bo5g019610.1			0.00598724	0.206427	2.22277
C02	C02_034123131_034125173	Bo2g111820.1	AT4G08320.1	Tetratricopeptide repeat (TPR)-like superfamily protein	0.00600553	0.206926	2.22145
A05	A05_027886279_027887075	Cab047012.1			0.00600682	0.206838	2.22136
C08	C08_027076658_027078081	Bo8g080370.1	AT3G50910.1		0.00600918	0.206787	2.22118
A02	A02_007873918_007874274	Cab031148.1			0.00601205	0.206754	2.22098
A02	A02_005474516_005475498	Cab032592.1	AT5G59890.2	actin depolymerizing factor 4	0.00601733	0.206804	2.2206
A09	A09_045012905_045015521	Cab014441.1			0.00603233	0.207187	2.21951
C03	C03_007231272_007232462	Bo3g021490.1	AT5G55530.2	Calcium-dependent lipid-binding (CaLB domain) family protein	0.00604312	0.207425	2.21874
A01	A01_026886953_026884079.999	BnaA01g27080D			0.00604794	0.207459	2.21839
A03	A03_014729786_014732600	Cab003776.1	AT4G02880.2		0.00607177	0.208143	2.21669
C05	C05_046885305_046886248	Bo5g156490.1	AT3G02080.1	Ribosomal protein S19e family protein	0.00607283	0.208047	2.21661
C03	C03_000754673_000752720.006	BnaC03g01490D	AT5G03880.1	Thioredoxin family protein	0.00607763	0.20808	2.21627
A06	A06_018191585_018188791.003	BnaA06g22190D			0.00608468	0.208189	2.21576
A02	A02_028170059_028170820	Cab026443.1	AT2G03690.1	coenzyme Q biosynthesis Coq4 family protein / ubiquinone biosynthesis Coq4 family protein	0.00609447	0.208391	2.21506
A04	A04_019072521_019063097	Cab035038.1	AT2G36720.1	Acyl-CoA N-acyltransferase with RING/FYVE/PHD-type zinc finger domain	0.00609823	0.208388	2.2148
A01	A01_031576493_031581568	Cab046667.1	AT3G06778.1	Chaperone DnaJ-domain superfamily protein	0.00610162	0.208371	2.21455
C03	C03_028536996_028537946	Bo3g074610.1			0.00611524	0.208704	2.21359
A01	A01_032717045_032718680	Cab044773.1			0.00611846	0.208682	2.21336
C09	C09_053884810_053886077	Bo9g181930.1	AT5G03530.1	RAB GTPase homolog C2A	0.00612126	0.208646	2.21316
A02	A02_011140321_011137913	Cab012106.1			0.00612561	0.208662	2.21285
A02	A02_000703521_000702014	Cab047958.1			0.00613336	0.208794	2.2123
A01	A01_024248684_024249211	Cab037247.1			0.00615175	0.209288	2.211
C03	C03_026250898_026253848	Bo3g066680.1	AT3G15160.1		0.0061577	0.209358	2.21058
C07	C07_033353684_033356112	Bo7g085720.1	AT3G27580.2	Protein kinase superfamily protein	0.00616126	0.209347	2.21033
A05	A05_028923889_028926201	Cab046213.1	AT3G02450.1	cell division protein ftsH, putative	0.0061873	0.210099	2.2085
A06	A06_008563715_008564715	Cab042794.1			0.00619332	0.210171	2.20808
A01	A01_022292663_022291486	Cab045121.1			0.0062002	0.210272	2.20759
A10	A10_018781340_018783909	Cab007586.1	AT5G05780.1	RP non-ATPase subunit 8A	0.00620261	0.210222	2.20743
A02	A02_005840200_005841324	Cab032669.1	AT5G58920.1		0.00620345	0.210118	2.20737
A03	A03_000972865_000978799	Cab015522.3	AT5G05170.1	Cellulose synthase family protein	0.00621143	0.210256	2.20681
A01	A01_031631327_031632396	Cab046679.1			0.00622679	0.210644	2.20574
A04	A04_008911030_008910157	Cab027686.1	AT5G38820.1	Transmembrane amino acid transporter family protein	0.00624289	0.211056	2.20461
C03	C03_005668342_005669010	Bo3g017400.1			0.00624293	0.210925	2.20461
A03	A03_000655843_000656631	Cab015451.1	AT5G03850.1	Nucleic acid-binding, OB-fold-like protein	0.00625209	0.211102	2.20397
A02	A02_007732408_007739190	Cab031124.1			0.00627073	0.211599	2.20268
A02	A02_003734900_003731648	Cab045377.1	AT5G18190.1	Protein kinase family protein	0.00627417	0.211583	2.20244
A03	A03_015323180_015323908	Cab003869.1	AT4G01060.3	CAPRICE-like MYB3	0.00627673	0.211536	2.20227
A02	A02_004567697_004566875	Cab047550.1	AT5G20950.2	Glycosyl hydrolase family protein	0.00629221	0.211926	2.2012
C01	C01_011279286_011282533	Bo1g037360.1	AT4G23980.1	auxin response factor 9	0.00629979	0.212048	2.20067
C01	C01_003675694_003679992	Bo1g010740.1	AT4G32050.1	neurochondrin family protein	0.00630454	0.212076	2.20035
C02	C02_008177043_008178064	Bo2g027100.1			0.00632256	0.212549	2.19911
C02	C02_004644912_004646405	Bo2g014290.1	AT5G18130.1		0.00632687	0.212561	2.19881
C01	C01_042648424_042651314	Bo1g152030.1	AT3G04580.2	Signal transduction histidine kinase, hybrid-type, ethylene sensor	0.00632688	0.212429	2.19881
A01	A01_021649724_021651612	Cab009767.1	AT1G60620.1	RNA polymerase I subunit 43	0.00632768	0.212324	2.19876
C05	C05_039916384_039918021	Bo5g128920.1	AT3G14750.1		0.00633744	0.212519	2.19809
A03	A03_001335358_001338616	Cab015610.2	AT5G07120.1	sorting nexin 2B	0.00635655	0.213028	2.19678
A10	A10_019147654_019146087	Cab007304.2	AT5G04600.1	RNA-binding (RRM/RBD/RNP motifs) family protein	0.00635676	0.212902	2.19676
C05	C05_011991362_011993238	Bo5g037490.1	AT1G22300.2	general regulatory factor 10	0.00635901	0.212845	2.19661
A06	A06_008730657_008734400	Cab042819.1	AT1G20410.1	Pseudouridine synthase family protein	0.00636027	0.212755	2.19652
A09	A09_030760155_030765330	Cab028147.1	AT1G23900.2	gamma-adaptin 1	0.00636126	0.212656	2.19646
C02	C02_048766182_048768912	Bo2g155870.1	AT5G26000.1	thioglucoside glucohydrolase 1	0.00636391	0.212613	2.19628
C01	C01_042645441_042647354	Bo1g152020.1	AT3G04590.2	AT hook motif DNA-binding family protein	0.00637417	0.212824	2.19558
A10	A10_001223934_001222597	Cab029778.1			0.00639093	0.213251	2.19444
A10	A10_008214275_008210973	Cab017708.1			0.00639681	0.213315	2.19404
C01	C01_042237125_042245141	Bo1g150340.1	AT3G05790.1	lon protease 4	0.0064019	0.213353	2.19369
A07	A07_005148342_005142890	Cab026295.1	AT5G37500.1	gated outwardly-rectifying K+ channel	0.00641412	0.213628	2.19286
C01	C01_003735542_003728753.001	BnaC01g06520D	AT3G12320.1		0.0064169	0.213589	2.19267
A01	A01_030663792_030661397	Cab046533.3	AT3G10540.1	3-phosphoinositide-dependent protein kinase	0.00642347	0.213676	2.19223
C04	C04_007240479_007242341	Bo4g032350.1	AT2G36680.1	Modifier of rudimentary (Mod(r)) protein	0.00644723	0.214334	2.19063
C04	C04_048112066_048113442	Bo4g182320.1			0.00645487	0.214455	2.19011
C04	C04_033647173_033647500	Bo4g130700.1			0.00645663	0.214382	2.18999
A08	A08_019191302_019189335	Cab027532.1	AT1G27000.1	Protein of unknown function (DUF1664)	0.00647802	0.214959	2.18856
A08	A08_001121506_001121706	Cab008421.1	AT5G18420.3		0.00648578	0.215085	2.18804
C05	C05_012956223_012956693	Bo5g039570.1			0.00649946	0.215405	2.18712
A06	A06_027020132_027022549	Cab035572.1			0.00650219	0.215363	2.18694
A05	A05_003331621_003333126	Cab025435.1	AT2G39840.1	type one serine/threonine protein phosphatase 4	0.00650712	0.215394	2.18661
C08	C08_016619778_016620723	Bo8g050410.1			0.00650899	0.215324	2.18649
C02	C02_016949322_016949798	Bo2g057560.1			0.00651152	0.215276	2.18632
C08	C08_033554175_033554744	Bo8g098130.1	AT3G62820.1	Plant invertase/pectin methylesterase inhibitor superfamily protein	0.00651937	0.215403	2.18579
A10	A10_016850891_016849719	Cab007769.1	AT5G11620.1	SWIM zinc finger family protein / mitogen-activated protein kinase kinase kinase (MAPKKK)-related	0.0065387	0.215909	2.18451
A02	A02_019652410_019651114	Cab028533.1			0.00654127	0.215862	2.18434
C09	C09_007566084_007568592	Bo9g024050.1	AT2G16430.2	purple acid phosphatase 10	0.00654494	0.215851	2.18409
C01	C01_036565688_036567056	Bo1g123050.1	AT1G07290.1	golgi nucleotide sugar transporter 2	0.00656197	0.21628	2.18297
A03	A03_015230456_015232954	Cab003855.2	AT4G01450.2	nodulin MtN21 /EamA-like transporter family protein	0.00656496	0.216247	2.18277
C06	C06_029328134_029330340	Bo6rg094800.1			0.00657105	0.216315	2.18237
A03	A03_024479508_024480771	Cab001705.1			0.00658282	0.21657	2.18159
A01	A01_002062941_002062363	Cab020196.1			0.0065836	0.216463	2.18154
C09	C09_054384915_054389132	Bo9g184710.1	AT5G02250.1	Ribonuclease II/R family protein	0.00659133	0.216586	2.18103
A03	A03_018459861_018460661	Cab004478.1			0.00659168	0.216465	2.181
C02	C02_012001485_012002646	Bo2g044530.1			0.00659499	0.216442	2.18079
A02	A02_007559072_007559667	Cab031095.1	AT5G54270.1	light-harvesting chlorophyll B-binding protein 3	0.00659669	0.216366	2.18067
C04	C04_008931866_008933072	Bo4g039610.1			0.00660363	0.216462	2.18022
C09	C09_020152316_020154491	Bo9g066940.1	AT5G47030.1	ATPase, F1 complex, delta/epsilon subunit	0.00661154	0.216589	2.1797
A09	A09_006862849_006860390	Cab043415.1	AT2G19130.1	S-locus lectin protein kinase family protein	0.00661234	0.216484	2.17965
C04	C04_048249363_048250359	Bo4g182610.1			0.00663349	0.217045	2.17826
A06	A06_026245194_026246942	Cab035461.1			0.00664992	0.21745	2.17718
C04	C04_044921323_044923575	Bo4g167910.1			0.00665666	0.217538	2.17674
C03	C03_010794461_010796446	Bo3g028240.1	AT2G35260.1		0.00666102	0.217549	2.17646
C03	C03_029613036_029615151	Bo3g080150.1	AT3G22370.1	alternative oxidase 1A	0.00666389	0.217511	2.17627
A08	A08_019219348_019219779	BnaA08g20110D			0.00666544	0.21743	2.17617
A05	A05_028575657_028572953	Cab047181.1	AT3G02680.1	nijmegen breakage syndrome 1	0.00666904	0.217416	2.17594
C05	C05_011832972_011830194.998	BnaC05g17400D			0.00667116	0.217353	2.1758
A09	A09_036541358_036542480	Cab000913.1	AT3G57600.1	Integrase-type DNA-binding superfamily protein	0.0066715	0.217233	2.17578
A02	A02_005616850_005620656	Cab032618.1	AT5G59670.1	Leucine-rich repeat protein kinase family protein	0.00667693	0.217278	2.17542
A01	A01_020270391_020270621	Cab009607.1			0.00668175	0.217304	2.17511
C03	C03_001561135_001562695	Bo3g004270.1	AT5G07240.1	IQ-domain 24	0.00668214	0.217186	2.17508
A03	A03_000370497_000371665	Cab015391.1	AT5G03370.1	acylphosphatase family	0.0066832	0.217089	2.17502
A02	A02_010624600_010623144	Cab012156.1	AT1G68230.2	Reticulon family protein	0.0066863	0.217059	2.17481
A06	A06_021824394_021825252	Cab006709.1	AT5G24490.1	30S ribosomal protein, putative	0.0066913	0.217091	2.17449
A09	A09_038839463_038838897	Cab029116.1	AT2G26040.1	PYR1-like 2	0.00669676	0.217137	2.17414
C04	C04_037346640_037348210	Bo4g139840.1	AT5G40230.1	nodulin MtN21 /EamA-like transporter family protein	0.00669881	0.217073	2.174
C02	C02_008566076_008570518	Bo2g028640.1	AT5G58350.1	with no lysine (K) kinase 4	0.00670236	0.217057	2.17377
C04	C04_002294626_002296111	Bo4g016190.1	AT1G48400.1	F-box/RNI-like/FBD-like domains-containing protein	0.00670277	0.21694	2.17375
C02	C02_029078608_029079160	Bo2g100710.1			0.00670542	0.216896	2.17357
C02	C02_022753091_022754413	Bo2g081040.1	AT1G74230.1	glycine-rich RNA-binding protein 5	0.00671208	0.216981	2.17314
A05	A05_026440231_026439917	Cab023431.1	AT3G08610.1		0.00671862	0.217062	2.17272
C01	C01_041799334_041800374	Bo1g147660.1			0.00675502	0.218107	2.17037
C02	C02_048750972_048753148	Bo2g155840.1	AT5G26000.1	thioglucoside glucohydrolase 1	0.00677423	0.218597	2.16914
A03	A03_003340448_003342050	Cab016017.1	AT5G16130.1	Ribosomal protein S7e family protein	0.00677603	0.218524	2.16902
A03	A03_003126380_003127527	Cab015975.1	AT5G15230.1	GAST1 protein homolog 4	0.00677666	0.218413	2.16898
C02	C02_000925008_000927383	Bo2g006550.1	AT5G04430.2	binding to TOMV RNA 1L (long form)	0.00677752	0.218311	2.16893
A03	A03_028032892_028033666	Cab047653.1	AT4G25050.1	acyl carrier protein 4	0.00678419	0.218395	2.1685
C08	C08_030215903_030218394	Bo8g090270.1	AT4G13900.1		0.00678769	0.218377	2.16828
C07	C07_041090921_041093736	Bo7g106130.1	AT4G18570.1	Tetratricopeptide repeat (TPR)-like superfamily protein	0.00681044	0.218978	2.16683
C06	C06_013361591_013362774	Bo6rg049360.1	AT1G33265.1	Transmembrane proteins 14C	0.00681111	0.218869	2.16678
C03	C03_055705241_055706810	Bo3g155730.1			0.00681375	0.218824	2.16661
C07	C07_045048469_045049591	Bo7g113830.1	AT4G29670.1	atypical CYS HIS rich thioredoxin 2	0.00682325	0.218998	2.16601
A07	A07_020872842_020871397	Cab018739.1	AT1G72620.1	alpha/beta-Hydrolases superfamily protein	0.00683097	0.219116	2.16552
A04	A04_021454984_021456820	Cab045163.1	AT2G43320.2	S-adenosyl-L-methionine-dependent methyltransferases superfamily protein	0.00686236	0.219992	2.16353
C08	C08_009513873_009514267	Bo8g030410.1			0.00687095	0.220136	2.16298
C02	C02_014519776_014520522	Bo2g050990.1			0.00687426	0.220111	2.16277
C09	C09_000932112_000935387	Bo9g004520.1	AT4G02080.1	secretion-associated RAS super family 2	0.00689085	0.220511	2.16173
C03	C03_000220775_000224163	Bo3g001500.1	AT5G01290.1	mRNA capping enzyme family protein	0.00689231	0.220427	2.16164
C05	C05_042687555_042689247	Bo5g137140.1	AT3G10770.1	Single-stranded nucleic acid binding R3H protein	0.00689464	0.220371	2.16149
A02	A02_001387721_001387084	Cab039338.2	AT5G08150.1	suppressor of phytochrome b 5	0.006902	0.220475	2.16103
C04	C04_008104540_008105559	Bo4g038400.1			0.00690388	0.220405	2.16091
A02	A02_004944617_004946304	Cab032509.1			0.00690574	0.220334	2.16079
A02	A02_002697318_002698173	Cab036330.3			0.00690981	0.220333	2.16053
A09	A09_036855870_036854508	Cab029494.1	AT3G58520.1	Ubiquitin carboxyl-terminal hydrolase family protein	0.00691144	0.220255	2.16043
C02	C02_011402336_011404142	Bo2g041820.1	AT5G54390.1	HAL2-like	0.00692636	0.2206	2.1595
C02	C02_015428410_015429653	Bo2g054020.1	AT1G66910.1	Protein kinase superfamily protein	0.006954	0.221349	2.15777
C04	C04_009146586_009148588	Bo4g039980.1			0.0069577	0.221336	2.15753
A03	A03_002531883_002535717	Cab015857.1	AT5G12950.1	Putative glycosyl hydrolase of unknown function (DUF1680)	0.00696213	0.221346	2.15726
A10	A10_011733154_011729987	Cab017327.1	AT5G58900.1	Homeodomain-like transcriptional regulator	0.00696772	0.221394	2.15691
C03	C03_000416219_000418495	Bo3g001860.1	AT5G02410.1	DIE2/ALG10 family	0.00697598	0.221525	2.15639
C01	C01_040268535_040269978	Bo1g141040.1	AT3G11440.1	myb domain protein 65	0.00698011	0.221526	2.15614
C07	C07_035564274_035566565	Bo7g092910.1	AT5G30510.1	ribosomal protein S1	0.00698122	0.221431	2.15607
C02	C02_048286048_048286751	Bo2g155170.1			0.00698615	0.221457	2.15576
C01	C01_043233637_043235344	Bo1g155120.1	AT3G02830.1	zinc finger protein 1	0.00699495	0.221606	2.15522
C05	C05_008356130_008360569	Bo5g023600.1	AT1G17220.1	Translation initiation factor 2, small GTP-binding protein	0.00700115	0.221672	2.15483
C03	C03_003616805_003617507	Bo3g010410.1	AT1G80690.1	PPPDE putative thiol peptidase family protein	0.00700574	0.221687	2.15455
A01	A01_031785464_031784214	Cab046963.1	AT3G06035.1	Glycoprotein membrane precursor GPI-anchored	0.00701658	0.221899	2.15387
C01	C01_035037103_035037440	Bo1g116190.1			0.00702057	0.221895	2.15363
C07	C07_035891101_035892737	Bo7g093340.1	AT5G28020.6	cysteine synthase D2	0.00702525	0.221913	2.15334
A07	A07_027651539_027651174	Cab020782.1			0.00702567	0.221796	2.15331
A04	A04_018610589_018609199	Cab035119.1	AT2G35680.1	Phosphotyrosine protein phosphatases superfamily protein	0.00704173	0.222173	2.15232
C06	C06_036341273_036343329	Bo6rg116340.1	AT1G72880.1	Survival protein SurE-like phosphatase/nucleotidase	0.00707253	0.223015	2.15042
C06	C06_000748232_000749372	Bo6rg003540.1	AT1G44790.1	ChaC-like family protein	0.0070751	0.222965	2.15027
C04	C04_052430960_052432102	Bo4g194560.1	AT2G43710.1	Plant stearoyl-acyl-carrier-protein desaturase family protein	0.00708839	0.223253	2.14945
A05	A05_028792929_028794177	Cab046186.1	AT3G02080.1	Ribosomal protein S19e family protein	0.00709714	0.223398	2.14892
C02	C02_038595459_038595677	Bo2g124600.1			0.00709976	0.22335	2.14876
A10	A10_018990449_018988565	Cab007335.1	AT5G05000.1	translocon at the outer envelope membrane of chloroplasts 34	0.00710631	0.223426	2.14836
C01	C01_040796807_040799857	Bo1g143820.1			0.00711087	0.223439	2.14808
A02	A02_006976774_006977169	Cab043748.1	AT5G56100.1	glycine-rich protein / oleosin	0.00711111	0.223316	2.14806
C01	C01_036975954_036978179	Bo1g123580.1	AT3G16250.1	NDH-dependent cyclic electron flow 1	0.00711173	0.223206	2.14802
C06	C06_011994174_011995249	Bo6rg044330.1			0.0071231	0.223432	2.14733
A10	A10_017637031_017639170	Cab007362.1	AT5G09390.2	CD2-binding protein-related	0.0071278	0.22345	2.14704
C05	C05_032182855_032183295	Bo5g098870.1			0.00713113	0.223424	2.14684
C08	C08_037315459_037316904	Bo8g105850.1			0.00715069	0.223907	2.14565
C01	C01_022427141_022427431	Bo1g077050.1			0.00715392	0.223878	2.14546
A03	A03_008593749_008593125	BnaA03g15500D			0.00715529	0.223791	2.14537
A09	A09_018572185_018574618	Cab005280.2	AT4G11680.1	Zinc finger, C3HC4 type (RING finger) family protein	0.00715964	0.223797	2.14511
C04	C04_002583412_002585067	Bo4g019710.1	AT2G43445.1	F-box and associated interaction domains-containing protein	0.00718471	0.22445	2.14359
C02	C02_031382648_031383937	Bo2g105340.1	AT4G12250.1	UDP-D-glucuronate 4-epimerase 5	0.00719276	0.224572	2.1431
A09	A09_043912645_043916240	Cab014221.1	AT1G09640.1	Translation elongation factor EF1B, gamma chain	0.00720189	0.224727	2.14255
C05	C05_046754193_046755101	Bo5g155240.1			0.00721666	0.225057	2.14166
A10	A10_008626408_008628450	Cab046623.1	AT1G44820.1	Peptidase M20/M25/M40 family protein	0.00722343	0.225138	2.14126
A07	A07_019421104_019422347	BnaA07g11350D			0.00723283	0.225301	2.14069
C03	C03_060166393_060167054	Bo3g170740.1	AT2G37420.1	ATP binding microtubule motor family protein	0.00724293	0.225485	2.14009
A03	A03_003336640_003338291	Cab016016.1			0.00724486	0.225415	2.13997
C04	C04_034814622_034816823	Bo4g135820.1	AT5G35740.1	Carbohydrate-binding X8 domain superfamily protein	0.00725208	0.225509	2.13954
C01	C01_040141756_040142873	Bo1g139830.1	AT3G11750.1	Dihydroneopterin aldolase	0.00725577	0.225494	2.13932
C02	C02_007834337_007835158	Bo2g026650.1	AT5G59560.2	sensitivity to red light reduced protein (SRR1)	0.00726049	0.22551	2.13903
A03	A03_012026837_012028382	Cab003294.1	AT1G14620.1	decoy	0.00727089	0.225703	2.13841
A05	A05_028637827_028646634	Cab046155.2	AT3G01460.1	methyl-CPG-binding domain 9	0.00728221	0.225925	2.13774
A10	A10_000559813_000556910	Cab029894.1	AT1G02270.1	Calcium-binding endonuclease/exonuclease/phosphatase family	0.00728424	0.225858	2.13762
C03	C03_060476414_060477257	Bo3g171150.1			0.00728946	0.22589	2.1373
C05	C05_046577942_046579846	Bo5g153930.1	AT3G01840.1	Protein kinase superfamily protein	0.00729304	0.22587	2.13709
A04	A04_010884990_010883429	Cab030807.1			0.00729505	0.225803	2.13697
A04	A04_019111749_019110359	Cab035034.2			0.00730153	0.225874	2.13659
C08	C08_037665438_037667282	Bo8g106520.1	AT1G14820.3	Sec14p-like phosphatidylinositol transfer family protein	0.00731116	0.226042	2.13601
A08	A08_014654402_014655990	Cab040739.2	AT4G30620.1	Uncharacterised BCR, YbaB family COG0718	0.00732573	0.226363	2.13515
A06	A06_017964897_017966744	Cab006149.1	AT5G62470.2	myb domain protein 96	0.00733511	0.226522	2.13459
A09	A09_032273156_032272311	Cab045065.1	AT1G12280.1	LRR and NB-ARC domains-containing disease resistance protein	0.00734387	0.226663	2.13408
A02	A02_017915218_017916671	BnaA02g21130D			0.0073531	0.226818	2.13353
C03	C03_020969672_020970202	Bo3g052930.1	AT5G13930.1	Chalcone and stilbene synthase family protein	0.00735641	0.22679	2.13333
C09	C09_054649777_054650959	Bo9g186120.1	AT5G01700.2	Protein phosphatase 2C family protein	0.00735925	0.226748	2.13317
C04	C04_037360221_037359745	BnaC04g32210D	AT5G40240.2	nodulin MtN21 /EamA-like transporter family protein	0.00736455	0.226782	2.13285
A10	A10_017376496_017373626	Cab007669.1	AT5G10250.1	Phototropic-responsive NPH3 family protein	0.00737699	0.227035	2.13212
C07	C07_045034225_045036266	Bo7g113790.1	AT4G29590.1	S-adenosyl-L-methionine-dependent methyltransferases superfamily protein	0.00737946	0.226982	2.13198
A04	A04_021086222_021082719	Cab043140.1	AT2G42150.1	DNA-binding bromodomain-containing protein	0.00738362	0.22698	2.13173
C09	C09_052194182_052191874.002	BnaC09g48780D			0.00738553	0.226909	2.13162
C05	C05_046371519_046374261	Bo5g151560.1	AT3G02680.1	nijmegen breakage syndrome 1	0.00738936	0.226898	2.13139
C09	C09_046676278_046680181	Bo9g156180.1	AT5G18350.1	Disease resistance protein (TIR-NBS-LRR class) family	0.00741615	0.227591	2.12982
A02	A02_028169357_028169769	Cab026442.1	AT2G03680.2	spiral1	0.00742082	0.227604	2.12955
C04	C04_048659895_048660615	Bo4g183270.1			0.00743399	0.227878	2.12878
A01	A01_031733617_031730907	Cab046974.1			0.00743602	0.227811	2.12866
C09	C09_053290190_053297836	Bo9g178880.1	AT5G04560.2	HhH-GPD base excision DNA repair family protein	0.00745504	0.228264	2.12755
A04	A04_018548568_018546950	Cab035128.1			0.0074638	0.228403	2.12704
A07	A07_027861979_027860418	Cab020733.1			0.00746428	0.228288	2.12701
C06	C06_039709058_039711219	Bo6rg125610.1	AT1G80370.1	Cyclin A2;4	0.00746662	0.22823	2.12688
C04	C04_048655664_048656965	Bo4g183260.1			0.00747004	0.228205	2.12668
A02	A02_011305137_011301390	Cab012081.1	AT1G69120.1	K-box region and MADS-box transcription factor family protein	0.00749499	0.228837	2.12523
A02	A02_009298168_009301628	Cab031357.1	AT1G65260.1	plastid transcriptionally active 4	0.00750441	0.228995	2.12468
C06	C06_036253698_036257687	Bo6rg116120.1	AT1G72710.1	casein kinase 1-like protein 2	0.00750619	0.22892	2.12458
A02	A02_011405977_011404035	Cab012066.1	AT1G69295.1	plasmodesmata callose-binding protein 4	0.00750969	0.228897	2.12438
C01	C01_043398398_043400373	Bo1g157410.1	AT3G02350.1	galacturonosyltransferase 9	0.00753387	0.229504	2.12298
C01	C01_011993289_011994233	Bo1g039440.1	AT4G24930.1	thylakoid lumenal 17.9 kDa protein, chloroplast	0.00753497	0.229408	2.12292
C04	C04_016777330_016777929	Bo4g077000.1	AT2G27030.1	calmodulin 5	0.00753618	0.229315	2.12285
A06	A06_018024915_018025794	Cab006152.1	AT5G62480.1	glutathione S-transferase tau 9	0.00753728	0.229219	2.12279
A06	A06_023970101_023972121	Cab007046.1	AT5G48590.1	Protein of unknown function (DUF760)	0.00753732	0.229091	2.12278
A01	A01_030337640_030336585	Cab045590.2	AT3G11500.1	Small nuclear ribonucleoprotein family protein	0.0075418	0.229098	2.12253
C01	C01_042943163_042946362	Bo1g153600.1	AT3G03720.2	cationic amino acid transporter 4	0.007545	0.229066	2.12234
A02	A02_005598844_005600123	Cab032613.1	AT5G59660.1	Leucine-rich repeat protein kinase family protein	0.00755306	0.229182	2.12188
C06	C06_017387297_017388226	Bo6rg065030.1	AT5G41190.1		0.00756583	0.22944	2.12114
C04	C04_038849858_038851340	Bo4g142540.1			0.0075664	0.229328	2.12111
C05	C05_003884858_003886700	Bo5g010360.1	AT1G09920.1	TRAF-type zinc finger-related	0.00757484	0.229455	2.12063
A01	A01_024485546_024488886	Cab037269.2	AT3G22750.1	Protein kinase superfamily protein	0.00757618	0.229367	2.12055
A05	A05_002398209_002399757	Cab025271.1	AT2G44525.1	Protein of unknown function (DUF498/DUF598)	0.00757991	0.229351	2.12034
C01	C01_042433503_042435643	Bo1g151710.1	AT3G05220.1	Heavy metal transport/detoxification superfamily protein	0.00758479	0.22937	2.12006
A10	A10_015332946_015332635	Cab008105.2	AT5G16470.1	zinc finger (C2H2 type) family protein	0.00759202	0.229459	2.11964
C02	C02_001009808_001010519	Bo2g006700.1			0.00759691	0.229479	2.11936
A02	A02_004413695_004416025	Cab032405.3	AT5G20510.1	alfin-like 5	0.00759752	0.229368	2.11933
C01	C01_010162499_010163575	Bo1g031940.1			0.00759903	0.229286	2.11924
C02	C02_014502764_014508866	Bo2g050960.1	AT5G49810.1	methionine S-methyltransferase	0.00762149	0.229835	2.11796
C05	C05_001134278_001138722	Bo5g004290.1	AT1G04080.1	Tetratricopeptide repeat (TPR)-like superfamily protein	0.0076433	0.230363	2.11672
A06	A06_018149922_018152516	Cab006173.1	AT5G62630.1	hipl2 protein precursor	0.00764478	0.230279	2.11664
C01	C01_019047230_019050915	Bo1g063760.1	AT3G44750.2	histone deacetylase 3	0.00764535	0.230168	2.1166
C05	C05_012009751_012015572	Bo5g037510.1	AT1G22330.1	RNA-binding (RRM/RBD/RNP motifs) family protein	0.00765707	0.230392	2.11594
A03	A03_012459627_012464016	Cab003377.2	AT2G28470.2	beta-galactosidase 8	0.00767096	0.230681	2.11515
A10	A10_005798112_005797837	Cab042723.1			0.00768338	0.230926	2.11445
C01	C01_007545033_007549686	Bo1g021430.1	AT4G19380.1	Long-chain fatty alcohol dehydrogenase family protein	0.00769039	0.231008	2.11405
A03	A03_028586356_028590058	Cab002340.1	AT4G26300.1	Arginyl-tRNA synthetase, class Ic	0.0077016	0.231215	2.11342
C02	C02_026887659_026888280	BnaC02g22410D			0.00770363	0.231148	2.1133
C04	C04_030222712_030223752	Bo4g117200.1			0.00770806	0.231152	2.11305
C02	C02_045017441_045020959	Bo2g139140.1	AT3G26410.1	methyltransferases;nucleic acid binding	0.00771097	0.231111	2.11289
C04	C04_053641399_053643880.001	BnaC04g51160D			0.00771334	0.231053	2.11276
A06	A06_020874166_020874046.001	BnaA06g25710D			0.00771357	0.230931	2.11274
A04	A04_014175558_014175860	Cab025864.1			0.00772477	0.231138	2.11211
C02	C02_038790300_038791032	Bo2g125720.1			0.00772699	0.231076	2.11199
A04	A04_018529552_018527080	Cab035133.1			0.00772965	0.231028	2.11184
C02	C02_034032577_034034867	Bo2g111790.1	AT5G49665.1	Zinc finger (C3HC4-type RING finger) family protein	0.00776298	0.231895	2.10997
A03	A03_011805308_011807960	Cab003244.1	AT2G45140.1	plant VAP homolog 12	0.00777433	0.232106	2.10934
C03	C03_004677685_004677861	Bo3g013380.1	AT3G06320.1	Ribosomal protein L33 family protein	0.00777538	0.232009	2.10928
A02	A02_013575821_013574241	Cab011757.1	AT1G74050.1	Ribosomal protein L6 family protein	0.00777934	0.231998	2.10906
A02	A02_005832946_005833802	Cab032666.1	AT5G58990.1		0.00778068	0.23191	2.10898
A02	A02_014193164_014193840	Cab038010.1	AT1G75600.1	Histone superfamily protein	0.00778737	0.231981	2.10861
A04	A04_019139162_019137750	Cab035029.1	AT2G36895.1		0.00780951	0.232512	2.10738
C04	C04_048180753_048181742	Bo4g182420.1	AT3G18430.2	Calcium-binding EF-hand family protein	0.00782966	0.232983	2.10626
A01	A01_023528577_023531190	Cab037170.1	AT3G23560.1	MATE efflux family protein	0.00783566	0.233033	2.10592
A03	A03_000513497_000517086	Cab015428.2	AT5G03430.1	phosphoadenosine phosphosulfate (PAPS) reductase family protein	0.00785978	0.233621	2.10459
A06	A06_028535356_028534288	Cab042203.1	AT5G44130.1	FASCICLIN-like arabinogalactan protein 13 precursor	0.00786178	0.233552	2.10448
C04	C04_042047014_042049445	Bo4g154090.1			0.00786695	0.233577	2.10419
C03	C03_048674272_048674700	Bo3g133030.1			0.00787856	0.233793	2.10355
A07	A07_018510884_018512801	Cab012751.1	AT3G61580.1	Fatty acid/sphingolipid desaturase	0.00789835	0.234251	2.10246
C03	C03_003732069_003734316	Bo3g010600.1	AT5G13420.1	Aldolase-type TIM barrel family protein	0.00790981	0.234462	2.10183
C02	C02_018324672_018326857	Bo2g062650.1	AT1G69120.1	K-box region and MADS-box transcription factor family protein	0.0079099	0.234336	2.10183
C09	C09_046945408_046945701	Bo9g157510.1	AT5G18030.1	SAUR-like auxin-responsive protein family	0.00791092	0.234237	2.10177
A10	A10_010873675_010870734	Cab017468.1			0.00792053	0.234393	2.10125
A07	A07_018373511_018374997	Cab012724.1	AT3G60910.1	S-adenosyl-L-methionine-dependent methyltransferases superfamily protein	0.00794044	0.234853	2.10016
C04	C04_033592092_033594757	Bo4g129620.1	AT4G13820.1	Leucine-rich repeat (LRR) family protein	0.00794544	0.234872	2.09988
C02	C02_019681613_019683084	Bo2g067970.1	AT3G28480.1	Oxoglutarate/iron-dependent oxygenase	0.0079474	0.234801	2.09977
A09	A09_032097590_032100384	Cab028335.1	AT3G49880.1	glycosyl hydrolase family protein 43	0.00795514	0.234901	2.09935
C02	C02_043196638_043198570	Bo2g136340.1	AT2G02500.1	Nucleotide-diphospho-sugar transferases superfamily protein	0.00796911	0.235185	2.09859
C02	C02_026912850_026914165	Bo2g095570.1			0.00799114	0.235706	2.09739
A03	A03_003143020_003143497	BnaA03g05380D			0.00799882	0.235803	2.09697
A05	A05_027932800_027930730	Cab025157.1	AT3G05530.1	regulatory particle triple-A ATPase 5A	0.00799882	0.235674	2.09697
A09	A09_030025940_030028555	Cab028025.1	AT1G25682.1	Family of unknown function (DUF572)	0.00800308	0.235671	2.09674
A10	A10_000512949_000511743	Cab029903.1	AT2G17930.1	Phosphatidylinositol 3- and 4-kinase family protein with FAT domain	0.00801053	0.235761	2.09634
C06	C06_007934356_007936804.001	BnaC06g06680D	AT2G03620.2	magnesium transporter 3	0.00801545	0.235778	2.09607
A02	A02_002721207_002723005	Cab036334.1	AT5G14440.2	Surfeit locus protein 2 (SURF2)	0.00802086	0.235808	2.09578
C07	C07_004328079_004329347.001	BnaC07g06980D			0.0080272	0.235866	2.09544
A03	A03_023022347_023025411	Cab001451.1	AT5G61060.1	histone deacetylase 5	0.00803577	0.235989	2.09497
A09	A09_012714612_012715313	Cab010172.1	AT5G42890.1	sterol carrier protein 2	0.00805008	0.23628	2.0942
A07	A07_027860384_027859950	Cab020734.1			0.00805741	0.236367	2.0938
C04	C04_003426277_003426868	Bo4g023900.1	AT2G44620.1	mitochondrial acyl carrier protein 1	0.00806128	0.236352	2.0936
C02	C02_014686167_014690727	Bo2g051300.1	AT1G65430.1	IBR domain-containing protein	0.00807219	0.236543	2.09301
A07	A07_018600283_018602477	Cab012765.1	AT3G61790.1	Protein with RING/U-box and TRAF-like domains	0.00808778	0.236871	2.09217
A10	A10_018640558_018643551	Cab007554.1	AT5G06140.1	sorting nexin 1	0.00810032	0.237109	2.0915
C04	C04_006398151_006400060	Bo4g030190.1	AT2G37770.2	NAD(P)-linked oxidoreductase superfamily protein	0.00810253	0.237045	2.09138
C01	C01_013636023_013637375	Bo1g047900.1	AT4G27040.4	EAP30/Vps36 family protein	0.00810541	0.237001	2.09123
A04	A04_003006026_003007039	Cab039516.1	AT1G75660.1	5'-3' exoribonuclease 3	0.0081135	0.237109	2.09079
C05	C05_000364727_000365806	Bo5g002670.1	AT1G01160.1	GRF1-interacting factor 2	0.00812041	0.237182	2.09042
C02	C02_014699546_014701832	Bo2g051310.1	AT1G65440.3	global transcription factor group B1	0.00812372	0.23715	2.09025
A09	A09_024765661_024761556	Cab000264.1	AT1G32850.1	ubiquitin-specific protease 11	0.00812437	0.237041	2.09021
C05	C05_002705544_002707346	Bo5g008160.1	AT1G07350.1	RNA-binding (RRM/RBD/RNP motifs) family protein	0.00812628	0.236968	2.09011
C02	C02_022561244_022562174	Bo2g080790.1	AT1G73885.1		0.00813208	0.237009	2.0898
C07	C07_021396153_021396657	Bo7g058120.1	AT1G55310.3	SC35-like splicing factor 33	0.00814157	0.237157	2.08929
C03	C03_000596380_000597034	Bo3g002300.1			0.00814425	0.237107	2.08915
C01	C01_042880544_042881446	BnaC01g40380D	AT3G03920.1	H/ACA ribonucleoprotein complex, subunit Gar1/Naf1 protein	0.00818181	0.238072	2.08715
A06	A06_016380279_016381622	Cab005956.1			0.00818765	0.238113	2.08684
C02	C02_001990678_001992863	Bo2g009520.1	AT5G09760.1	Plant invertase/pectin methylesterase inhibitor superfamily	0.00819044	0.238066	2.08669
C01	C01_003363794_003366841	Bo1g010090.1	AT4G32710.1	Protein kinase superfamily protein	0.00819115	0.237958	2.08666
C01	C01_012243903_012246911	Bo1g039920.1	AT4G25230.2	RPM1 interacting protein 2	0.00819519	0.237947	2.08644
C04	C04_008920364_008922661	Bo4g039590.1	AT1G36310.2	S-adenosyl-L-methionine-dependent methyltransferases superfamily protein	0.00819735	0.237882	2.08633
A10	A10_000816389_000815775	BnaA10g01460D	AT1G02870.1		0.00820745	0.238047	2.08579
A05	A05_006631813_006630209	Cab033797.2	AT2G33330.1	plasmodesmata-located protein 3	0.00821377	0.238102	2.08546
A10	A10_016161273_016159963	Cab007918.1	AT5G13780.1	Acyl-CoA N-acyltransferases (NAT) superfamily protein	0.00822014	0.238159	2.08512
C01	C01_040761506_040766646	Bo1g143770.1	AT3G10550.1	Myotubularin-like phosphatases II superfamily	0.00823035	0.238326	2.08458
C06	C06_019822106_019822516.001	BnaC06g15630D			0.0082315	0.238232	2.08452
C03	C03_046351136_046352664	Bo3g127390.1			0.0082351	0.238208	2.08433
A09	A09_001701404_001700365	Cab044480.1	AT1G25290.2	RHOMBOID-like protein 10	0.00823745	0.238148	2.08421
A03	A03_021643447_021644246	Cab001217.1	AT2G04790.2		0.00823969	0.238085	2.08409
A02	A02_000719535_000717925	Cab039469.1			0.00825591	0.238426	2.08324
A06	A06_009871408_009868144	Cab028946.1	AT3G49490.1		0.00826877	0.238669	2.08256
C03	C03_063477960_063479583	Bo3g183840.1	AT1G53240.1	Lactate/malate dehydrogenase family protein	0.00830912	0.239706	2.08044
A06	A06_002687743_002687904	Cab022931.1			0.00831904	0.239863	2.07993
A01	A01_004891380_004890979	BnaA01g08650D			0.00832972	0.240043	2.07937
A03	A03_024341337_024343168	Cab001679.1	AT4G15820.1		0.00833217	0.239985	2.07924
C06	C06_013500727_013503415	Bo6rg049460.1	AT1G33230.1	TMPIT-like protein	0.00834604	0.240256	2.07852
C03	C03_028360041_028358651.001	BnaC03g41120D	AT1G17760.1	Tetratricopeptide repeat (TPR)-like superfamily protein	0.00835287	0.240324	2.07816
A10	A10_012421411_012418451	Cab017203.1	AT5G60270.1	Concanavalin A-like lectin protein kinase family protein	0.00835466	0.240248	2.07807
C01	C01_030690217_030691532.001	BnaC01g30790D			0.0083646	0.240405	2.07755
C04	C04_043786844_043786680.002	BnaC04g38730D	AT3G01670.1		0.00837606	0.240606	2.07696
A03	A03_012284280_012286403	Cab003346.1	AT2G47820.2		0.00838206	0.24065	2.07665
C02	C02_031996947_031999663	Bo2g107590.1			0.0083898	0.240745	2.07625
A04	A04_019251638_019250165	Cab035009.1	AT2G37270.2	ribosomal protein 5B	0.00839852	0.240866	2.0758
C01	C01_042751859_042756833	Bo1g152210.1	AT3G04080.1	apyrase 1	0.00841884	0.241321	2.07475
C04	C04_024865000_024866087	Bo4g098850.1			0.0084232	0.241317	2.07452
C01	C01_013605036_013607650	Bo1g047830.1	AT4G27000.1	RNA-binding (RRM/RBD/RNP motifs) family protein	0.00842483	0.241236	2.07444
C05	C05_046886593_046889321	Bo5g156500.1	AT3G02090.1	Insulinase (Peptidase family M16) protein	0.00842558	0.241129	2.0744
A09	A09_005834008_005831285	Cab040081.1	AT5G26000.1	thioglucoside glucohydrolase 1	0.00842842	0.241082	2.07425
C02	C02_048284087_048285649	Bo2g155160.1			0.00843135	0.241038	2.0741
A02	A02_031619118_031613646	Cab021944.1	AT5G26000.1	thioglucoside glucohydrolase 1	0.00844626	0.241336	2.07334
A02	A02_028633542_028635449	Cab026497.1	AT3G25890.2	Integrase-type DNA-binding superfamily protein	0.00845075	0.241337	2.0731
C09	C09_053358357_053357998	BnaC09g50540D			0.00846326	0.241566	2.07246
C03	C03_053873199_053875396	Bo3g151380.1	AT4G39660.1	alanine:glyoxylate aminotransferase 2	0.00848396	0.242029	2.0714
C02	C02_006165316_006168173	Bo2g023600.1	AT5G21950.1	alpha/beta-Hydrolases superfamily protein	0.0084894	0.242056	2.07112
A03	A03_008212291_008216714	Cab002592.1	AT2G32240.1		0.00850636	0.242411	2.07026
A10	A10_010814592_010813643	Cab017477.1	AT4G10080.1		0.00850773	0.242322	2.07019
A01	A01_031767652_031767047	Cab046967.1			0.0085269	0.24274	2.06921
A06	A06_001164866_001164277	Cab003046.1			0.00853685	0.242894	2.0687
C05	C05_036573846_036574897	Bo5g118950.1			0.00854148	0.242898	2.06847
C06	C06_036971871_036974139	Bo6rg118560.1	AT1G74210.1	PLC-like phosphodiesterases superfamily protein	0.00854538	0.242881	2.06827
C03	C03_000214777_000215524	Bo3g001480.1			0.00856001	0.243168	2.06753
C01	C01_026744158_026743762	BnaC01g28370D			0.00856349	0.243139	2.06735
C09	C09_043183867_043184028	Bo9g142320.1			0.00856754	0.243126	2.06714
A05	A05_002833576_002836510	Cab025354.2	AT2G45580.1	cytochrome P450, family 76, subfamily C, polypeptide 3	0.0085753	0.243218	2.06675
C02	C02_048660963_048661136	Bo2g155700.1			0.00858802	0.243451	2.06611
A03	A03_002992025_002992814	Cab015951.1			0.00859008	0.243381	2.066
C09	C09_054417798_054419934	Bo9g184790.1	AT5G02130.1	Tetratricopeptide repeat (TPR)-like superfamily protein	0.00859636	0.243431	2.06569
C08	C08_011523057_011524204	Bo8g033950.1			0.00859765	0.24334	2.06562
A05	A05_002191044_002194532	Cab025235.1	AT2G44140.1	Peptidase family C54 protein	0.00860072	0.243299	2.06547
A03	A03_011830594_011832702	Cab003249.1	AT2G45190.1	Plant-specific transcription factor YABBY family protein	0.00860521	0.243298	2.06524
C09	C09_020302207_020302973.002	BnaC09g18290D	AT5G44720.1	Molybdenum cofactor sulfurase family protein	0.00861622	0.243482	2.06468
C03	C03_020554558_020557895	Bo3g052350.1	AT4G02740.1	F-box/RNI-like superfamily protein	0.00862174	0.24351	2.06441
A09	A09_019704489_019705159.002	BnaA09g22650D			0.00862228	0.243398	2.06438
C04	C04_039224826_039227054	Bo4g144050.1	AT5G38530.1	tryptophan synthase beta type 2	0.00863625	0.243664	2.06367
C05	C05_046839491_046840129	Bo5g156380.1			0.00865943	0.244191	2.06251
C05	C05_043136523_043137318	Bo5g138030.1			0.00865984	0.244074	2.06249
C04	C04_042920549_042922685.002	BnaC04g37610D			0.0086599	0.243948	2.06249
A05	A05_028464866_028461990	Cab045856.1	AT3G02990.1	heat shock transcription factor A1E	0.00866442	0.243948	2.06226
A06	A06_026440339_026438121.001	BnaA06g33950D			0.00866514	0.243841	2.06222
A09	A09_028425319_028423990	Cab015014.1			0.00867915	0.244108	2.06152
C02	C02_028977544_028979925	Bo2g100580.1			0.00868023	0.244011	2.06147
C04	C04_000454255_000451532.997	BnaC04g00380D			0.00868076	0.243898	2.06144
A01	A01_031678667_031680785	Cab046685.1	AT3G06440.1	Galactosyltransferase family protein	0.00868603	0.24392	2.06118
A03	A03_015666772_015670446	Cab003929.1	AT3G01510.1	like SEX4 1	0.0086886	0.243865	2.06105
C09	C09_052793745_052795208	Bo9g177040.1			0.00869523	0.243924	2.06072
A03	A03_003267558_003269230	Cab016001.1	AT5G14250.1	Proteasome component (PCI) domain protein	0.00869798	0.243874	2.06058
A06	A06_006348198_006365936	Cab030374.7	AT1G15780.1		0.00870535	0.243953	2.06021
A02	A02_006566563_006569305	Cab043689.1	AT5G57015.1	casein kinase I-like 12	0.00870785	0.243897	2.06009
C07	C07_029711667_029710877	BnaC07g20840D			0.00871062	0.243848	2.05995
A03	A03_000812030_000814906	Cab015481.1	AT5G04490.1	vitamin E pathway gene 5	0.00871131	0.24374	2.05992
C01	C01_041771339_041774676	Bo1g147610.1	AT3G07020.2	UDP-Glycosyltransferase superfamily protein	0.00872068	0.243876	2.05945
A05	A05_003331621_003333126	Cab025434.1	AT2G39840.1	type one serine/threonine protein phosphatase 4	0.00873455	0.244137	2.05876
A04	A04_005774562_005774921	BnaA04g06370D	AT4G14010.1	ralf-like 32	0.00875397	0.244553	2.05779
A02	A02_012219441_012218575	Cab011961.2			0.00877067	0.244893	2.05697
A01	A01_012903558_012905634	Cab013218.1	AT4G14622.1	conserved peptide upstream open reading frame 60	0.00877194	0.244801	2.0569
A02	A02_028135622_028136970	Cab026435.1	AT2G03420.1		0.00878196	0.244954	2.05641
A05	A05_018104436_018103076.001	BnaA05g16690D			0.00878225	0.244835	2.05639
A06	A06_024008744_024007518.001	BnaA06g30200D			0.00878572	0.244805	2.05622
C04	C04_009158544_009159299	Bo4g040000.1			0.00879499	0.244937	2.05576
A01	A01_030562852_030560867	Cab046557.1	AT3G10800.1	Basic-leucine zipper (bZIP) transcription factor family protein	0.00879689	0.244864	2.05567
C02	C02_034536276_034557122	Bo2g113980.1			0.00881297	0.245184	2.05488
A05	A05_027631645_027633955	Cab046322.1	AT3G05210.1	nucleotide repair protein, putative	0.00881798	0.245197	2.05463
C04	C04_009325838_009327504	Bo4g041210.1	AT2G34060.1	Peroxidase superfamily protein	0.00881975	0.24512	2.05454
C03	C03_000910160_000912695	Bo3g002920.1	AT5G04670.1	Enhancer of polycomb-like transcription factor protein	0.00883268	0.245353	2.05391
C04	C04_007469924_007473357	Bo4g034760.1	AT2G36360.2	Galactose oxidase/kelch repeat superfamily protein	0.00883835	0.245384	2.05363
C07	C07_043531438_043533329	Bo7g109900.1	AT4G25030.1		0.00884506	0.245444	2.0533
C04	C04_045838733_045838332.001	BnaC04g41190D	AT5G01220.1	sulfoquinovosyldiacylglycerol 2	0.00884628	0.245351	2.05324
C08	C08_037304555_037305715	Bo8g105830.1			0.00885538	0.245477	2.05279
A05	A05_007112971_007110099	Cab033723.1	AT3G45040.1	phosphatidate cytidylyltransferase family protein	0.00885893	0.245449	2.05262
C07	C07_021279986_021282975	Bo7g058030.1			0.00886347	0.245449	2.0524
A09	A09_022973772_022974853	Cab017888.1	AT1G34750.1	Protein phosphatase 2C family protein	0.00886481	0.24536	2.05233
C03	C03_000676635_000679035	Bo3g002490.1	AT5G03630.1	Pyridine nucleotide-disulphide oxidoreductase family protein	0.00888786	0.245872	2.0512
C09	C09_008807546_008810798	Bo9g027580.1	AT2G19170.1	subtilisin-like serine protease 3	0.00890051	0.246095	2.05059
C02	C02_023091623_023092791	Bo2g082410.1			0.008913	0.246314	2.04998
C02	C02_045015385_045017382.040	BnaC02g36490D	AT3G26932.2	dsRNA-binding protein 3	0.00891645	0.246283	2.04981
C01	C01_042690991_042693512	Bo1g152100.1	AT3G04350.1	Plant protein of unknown function (DUF946)	0.00893854	0.246767	2.04873
A07	A07_010885808_010883962	Cab032902.2	AT1G25230.1	Calcineurin-like metallo-phosphoesterase superfamily protein	0.00896312	0.247319	2.04754
C04	C04_048258771_048260156	Bo4g182630.1	AT2G34470.1	urease accessory protein G	0.00896357	0.247205	2.04752
A05	A05_028454195_028449741	Cab045858.1	AT3G03060.1	P-loop containing nucleoside triphosphate hydrolases superfamily protein	0.00896634	0.247154	2.04738
A08	A08_019851072_019847309	Cab027412.1	AT1G21400.1	Thiamin diphosphate-binding fold (THDP-binding) superfamily protein	0.00896697	0.247045	2.04735
A06	A06_015100673_015103506.991	BnaA06g19460D	ATCG00660.1	ribosomal protein L20	0.00896916	0.24698	2.04725
C02	C02_029327063_029327374	Bo2g101920.1	AT3G10020.1		0.00898177	0.247201	2.04664
C05	C05_042654465_042661411	Bo5g137100.1	AT5G05170.1	Cellulose synthase family protein	0.00898716	0.247222	2.04638
A08	A08_016104344_016102957	Cab024948.1			0.00898895	0.247146	2.04629
A10	A10_019452412_019451644	Cab007242.1	AT5G03940.1	chloroplast signal recognition particle 54 kDa subunit	0.00899636	0.247223	2.04593
C09	C09_046881891_046879518.002	BnaC09g39700D	AT5G18140.1	Chaperone DnaJ-domain superfamily protein	0.00899968	0.247188	2.04577
A06	A06_026296130_026302003	Cab035472.1	AT2G03470.1	ELM2 domain-containing protein	0.00900011	0.247074	2.04575
A01	A01_032065863_032069313	Cab046828.1	AT3G04580.2	Signal transduction histidine kinase, hybrid-type, ethylene sensor	0.00900021	0.246951	2.04575
A06	A06_013992506_013994765.002	BnaA06g18650D			0.00902304	0.247452	2.04465
A05	A05_028659543_028668014	Cab046160.1	AT3G01380.1	transferases;sulfuric ester hydrolases;catalytics;transferases	0.00902307	0.247327	2.04465
C03	C03_030340936_030342181	Bo3g081920.1	AT5G47320.1	ribosomal protein S19	0.00904632	0.247838	2.04353
A10	A10_017189520_017187744	Cab007713.1	AT5G10770.1	Eukaryotic aspartyl protease family protein	0.00904866	0.247776	2.04342
A08	A08_021311613_021314130	Cab031859.1	AT1G13270.1	methionine aminopeptidase 1B	0.00905963	0.24795	2.04289
A09	A09_006675265_006674054	Cab043442.1	AT2G18650.1	RING/U-box superfamily protein	0.0090756	0.248261	2.04212
C09	C09_052939302_052941230	Bo9g177360.1	AT5G05140.1	Transcription elongation factor (TFIIS) family protein	0.00907906	0.24823	2.04196
C02	C02_003979669_003980820	Bo2g013100.1	AT5G16480.1	Phosphotyrosine protein phosphatases superfamily protein	0.00910707	0.24887	2.04062
C09	C09_052781198_052784802	Bo9g177010.1	AT5G05680.1	nuclear pore complex protein-related	0.00911211	0.248881	2.04038
A07	A07_023214650_023215976	BnaA07g26560D			0.00911614	0.248865	2.04019
C07	C07_020434126_020435242	Bo7g056170.1	AT1G23440.1	Peptidase C15, pyroglutamyl peptidase I-like	0.00913408	0.249229	2.03934
A01	A01_032473071_032474213	Cab044720.1	AT3G03120.1	ADP-ribosylation factor B1C	0.0091375	0.249196	2.03917
A09	A09_039011022_039008339.001	BnaA09g41040D			0.00915505	0.249548	2.03834
C09	C09_027738129_027737710.001	BnaC09g24250D	AT4G10810.1		0.00916536	0.249703	2.03785
C06	C06_027809674_027811475	Bo6rg087670.1	AT1G58270.1	TRAF-like family protein	0.00916936	0.249685	2.03766
A08	A08_017285940_017284405	Cab024752.1	AT4G39140.5	RING/U-box superfamily protein	0.00917005	0.249578	2.03763
C05	C05_009706451_009708150	Bo5g027630.1	AT1G19600.1	pfkB-like carbohydrate kinase family protein	0.00917999	0.249723	2.03716
A02	A02_031436563_031434810	Cab021972.1	AT5G27840.1	Calcineurin-like metallo-phosphoesterase superfamily protein	0.00918252	0.249666	2.03704
A10	A10_017833063_017834780	Cab007403.1	AT5G08280.1	hydroxymethylbilane synthase	0.0091869	0.249658	2.03683
A05	A05_024414187_024411795	Cab023848.3	AT3G13772.1	transmembrane nine 7	0.00918952	0.249604	2.03671
A09	A09_041447604_041451421	Cab013717.1	AT1G17820.1	Putative integral membrane protein conserved region (DUF2404)	0.00919166	0.249536	2.03661
C06	C06_021978637_021983098	Bo6rg075960.1	AT3G58640.2	Mitogen activated protein kinase kinase kinase-related	0.00920596	0.249799	2.03593
C03	C03_007382603_007384831	Bo3g021800.1	AT5G55000.2	potassium channel tetramerisation domain-containing protein / pentapeptide repeat-containing protein	0.00920891	0.249753	2.03579
C03	C03_000229705_000231688	Bo3g001520.1			0.00922062	0.249945	2.03524
A02	A02_008411901_008414908	Cab031231.1	AT5G52450.1	MATE efflux family protein	0.00923671	0.250255	2.03448
C04	C04_001422514_001419205.001	BnaC04g01580D			0.00924585	0.250377	2.03405
C03	C03_001051712_001053098	Bo3g003160.1	AT5G05100.1	Single-stranded nucleic acid binding R3H protein	0.00924877	0.25033	2.03392
A02	A02_030261898_030261434	Cab026774.1			0.00927439	0.250897	2.03271
C06	C06_020446496_020448085	Bo6rg071140.1	AT3G56460.1	GroES-like zinc-binding alcohol dehydrogenase family protein	0.00928813	0.251143	2.03207
C01	C01_032282318_032283322.001	BnaC01g31710D	AT3G22110.1	20S proteasome alpha subunit C1	0.00930843	0.251566	2.03112
A03	A03_010497146_010499245	Cab002997.1	AT2G39990.1	eukaryotic translation initiation factor 2	0.00931327	0.25157	2.0309
A06	A06_026626115_026628859	Cab035518.1	AT2G02150.1	Tetratricopeptide repeat (TPR)-like superfamily protein	0.00932467	0.251752	2.03037
A03	A03_001155972_001157049	Cab015566.1			0.00933035	0.251779	2.0301
C03	C03_043050542_043052618	Bo3g120960.1			0.00933455	0.251767	2.02991
A09	A09_028218248_028209673	Cab015037.1	AT1G29030.1	Apoptosis inhibitory protein 5 (API5)	0.00933628	0.251687	2.02983
[truncated: 83 more rows]
